# Supplementary material for: Evaluation of Different Reference Based Annotation Strategies Using RNA-Seq – A Case Study in Drososphila pseudoobscura
Source: PLoS One. 2012 Oct 3;7(10):e46415. doi: 10.1371/journal.pone.0046415 (PMC3463616; doi:10.1371/journal.pone.0046415)
Supplement: Table S4 — Table with new genes and their annotation properties. (XLS) [file pone.0046415.s012.xls]

## Sheet: new-genes-final-statistics.tabl
transcript_id	gene_id	chromosome	strand	start	end	length	GC	blastx_mel	blastx_per	blastn_mel	blastn_per	CPC_class_plus_strand	coding_potential_score_plus_strand	CPC_class_minus_strand	coding_potential_score_minus_strand
TCONS_00006593	XLOC_003664	2	+	29188718	29196820	8103	0.3864	No	No	Yes	Yes	noncoding	-1.01539	noncoding	-1.13472
TCONS_00043007	XLOC_009702	Unknown_group_15	+	60671	67385	6715	0.397766	No	No	No	Yes	coding	0.764483	noncoding	-1.22136
TCONS_00021652	XLOC_006254	3	-	14527317	14532919	5603	0.573264	No	No	No	Yes	coding	0.343401	coding	8.67056
TCONS_00062473	XLOC_014995	XR_group6	+	7379688	7384796	5109	0.361139	No	No	Yes	Yes	noncoding	-1.01029	noncoding	-1.10985
TCONS_00020697	XLOC_005358	3	-	14527661	14532738	4958	0.582695	No	No	No	Yes	coding	8.27386	NA	NA
TCONS_00006475	XLOC_003444	2	+	24664743	24669588	4846	0.423029	No	Yes	No	Yes	noncoding	-0.00669588	noncoding	-0.812249
TCONS_00043653	XLOC_009870	Unknown_group_272	-	4364	9146	4783	0.383232	No	No	No	Yes	noncoding	-1.38926	noncoding	-0.644495
TCONS_00044303	XLOC_010045	Unknown_group_449	.	16213	20900	4688	0.418942	No	No	No	Yes	coding	1.59751	noncoding	-1.11371
TCONS_00043304	XLOC_009779	Unknown_group_201	-	336	12514	4588	0.331081	No	No	Yes	Yes	noncoding	-1.30078	NA	NA
TCONS_00006474	XLOC_003443	2	+	24552598	24557183	4586	0.417575	No	No	Yes	Yes	noncoding	-0.78556	noncoding	-1.05833
TCONS_00045952	XLOC_010627	Unknown_singleton_3869	+	8	4426	4419	0.492645	No	No	No	Yes	noncoding	-0.986707	noncoding	-1.24522
TCONS_00052114	XLOC_012471	XL_group1e	-	6897205	6901780	4405	0.446992	No	No	No	Yes	noncoding	-1.27683	NA	NA
TCONS_00005979	XLOC_002695	2	+	6699829	6704182	4354	0.296739	No	No	Yes	Yes	noncoding	-1.10435	noncoding	-1.16369
TCONS_00042772	XLOC_009628	Unknown_group_114	-	15104	22684	4164	0.382085	No	No	Yes	Yes	coding	3.47209	NA	NA
TCONS_00043298	XLOC_009775	Unknown_group_201	+	177	6996	4155	0.37858	No	No	Yes	Yes	noncoding	-1.26426	NA	NA
TCONS_00044727	XLOC_010187	Unknown_group_633	+	6092	10203	4112	0.297665	No	No	No	Yes	noncoding	-1.16738	noncoding	-1.11235
TCONS_00038795	XLOC_008593	4_group4	+	948451	952664	4020	0.325373	No	No	Yes	Yes	noncoding	-1.03282	NA	NA
TCONS_00046494	XLOC_010825	XL_group1a	+	4484130	4488106	3977	0.500629	No	No	Yes	Yes	noncoding	-1.00836	NA	NA
TCONS_00042920	XLOC_009666	Unknown_group_14	-	13224	17147	3924	0.30683	No	No	No	Yes	noncoding	-1.34666	noncoding	-1.40511
TCONS_00045355	XLOC_010367	Unknown_group_88	+	7831	11659	3829	0.534082	Yes	No	No	Yes	noncoding	-0.928041	noncoding	-1.08016
TCONS_00060892	XLOC_014825	XR_group6	-	2885127	2888953	3827	0.454142	Yes	No	No	Yes	noncoding	-0.998681	coding	1.46052
TCONS_00039357	XLOC_008828	4_group4	-	948722	952669	3754	0.322323	No	No	Yes	Yes	noncoding	-1.14845	NA	NA
TCONS_00001854	XLOC_000710	2	+	18260487	18264151	3665	0.360709	Yes	No	No	Yes	coding	3.31133	NA	NA
TCONS_00043223	XLOC_009741	Unknown_group_180	+	21222	24855	3634	0.421299	No	No	No	Yes	noncoding	-0.785871	noncoding	-1.0659
TCONS_00043297	XLOC_009775	Unknown_group_201	+	177	3763	3587	0.33705	No	No	Yes	Yes	noncoding	-1.25324	NA	NA
TCONS_00045686	XLOC_010518	Unknown_singleton_2515	+	5780	9230	3451	0.378731	No	No	No	Yes	coding	0.3612	NA	NA
TCONS_00043224	XLOC_009742	Unknown_group_180	+	24991	28423	3433	0.346053	No	No	No	Yes	noncoding	-0.946446	noncoding	-1.35576
TCONS_00044345	XLOC_010058	Unknown_group_459	-	5578	9055	3421	0.387021	No	Yes	Yes	Yes	noncoding	-0.524905	NA	NA
TCONS_00044236	XLOC_010030	Unknown_group_429	-	13663	17225	3354	0.291294	No	Yes	No	Yes	noncoding	-1.07293	NA	NA
TCONS_00043704	XLOC_009890	Unknown_group_29	+	31617	34861	3245	0.325732	No	No	No	Yes	noncoding	-1.35244	noncoding	-1.39787
TCONS_00054174	XLOC_013163	XL_group1e	-	12118058	12121284	3227	0.508212	No	No	No	Yes	noncoding	-0.787873	coding	0.313899
TCONS_00043661	XLOC_009875	Unknown_group_28	+	31631	34849	3219	0.361914	No	No	No	Yes	noncoding	-0.730488	noncoding	-1.24312
TCONS_00057825	XLOC_013645	XR_group3a	-	792545	795743	3199	0.336043	No	No	Yes	Yes	noncoding	-1.15908	noncoding	-1.18365
TCONS_00052653	XLOC_012930	XL_group1e	-	6574576	6577577	3002	0.393071	No	No	Yes	Yes	noncoding	-1.15237	noncoding	-1.03644
TCONS_00043927	XLOC_009935	Unknown_group_318	+	11524	14503	2980	0.376972	No	No	Yes	Yes	noncoding	-0.677997	noncoding	-1.19237
TCONS_00052598	XLOC_012843	XL_group1e	+	4424573	4427517	2945	0.337521	No	No	No	Yes	noncoding	-0.940795	noncoding	-1.13396
TCONS_00043719	XLOC_009894	Unknown_group_297	+	7198	15206	2914	0.357927	No	Yes	No	Yes	coding	0.835783	NA	NA
TCONS_00021453	XLOC_005932	3	-	7887971	7890876	2906	0.371645	No	No	Yes	Yes	noncoding	-1.16034	noncoding	-1.32844
TCONS_00047639	XLOC_011501	XL_group1a	-	3256439	3259339	2901	0.365047	No	No	Yes	Yes	noncoding	-1.17673	noncoding	-1.27743
TCONS_00042820	XLOC_009646	Unknown_group_125	-	5	2824	2820	0.425532	No	No	No	Yes	noncoding	-1.20874	noncoding	-1.01895
TCONS_00047555	XLOC_011356	XL_group1a	+	688962	691776	2815	0.345293	No	No	No	Yes	noncoding	-1.21903	noncoding	-1.13424
TCONS_00045625	XLOC_010486	Unknown_singleton_2	-	100	2898	2799	0.352626	No	Yes	No	Yes	noncoding	-1.26791	noncoding	-1.06581
TCONS_00044588	XLOC_010152	Unknown_group_58	+	65936	69547	2782	0.400072	No	Yes	No	Yes	noncoding	-1.05384	NA	NA
TCONS_00062217	XLOC_014588	XR_group6	-	10410217	10415581	2763	0.476656	No	No	Yes	Yes	noncoding	-1.13108	NA	NA
TCONS_00043225	XLOC_009743	Unknown_group_180	-	29496	32220	2725	0.37211	No	No	Yes	Yes	noncoding	-1.18858	noncoding	-1.29432
TCONS_00045708	XLOC_010530	Unknown_singleton_257	+	40	2933	2717	0.366581	No	No	No	Yes	coding	0.559853	NA	NA
TCONS_00043300	XLOC_009777	Unknown_group_201	+	9873	12514	2642	0.322483	No	No	No	Yes	noncoding	-1.16142	NA	NA
TCONS_00043659	XLOC_009874	Unknown_group_28	+	28794	31428	2635	0.370398	No	No	Yes	Yes	noncoding	-0.62496	noncoding	-1.18681
TCONS_00047678	XLOC_011547	XL_group1a	-	4441872	4444465	2594	0.417116	Yes	No	Yes	Yes	noncoding	-0.712039	noncoding	-1.28081
TCONS_00013736	XLOC_003120	2	+	17082166	17084734	2569	0.425457	No	No	No	Yes	coding	0.61628	noncoding	-0.68208
TCONS_00044353	XLOC_010064	Unknown_group_462	-	4906	7452	2547	0.380448	Yes	Yes	Yes	Yes	noncoding	-1.2841	noncoding	-1.262
TCONS_00052776	XLOC_013111	XL_group1e	-	10770535	10773079	2545	0.332024	No	No	Yes	Yes	noncoding	-1.24403	noncoding	-1.07392
TCONS_00044862	XLOC_010245	Unknown_group_7	-	82205	88897	2543	0.348801	No	No	No	Yes	noncoding	-0.0137266	NA	NA
TCONS_00043130	XLOC_009717	Unknown_group_161	-	1	2542	2542	0.370968	No	No	Yes	Yes	noncoding	-1.35421	noncoding	-1.05842
TCONS_00005223	XLOC_002122	2	-	23425640	23428345	2541	0.624557	No	No	No	Yes	coding	1.02237	NA	NA
TCONS_00060900	XLOC_014833	XR_group6	-	3100093	3102628	2536	0.350552	No	No	Yes	Yes	noncoding	-1.03115	noncoding	-1.26772
TCONS_00043528	XLOC_009830	Unknown_group_246	-	332	2924	2534	0.410024	No	Yes	No	Yes	noncoding	-1.24687	NA	NA
TCONS_00046097	XLOC_010680	Unknown_singleton_74	.	2	2501	2500	0.322	No	No	Yes	Yes	noncoding	-1.27814	noncoding	-1.21274
TCONS_00043667	XLOC_009877	Unknown_group_281	-	9944	12420	2477	0.458216	No	No	No	Yes	noncoding	-1.30321	noncoding	-1.20056
TCONS_00039687	XLOC_008994	4_group4	-	5557171	5559693	2460	0.319512	No	No	Yes	Yes	noncoding	-1.32764	NA	NA
TCONS_00045461	XLOC_010423	Unknown_singleton_1424	-	14	2460	2447	0.550879	No	No	No	Yes	noncoding	-1.04303	coding	1.47674
TCONS_00043918	XLOC_009931	Unknown_group_316	-	3284	12384	2442	0.378378	No	Yes	No	Yes	coding	0.946564	NA	NA
TCONS_00060922	XLOC_014874	XR_group6	+	3919545	3921969	2425	0.378557	No	No	Yes	Yes	noncoding	-1.25503	noncoding	-0.717244
TCONS_00033220	XLOC_007202	4_group2	-	36361	38763	2403	0.372035	No	Yes	No	Yes	noncoding	-1.31682	noncoding	-1.31058
TCONS_00043310	XLOC_009775	Unknown_group_201	+	4289	6686	2398	0.429942	No	No	No	Yes	noncoding	-1.08444	NA	NA
TCONS_00045047	XLOC_010290	Unknown_group_74	.	49685	52069	2385	0.401258	No	No	No	Yes	noncoding	-1.37354	noncoding	-0.427899
TCONS_00045481	XLOC_010431	Unknown_singleton_1502	-	1	6751	2372	0.391653	No	Yes	No	Yes	noncoding	-0.00939926	NA	NA
TCONS_00006066	XLOC_002840	2	+	10598108	10600469	2362	0.314141	No	No	Yes	Yes	noncoding	-1.30673	noncoding	-1.26389
TCONS_00047554	XLOC_011355	XL_group1a	-	685682	688040	2359	0.33192	No	No	No	Yes	noncoding	-1.30714	noncoding	-1.34819
TCONS_00052548	XLOC_012761	XL_group1e	-	2779880	2782226	2347	0.348104	No	No	Yes	Yes	noncoding	-1.27719	noncoding	-0.985418
TCONS_00013491	XLOC_002512	2	-	2226198	2228528	2331	0.544402	No	No	No	Yes	noncoding	-1.23118	coding	1.26065
TCONS_00046007	XLOC_010654	Unknown_singleton_537	-	4070	6584	2331	0.380523	No	No	Yes	Yes	noncoding	-0.756505	NA	NA
TCONS_00059557	XLOC_014126	XR_group6	+	10970232	10972714	2328	0.402921	Yes	Yes	No	Yes	noncoding	-0.479003	NA	NA
TCONS_00006294	XLOC_003172	2	+	18264692	18266982	2291	0.368835	Yes	No	No	Yes	coding	1.00057	noncoding	-1.26076
TCONS_00005949	XLOC_002645	2	.	5628881	5631159	2279	0.30452	No	No	No	Yes	noncoding	-1.31543	noncoding	-1.32334
TCONS_00004797	XLOC_001944	2	-	19058610	19060982	2254	0.36291	Yes	No	No	Yes	coding	0.0020424	NA	NA
TCONS_00045879	XLOC_010614	Unknown_singleton_3680	+	4011	7710	2253	0.425211	No	No	No	Yes	noncoding	-1.19769	NA	NA
TCONS_00052052	XLOC_012442	XL_group1e	-	6091634	6093997	2251	0.541093	Yes	Yes	No	Yes	coding	2.43201	NA	NA
TCONS_00042165	XLOC_009519	4_group5	+	991358	993602	2245	0.35902	No	No	Yes	Yes	noncoding	-1.27541	noncoding	-1.01753
TCONS_00009957	XLOC_003295	2	-	21175357	21177597	2241	0.322178	No	No	Yes	Yes	noncoding	-1.29534	noncoding	-1.2045
TCONS_00030478	XLOC_006550	4_group1	+	1764675	1766907	2233	0.553515	No	No	No	Yes	coding	2.85378	NA	NA
TCONS_00032800	XLOC_007143	4_group2	+	955109	957500	2213	0.487122	No	No	Yes	Yes	noncoding	-1.25764	NA	NA
TCONS_00043527	XLOC_009829	Unknown_group_246	+	5706	7978	2207	0.400091	No	Yes	Yes	Yes	noncoding	-1.20759	NA	NA
TCONS_00051932	XLOC_012398	XL_group1e	-	4990532	4992803	2205	0.549206	No	No	No	Yes	coding	3.95766	NA	NA
TCONS_00017596	XLOC_004129	3	+	7834007	7836397	2203	0.435769	Yes	No	No	Yes	noncoding	-1.17735	NA	NA
TCONS_00021452	XLOC_005931	3	+	7885590	7887788	2199	0.332879	No	No	No	Yes	noncoding	-1.24828	noncoding	-1.1704
TCONS_00045335	XLOC_010363	Unknown_group_851	+	6005	8195	2191	0.375171	No	No	No	Yes	noncoding	-1.34791	noncoding	-1.37449
TCONS_00051933	XLOC_012398	XL_group1e	-	4990532	4992780	2185	0.550114	No	No	No	Yes	coding	3.95878	NA	NA
TCONS_00000619	XLOC_000228	2	+	5622516	5625428	2173	0.382421	No	No	Yes	Yes	noncoding	-1.37626	NA	NA
TCONS_00044226	XLOC_010026	Unknown_group_426	-	271	2443	2173	0.269213	No	No	No	Yes	noncoding	-1.21305	noncoding	-1.13562
TCONS_00046019	XLOC_010664	Unknown_singleton_630	+	2238	4406	2169	0.254956	No	No	Yes	Yes	noncoding	-0.884169	NA	NA
TCONS_00046100	XLOC_010683	Unknown_singleton_791	+	3080	7972	2152	0.418216	Yes	Yes	No	Yes	noncoding	-0.595346	NA	NA
TCONS_00007030	XLOC_000228	2	+	5622516	5625428	2138	0.381665	No	No	Yes	Yes	noncoding	-1.37553	NA	NA
TCONS_00043260	XLOC_009761	Unknown_group_192	+	13686	15820	2135	0.422014	No	No	No	Yes	noncoding	-1.03194	NA	NA
TCONS_00045362	XLOC_010372	Unknown_group_9	+	50228	52429	2129	0.403946	No	No	No	Yes	noncoding	-1.38169	NA	NA
TCONS_00068460	XLOC_015956	XR_group8	-	1317397	1319519	2123	0.354687	No	Yes	No	Yes	noncoding	-1.17343	noncoding	-1.29851
TCONS_00047558	XLOC_011364	XL_group1a	-	830439	832551	2113	0.475154	No	No	No	Yes	noncoding	-0.998979	noncoding	-0.945097
TCONS_00045805	XLOC_010586	Unknown_singleton_3299	-	24	2262	2111	0.380388	Yes	Yes	No	Yes	noncoding	-0.319795	NA	NA
TCONS_00001853	XLOC_000709	2	+	18248190	18256747	2105	0.375297	Yes	Yes	Yes	Yes	noncoding	-0.329661	NA	NA
TCONS_00006062	XLOC_002834	2	+	10442939	10445038	2100	0.494286	No	No	Yes	Yes	noncoding	-0.992298	noncoding	-1.07592
TCONS_00006247	XLOC_003100	2	-	16753009	16755097	2089	0.502154	No	No	Yes	Yes	noncoding	-1.22369	noncoding	-1.10453
TCONS_00052565	XLOC_012789	XL_group1e	-	3315117	3317204	2088	0.347701	No	No	Yes	Yes	noncoding	-0.963332	noncoding	-0.891941
TCONS_00043226	XLOC_009744	Unknown_group_180	.	32285	34355	2071	0.310478	No	No	No	Yes	noncoding	-1.34471	noncoding	-1.31199
TCONS_00044531	XLOC_010128	Unknown_group_542	-	4	2054	2051	0.332521	No	No	No	Yes	noncoding	-1.3086	noncoding	-1.33794
TCONS_00059786	XLOC_014217	XR_group6	+	13167640	13170849	2030	0.438424	No	Yes	Yes	Yes	noncoding	-1.09078	NA	NA
TCONS_00044346	XLOC_010060	Unknown_group_459	-	5447	7459	2013	0.361153	No	No	Yes	Yes	noncoding	-1.15943	noncoding	-0.343696
TCONS_00045714	XLOC_010532	Unknown_singleton_2575	+	5	2008	2004	0.352295	No	No	No	Yes	noncoding	-0.165462	noncoding	-1.26395
TCONS_00060869	XLOC_014788	XR_group6	-	2127531	2129532	2002	0.537962	No	Yes	No	Yes	noncoding	-0.0685569	coding	5.4082
TCONS_00018591	XLOC_004467	3	+	15431951	15433946	1996	0.446894	No	No	Yes	Yes	noncoding	-1.17856	NA	NA
TCONS_00061055	XLOC_015091	XR_group6	-	10031425	10033409	1985	0.504786	No	No	Yes	Yes	noncoding	-1.24996	noncoding	-1.20822
TCONS_00066516	XLOC_015982	XR_group8	-	2080105	2082084	1980	0.360101	No	No	Yes	Yes	noncoding	-1.16296	noncoding	-1.23891
TCONS_00021468	XLOC_005956	3	+	8143529	8145497	1969	0.305739	No	No	Yes	Yes	noncoding	-1.4297	noncoding	-1.25587
TCONS_00056620	XLOC_013407	XL_group3a	-	1256607	1258574	1968	0.360772	No	No	Yes	Yes	noncoding	-1.25286	noncoding	-1.22487
TCONS_00006208	XLOC_003047	2	.	15633013	15634968	1956	0.389059	Yes	No	Yes	Yes	noncoding	-1.1751	noncoding	-1.15576
TCONS_00066604	XLOC_016126	XR_group8	+	6914199	6916134	1936	0.321798	No	No	Yes	Yes	noncoding	-1.17782	noncoding	-1.04407
TCONS_00041954	XLOC_009489	4_group5	-	209540	211466	1927	0.476388	No	No	Yes	Yes	noncoding	-1.07669	noncoding	-1.04651
TCONS_00061011	XLOC_015020	XR_group6	.	8113217	8115137	1921	0.497657	No	Yes	Yes	Yes	coding	1.35479	noncoding	-0.976618
TCONS_00046101	XLOC_010683	Unknown_singleton_791	+	5906	7976	1914	0.429467	Yes	Yes	No	Yes	noncoding	-0.648055	NA	NA
TCONS_00034400	XLOC_007661	4_group3	+	11468526	11474754	1907	0.468799	No	No	Yes	Yes	noncoding	-0.952246	NA	NA
TCONS_00045885	XLOC_010614	Unknown_singleton_3680	+	4094	7501	1902	0.432177	Yes	No	No	Yes	noncoding	-1.0927	NA	NA
TCONS_00037772	XLOC_008140	4_group3	+	1140088	1141987	1900	0.416316	No	No	No	Yes	noncoding	-1.24263	noncoding	-1.38695
TCONS_00010483	XLOC_000228	2	+	5622409	5625123	1893	0.401479	No	No	Yes	Yes	noncoding	-1.36992	NA	NA
TCONS_00047551	XLOC_011350	XL_group1a	+	463420	465303	1884	0.373142	No	No	No	Yes	noncoding	-1.28135	noncoding	-1.37062
TCONS_00044807	XLOC_010213	Unknown_group_665	+	5986	7866	1881	0.421584	No	No	No	Yes	noncoding	-0.880634	noncoding	-1.04679
TCONS_00043706	XLOC_009889	Unknown_group_29	-	32324	35608	1877	0.372403	No	No	No	Yes	noncoding	-1.37202	NA	NA
TCONS_00009818	XLOC_002664	2	.	5942868	5944740	1873	0.416978	No	No	Yes	Yes	noncoding	-1.2717	noncoding	-1.39264
TCONS_00019838	XLOC_004955	3	-	6142597	6144524	1869	0.574639	No	No	No	Yes	noncoding	-0.78035	NA	NA
TCONS_00060990	XLOC_014998	XR_group6	+	7585403	7587264	1862	0.350161	No	No	Yes	Yes	noncoding	-1.1403	noncoding	-1.37437
TCONS_00043233	XLOC_009746	Unknown_group_182	+	1944	3797	1854	0.387271	No	No	Yes	Yes	noncoding	-1.07228	NA	NA
TCONS_00045627	XLOC_010487	Unknown_singleton_2005	+	105	1955	1851	0.313344	No	No	No	Yes	noncoding	-0.794957	NA	NA
TCONS_00046111	XLOC_010687	Unknown_singleton_841	-	19	1847	1829	0.34117	No	No	No	Yes	noncoding	-1.30838	noncoding	-1.38754
TCONS_00006479	XLOC_003458	2	+	24802561	24804386	1826	0.324754	No	Yes	Yes	Yes	noncoding	-1.06716	noncoding	-1.07257
TCONS_00051767	XLOC_012317	XL_group1e	-	2477830	2479702	1821	0.458539	No	No	Yes	Yes	noncoding	-1.31702	NA	NA
TCONS_00045479	XLOC_010430	Unknown_singleton_1488	+	71	1888	1818	0.347635	No	No	No	Yes	noncoding	-1.30388	noncoding	-1.14641
TCONS_00033643	XLOC_007356	4_group3	+	3029395	3031188	1794	0.32107	No	No	Yes	Yes	noncoding	-1.29097	NA	NA
TCONS_00032953	XLOC_007247	4_group2	-	1053215	1055004	1790	0.401676	No	No	Yes	Yes	noncoding	-1.16064	noncoding	-0.062443
TCONS_00028154	XLOC_006432	3	+	18866449	18868226	1778	0.350956	No	No	Yes	Yes	noncoding	-1.12858	noncoding	-1.16341
TCONS_00045045	XLOC_010287	Unknown_group_74	-	1	1772	1772	0.305305	No	Yes	No	Yes	noncoding	-1.14154	noncoding	-1.31602
TCONS_00002556	XLOC_000970	2	+	25243389	25245922	1764	0.357143	No	Yes	No	Yes	noncoding	-0.151508	NA	NA
TCONS_00042960	XLOC_009680	Unknown_group_147	+	21157	22978	1763	0.360749	Yes	Yes	No	Yes	noncoding	-1.21466	NA	NA
TCONS_00031243	XLOC_006895	4_group1	+	343948	345709	1762	0.282633	No	No	Yes	Yes	noncoding	-0.973802	noncoding	-1.04652
TCONS_00044716	XLOC_010180	Unknown_group_623	-	9809	16071	1760	0.377273	No	No	No	Yes	noncoding	-1.33726	NA	NA
TCONS_00002555	XLOC_000969	2	+	25240578	25242423	1724	0.403712	No	Yes	No	Yes	noncoding	-0.268527	NA	NA
TCONS_00045487	XLOC_010432	Unknown_singleton_1577	+	13097	14818	1722	0.445412	No	No	No	Yes	noncoding	-1.17848	noncoding	-1.40248
TCONS_00058857	XLOC_013850	XR_group6	+	1962732	1964449	1718	0.448778	No	No	No	Yes	coding	0.290528	NA	NA
TCONS_00051735	XLOC_012297	XL_group1e	-	1803941	1805812	1690	0.418343	No	No	No	Yes	noncoding	-0.980859	NA	NA
TCONS_00046127	XLOC_010697	Unknown_singleton_966	-	826	2512	1687	0.46473	No	No	No	Yes	noncoding	-1.31669	coding	0.142609
TCONS_00013886	XLOC_003475	2	-	25087760	25089445	1686	0.430012	No	No	No	Yes	noncoding	-1.12316	noncoding	-0.281383
TCONS_00043636	XLOC_009860	Unknown_group_262	+	3098	4843	1686	0.367141	No	No	No	Yes	noncoding	-1.12206	NA	NA
TCONS_00045816	XLOC_010588	Unknown_singleton_3323	-	588	2384	1684	0.419834	No	No	No	Yes	noncoding	-0.52941	NA	NA
TCONS_00042781	XLOC_009633	Unknown_group_117	-	19363	21096	1683	0.510398	No	No	No	Yes	noncoding	-1.20587	NA	NA
TCONS_00044283	XLOC_010035	Unknown_group_43	-	85694	87712	1674	0.45221	Yes	No	No	Yes	noncoding	-0.884311	NA	NA
TCONS_00046018	XLOC_010664	Unknown_singleton_630	+	1	1664	1664	0.275841	No	No	Yes	Yes	noncoding	-1.25464	NA	NA
TCONS_00043950	XLOC_009943	Unknown_group_34	+	5869	7530	1662	0.339952	No	No	Yes	Yes	noncoding	-1.43386	noncoding	-1.32573
TCONS_00061111	XLOC_015186	XR_group6	.	11964853	11966512	1660	0.465663	No	No	No	Yes	coding	1.12803	coding	5.62311
TCONS_00045704	XLOC_010527	Unknown_singleton_2558	+	27	1678	1652	0.501211	No	No	No	Yes	noncoding	-1.32503	noncoding	-0.930813
TCONS_00052560	XLOC_012784	XL_group1e	-	3196710	3198345	1636	0.307457	No	No	Yes	Yes	noncoding	-1.19287	noncoding	-0.957295
TCONS_00045621	XLOC_010484	Unknown_singleton_1951	.	647	2280	1634	0.222766	No	No	Yes	Yes	noncoding	-0.910885	noncoding	-0.559377
TCONS_00043373	XLOC_009794	Unknown_group_22	-	7618	9250	1633	0.357624	No	No	No	Yes	noncoding	-1.18319	noncoding	-1.23137
TCONS_00044025	XLOC_009980	Unknown_group_39	-	64169	67717	1631	0.375843	No	No	No	Yes	noncoding	-0.858182	NA	NA
TCONS_00043764	XLOC_009901	Unknown_group_3	+	45088	48183	1628	0.318182	Yes	Yes	No	Yes	noncoding	-0.25728	NA	NA
TCONS_00045365	XLOC_010372	Unknown_group_9	+	50011	52049	1618	0.424598	No	No	No	Yes	noncoding	-1.37741	NA	NA
TCONS_00047676	XLOC_011546	XL_group1a	-	4438855	4440471	1617	0.388374	No	No	Yes	No	noncoding	-1.34322	noncoding	-1.18271
TCONS_00035482	XLOC_008343	4_group3	+	5727538	5729146	1609	0.407085	No	No	No	Yes	noncoding	-1.21494	noncoding	-1.27882
TCONS_00043276	XLOC_009770	Unknown_group_2	+	47356	48960	1605	0.469159	No	No	No	Yes	noncoding	-1.17251	NA	NA
TCONS_00053337	XLOC_012117	XL_group1e	+	9789085	9790899	1602	0.374532	No	No	No	Yes	noncoding	-1.23497	NA	NA
TCONS_00042780	XLOC_009630	Unknown_group_116	+	22725	24390	1601	0.482199	No	No	No	Yes	noncoding	-1.30043	NA	NA
TCONS_00006282	XLOC_003146	2	+	17662154	17663748	1595	0.491536	No	No	Yes	Yes	noncoding	-1.18316	noncoding	-1.33623
TCONS_00044262	XLOC_010037	Unknown_group_43	+	7790	9384	1595	0.388088	No	No	No	Yes	noncoding	-1.13796	noncoding	-1.26177
TCONS_00043655	XLOC_009871	Unknown_group_28	+	43775	45359	1585	0.363407	No	No	No	Yes	noncoding	-1.14207	NA	NA
TCONS_00045674	XLOC_010510	Unknown_singleton_2439	-	597	2176	1580	0.353797	No	No	No	Yes	noncoding	-1.06026	noncoding	-0.0452565
TCONS_00002490	XLOC_000946	2	+	24539696	24552275	1570	0.421019	No	No	No	Yes	noncoding	-1.2849	NA	NA
TCONS_00046005	XLOC_010653	Unknown_singleton_537	+	4968	6587	1549	0.377663	No	No	No	Yes	noncoding	-1.29934	NA	NA
TCONS_00033596	XLOC_007331	4_group3	+	2314212	2315866	1547	0.450549	No	No	Yes	Yes	noncoding	-1.15681	NA	NA
TCONS_00013963	XLOC_003655	2	-	28787721	28789266	1546	0.325356	No	No	No	Yes	noncoding	-1.3172	noncoding	-1.27234
TCONS_00021300	XLOC_005671	3	+	1913937	1915481	1545	0.416181	No	No	No	Yes	noncoding	-1.1525	noncoding	-1.12149
TCONS_00057993	XLOC_013638	XR_group3a	-	610943	612481	1539	0.525016	No	No	Yes	Yes	noncoding	-0.976421	noncoding	-0.940897
TCONS_00043721	XLOC_009894	Unknown_group_297	+	8931	15295	1524	0.372703	No	Yes	No	Yes	coding	1.23425	NA	NA
TCONS_00043941	XLOC_009937	Unknown_group_319	+	8279	9802	1524	0.457349	No	No	No	Yes	noncoding	-0.00585607	noncoding	-1.03689
TCONS_00020335	XLOC_005191	3	-	10693593	10695176	1523	0.397899	No	No	Yes	Yes	noncoding	-0.944937	NA	NA
TCONS_00044464	XLOC_010108	Unknown_group_513	+	11250	12770	1521	0.506903	No	Yes	No	Yes	noncoding	-1.30496	noncoding	-1.07991
TCONS_00045496	XLOC_010436	Unknown_singleton_162	.	1	1520	1520	0.536842	No	No	No	Yes	coding	1.67416	coding	0.672513
TCONS_00021747	XLOC_006402	3	-	17889510	17891016	1507	0.358991	No	No	No	Yes	noncoding	-1.44831	noncoding	-1.20273
TCONS_00043554	XLOC_009841	Unknown_group_258	+	2	1634	1504	0.386303	No	No	No	Yes	noncoding	-0.272226	NA	NA
TCONS_00003819	XLOC_001495	2	-	7592500	7597266	1494	0.504685	No	No	Yes	Yes	coding	0.801215	NA	NA
TCONS_00017296	XLOC_004021	3	+	6142334	6144114	1493	0.561286	No	No	No	Yes	noncoding	-1.00366	NA	NA
TCONS_00043981	XLOC_009961	Unknown_group_369	+	12447	13934	1488	0.37836	No	No	No	Yes	noncoding	-0.92848	noncoding	-1.30095
TCONS_00003821	XLOC_001495	2	-	7592443	7601430	1485	0.525253	No	No	Yes	Yes	coding	0.876589	NA	NA
TCONS_00043296	XLOC_009775	Unknown_group_201	+	177	3759	1477	0.354773	No	No	No	Yes	noncoding	-1.38181	NA	NA
TCONS_00046114	XLOC_010689	Unknown_singleton_863	-	1832	3308	1477	0.335816	No	No	No	Yes	noncoding	-1.12212	noncoding	-1.01077
TCONS_00039016	XLOC_008684	4_group4	+	3578892	3581697	1473	0.40869	Yes	No	No	Yes	noncoding	-1.08457	NA	NA
TCONS_00045488	XLOC_010433	Unknown_singleton_1592	+	242	1714	1473	0.515275	Yes	No	No	Yes	coding	1.09073	NA	NA
TCONS_00043557	XLOC_009841	Unknown_group_258	+	11	1630	1468	0.38624	No	No	No	Yes	noncoding	-1.00504	NA	NA
TCONS_00030366	XLOC_006492	4_group1	+	356626	358144	1464	0.481557	No	Yes	Yes	Yes	noncoding	-0.790333	NA	NA
TCONS_00032912	XLOC_007192	4_group2	-	1055887	1057407	1459	0.35024	Yes	Yes	No	Yes	noncoding	-1.30287	NA	NA
TCONS_00006085	XLOC_002863	2	+	11506798	11508253	1456	0.457418	No	No	Yes	Yes	noncoding	-1.14941	noncoding	-1.32961
TCONS_00043277	XLOC_009770	Unknown_group_2	+	47395	48896	1448	0.473757	No	No	No	Yes	noncoding	-1.13594	NA	NA
TCONS_00039168	XLOC_008759	4_group4	+	5767178	5768682	1446	0.378285	No	No	No	Yes	noncoding	-0.603304	NA	NA
TCONS_00021574	XLOC_006131	3	-	11692566	11694008	1443	0.54955	No	No	No	Yes	noncoding	-0.518122	coding	0.531927
TCONS_00035545	XLOC_008462	4_group3	+	9139115	9140555	1441	0.417071	No	No	No	Yes	noncoding	-1.40833	noncoding	-1.2979
TCONS_00020336	XLOC_005191	3	-	10693593	10695176	1433	0.402652	No	No	Yes	Yes	noncoding	-0.936588	NA	NA
TCONS_00044864	XLOC_010247	Unknown_group_7	-	99745	102131	1423	0.411806	No	No	No	Yes	noncoding	-1.09369	NA	NA
TCONS_00006450	XLOC_003394	2	+	23430034	23431453	1420	0.43169	No	No	Yes	Yes	noncoding	-0.881209	noncoding	-0.962345
TCONS_00043525	XLOC_009828	Unknown_group_243	+	18905	20321	1417	0.376147	No	No	No	Yes	noncoding	-1.27023	noncoding	-0.912569
TCONS_00018577	XLOC_004458	3	+	15167201	15170538	1401	0.405425	No	No	Yes	Yes	noncoding	-0.00820945	NA	NA
TCONS_00039942	XLOC_009285	4_group4	+	5505336	5506736	1401	0.503926	No	No	Yes	Yes	noncoding	-1.24781	noncoding	-1.30354
TCONS_00045791	XLOC_010576	Unknown_singleton_3202	-	436	1833	1398	0.364092	No	No	Yes	Yes	noncoding	-1.18774	noncoding	-1.27772
TCONS_00044129	XLOC_010006	Unknown_group_418	+	501	1895	1395	0.339785	No	No	No	Yes	noncoding	-0.936468	NA	NA
TCONS_00052722	XLOC_013032	XL_group1e	+	8814380	8815763	1384	0.495665	No	No	No	Yes	coding	0.691914	noncoding	-1.1642
TCONS_00054066	XLOC_012805	XL_group1e	-	3710414	3711796	1383	0.339841	No	No	No	Yes	noncoding	-0.865383	noncoding	-1.15403
TCONS_00002491	XLOC_000946	2	+	24539939	24552275	1379	0.427846	No	No	No	Yes	noncoding	-1.2508	NA	NA
TCONS_00021418	XLOC_005873	3	.	6767414	6768784	1371	0.473377	No	No	No	Yes	noncoding	-1.26243	noncoding	-1.22739
TCONS_00032911	XLOC_007192	4_group2	-	1055887	1057407	1371	0.351568	Yes	Yes	No	Yes	noncoding	-1.37429	NA	NA
TCONS_00049592	XLOC_011301	XL_group1a	-	8540711	8549480	1365	0.475458	No	Yes	No	Yes	noncoding	-1.03912	NA	NA
TCONS_00006494	XLOC_003477	2	-	25152171	25153534	1364	0.390029	Yes	No	No	Yes	noncoding	-1.1737	coding	0.143738
TCONS_00005367	XLOC_002194	2	-	25278703	25280152	1360	0.405147	No	No	No	Yes	noncoding	-1.28131	NA	NA
TCONS_00033600	XLOC_007333	4_group3	+	2325345	2326755	1358	0.478645	No	No	No	Yes	noncoding	-0.902518	NA	NA
TCONS_00046919	XLOC_011019	XL_group1a	-	404531	406226	1358	0.431517	No	No	No	Yes	noncoding	-0.985829	NA	NA
TCONS_00066598	XLOC_016115	XR_group8	.	6325952	6327308	1357	0.383198	No	No	Yes	Yes	noncoding	-1.2517	noncoding	-1.28914
TCONS_00044352	XLOC_010063	Unknown_group_462	-	5482	6899	1353	0.371766	Yes	Yes	Yes	Yes	noncoding	-1.01065	NA	NA
TCONS_00018579	XLOC_004458	3	+	15167910	15170593	1349	0.405486	No	No	Yes	Yes	noncoding	-0.000544809	NA	NA
TCONS_00043376	XLOC_009797	Unknown_group_221	-	47042	48389	1348	0.367953	No	No	No	Yes	noncoding	-1.4058	noncoding	-0.746194
TCONS_00044356	XLOC_010066	Unknown_group_467	-	3472	4819	1348	0.316766	No	No	No	Yes	noncoding	-1.29426	noncoding	-1.13271
TCONS_00044958	XLOC_010260	Unknown_group_71	+	4755	7855	1344	0.365327	No	No	No	Yes	noncoding	-1.08464	NA	NA
TCONS_00055114	XLOC_012678	XL_group1e	+	198	1540	1343	0.407297	No	Yes	No	Yes	noncoding	-0.986928	noncoding	-1.15523
TCONS_00053072	XLOC_011908	XL_group1e	+	3820520	3821925	1337	0.423336	No	No	Yes	Yes	noncoding	-1.41387	NA	NA
TCONS_00045402	XLOC_010389	Unknown_singleton_1025	+	819	2154	1336	0.456587	No	No	No	Yes	noncoding	-1.2394	NA	NA
TCONS_00005938	XLOC_002624	2	+	5030194	5031517	1324	0.481873	No	No	Yes	Yes	noncoding	-1.21611	noncoding	-1.20931
TCONS_00045134	XLOC_010321	Unknown_group_796	+	230	1553	1324	0.3429	No	Yes	No	Yes	noncoding	-0.943903	NA	NA
TCONS_00018582	XLOC_004458	3	+	15169134	15170593	1320	0.409848	No	No	Yes	Yes	coding	0.00404651	NA	NA
TCONS_00043299	XLOC_009776	Unknown_group_201	+	8125	9442	1318	0.380121	No	No	No	Yes	noncoding	-1.24318	NA	NA
TCONS_00018581	XLOC_004458	3	+	15169087	15170593	1310	0.416031	No	No	Yes	Yes	coding	0.00562479	NA	NA
TCONS_00044641	XLOC_010170	Unknown_group_608	+	666	1973	1308	0.407492	No	No	No	Yes	noncoding	-1.07018	NA	NA
TCONS_00021280	XLOC_005645	3	-	1481445	1482748	1304	0.338957	No	No	Yes	Yes	noncoding	-1.15567	noncoding	-1.39766
TCONS_00047796	XLOC_011720	XL_group1a	.	8540686	8541988	1303	0.473523	No	Yes	No	Yes	noncoding	-0.42468	noncoding	-0.98817
TCONS_00045464	XLOC_010426	Unknown_singleton_1464	+	965	2258	1294	0.326121	No	No	No	Yes	noncoding	-1.3584	noncoding	-1.15001
TCONS_00006570	XLOC_003631	2	-	28442893	28444184	1292	0.464396	No	No	Yes	Yes	noncoding	-0.887911	noncoding	-0.861084
TCONS_00043837	XLOC_009910	Unknown_group_3	-	61980	65181	1288	0.346273	No	Yes	No	Yes	noncoding	-0.470365	NA	NA
TCONS_00021306	XLOC_005689	3	-	2167408	2168691	1284	0.462617	No	No	Yes	Yes	noncoding	-0.987716	noncoding	-0.929147
TCONS_00058754	XLOC_013803	XR_group6	+	958724	960064	1278	0.359155	No	Yes	No	Yes	noncoding	-0.740972	NA	NA
TCONS_00031290	XLOC_006972	4_group1	+	1758926	1760198	1273	0.459544	No	No	Yes	Yes	noncoding	-0.96381	noncoding	-0.979935
TCONS_00043989	XLOC_009965	Unknown_group_38	+	18485	19757	1273	0.478397	No	Yes	No	Yes	noncoding	-0.840151	noncoding	-1.11681
TCONS_00023074	XLOC_004458	3	+	15168342	15170538	1271	0.407553	No	No	Yes	Yes	coding	0.0120687	NA	NA
TCONS_00033338	XLOC_007255	4_group3	+	1539	2868	1271	0.32022	No	No	No	Yes	coding	0.23988	NA	NA
TCONS_00056586	XLOC_013354	XL_group3a	+	126884	128154	1271	0.461841	No	No	Yes	Yes	noncoding	-1.10566	noncoding	-1.10903
TCONS_00030782	XLOC_006668	4_group1	+	5053933	5055199	1267	0.378058	No	No	No	Yes	noncoding	-1.05475	NA	NA
TCONS_00056565	XLOC_013338	XL_group3a	-	2248394	2249728	1266	0.417062	No	No	Yes	Yes	noncoding	-1.28519	NA	NA
TCONS_00006436	XLOC_003374	2	.	22850514	22851774	1261	0.378271	No	No	No	Yes	noncoding	-1.15902	noncoding	-1.15651
TCONS_00013690	XLOC_003003	2	+	14416288	14417545	1258	0.396661	No	No	Yes	Yes	noncoding	-0.688804	noncoding	-1.04289
TCONS_00008783	XLOC_001495	2	-	7592552	7596983	1256	0.527866	No	No	Yes	Yes	coding	0.492576	NA	NA
TCONS_00045652	XLOC_010503	Unknown_singleton_2299	-	14007	16092	1256	0.383758	No	No	No	Yes	noncoding	-0.603917	NA	NA
TCONS_00058410	XLOC_013743	XR_group5	-	34918	36166	1249	0.328263	No	No	No	Yes	noncoding	-1.26422	noncoding	-1.32217
TCONS_00008133	XLOC_000972	2	+	25280369	25281609	1241	0.493151	No	No	Yes	Yes	noncoding	-1.15009	NA	NA
TCONS_00030428	XLOC_006525	4_group1	+	1002277	1003517	1241	0.375504	No	No	No	Yes	noncoding	-1.16544	NA	NA
TCONS_00002400	XLOC_000912	2	+	23425639	23428345	1240	0.555645	No	No	No	Yes	noncoding	-0.337756	NA	NA
TCONS_00046483	XLOC_010817	XL_group1a	+	4260659	4262020	1238	0.399838	No	Yes	No	Yes	noncoding	-0.119196	NA	NA
TCONS_00061070	XLOC_015119	XR_group6	-	10476701	10477933	1233	0.335766	No	No	No	Yes	noncoding	-1.37787	noncoding	-1.31395
TCONS_00044639	XLOC_010170	Unknown_group_608	+	666	1973	1230	0.413821	No	No	No	Yes	noncoding	-1.06356	NA	NA
TCONS_00044959	XLOC_010260	Unknown_group_71	+	4755	7855	1229	0.374288	No	No	No	Yes	noncoding	-1.05934	NA	NA
TCONS_00033571	XLOC_007324	4_group3	+	1966319	1967598	1225	0.447347	No	No	Yes	Yes	noncoding	-1.12504	NA	NA
TCONS_00052800	XLOC_013143	XL_group1e	-	11580576	11581799	1224	0.325163	No	No	Yes	Yes	noncoding	-1.19977	noncoding	-0.925782
TCONS_00043259	XLOC_009761	Unknown_group_192	+	14426	15706	1222	0.410802	No	No	No	Yes	noncoding	-0.788828	NA	NA
TCONS_00051545	XLOC_012194	XL_group1e	+	11669897	11671308	1221	0.427518	No	No	No	Yes	noncoding	-1.20068	NA	NA
TCONS_00034581	XLOC_007748	4_group3	-	1966261	1967598	1220	0.454098	No	No	Yes	Yes	noncoding	-1.13307	NA	NA
TCONS_00042782	XLOC_009634	Unknown_group_117	+	9269	10484	1216	0.35773	No	No	No	Yes	noncoding	-0.50207	noncoding	-0.899961
TCONS_00046492	XLOC_010825	XL_group1a	+	4471615	4484214	1212	0.576733	No	No	Yes	Yes	noncoding	-1.06583	NA	NA
TCONS_00042787	XLOC_009637	Unknown_group_119	-	9819	11090	1211	0.479769	No	No	No	Yes	noncoding	-1.35829	NA	NA
TCONS_00044574	XLOC_010148	Unknown_group_577	+	7457	8667	1211	0.414533	No	No	No	Yes	noncoding	-1.27566	noncoding	-1.27927
TCONS_00009904	XLOC_003023	2	+	15071962	15073161	1200	0.383333	No	No	Yes	Yes	noncoding	-1.11939	noncoding	-1.23686
TCONS_00052693	XLOC_012992	XL_group1e	-	8104877	8106076	1200	0.374167	No	No	No	Yes	noncoding	-1.18601	noncoding	-1.05891
TCONS_00034333	XLOC_007635	4_group3	+	10440254	10441504	1198	0.529215	No	No	No	Yes	coding	0.068816	NA	NA
TCONS_00061403	XLOC_013982	XR_group6	+	5896545	5897865	1197	0.468672	No	No	No	Yes	noncoding	-1.05751	NA	NA
TCONS_00020176	XLOC_005105	3	-	9070897	9072155	1193	0.486169	No	No	Yes	Yes	noncoding	-0.933183	NA	NA
TCONS_00019951	XLOC_005005	3	-	7139695	7140942	1186	0.44688	No	No	No	Yes	noncoding	-1.05044	NA	NA
TCONS_00044445	XLOC_010097	Unknown_group_5	-	51680	53055	1186	0.397133	No	No	No	Yes	noncoding	-1.04031	NA	NA
TCONS_00044960	XLOC_010260	Unknown_group_71	+	4755	7855	1179	0.379135	No	No	No	Yes	noncoding	-1.04738	NA	NA
TCONS_00045044	XLOC_010286	Unknown_group_74	-	56974	58214	1176	0.380952	Yes	No	No	Yes	noncoding	-0.669025	NA	NA
TCONS_00006252	XLOC_003105	2	+	16889067	16890240	1174	0.471891	No	No	Yes	Yes	noncoding	-0.897963	noncoding	-0.656509
TCONS_00035152	XLOC_008009	4_group3	-	8887415	8888650	1171	0.492741	No	No	No	Yes	coding	0.148436	NA	NA
TCONS_00006214	XLOC_003055	2	+	15993630	15994795	1166	0.463979	No	No	Yes	Yes	noncoding	-1.20557	noncoding	-1.23135
TCONS_00030943	XLOC_006751	4_group1	-	1702728	1703941	1155	0.424242	Yes	No	No	Yes	noncoding	-0.682158	NA	NA
TCONS_00019999	XLOC_005018	3	-	7381857	7383068	1154	0.475737	No	No	No	Yes	noncoding	-0.86588	NA	NA
TCONS_00030944	XLOC_006751	4_group1	-	1702728	1703950	1151	0.426586	Yes	No	No	Yes	noncoding	-0.681703	NA	NA
TCONS_00031054	XLOC_006808	4_group1	-	3653081	3654523	1150	0.371304	No	Yes	No	Yes	noncoding	-0.86719	NA	NA
TCONS_00044974	XLOC_010260	Unknown_group_71	+	5245	7855	1145	0.382533	No	No	No	Yes	noncoding	-1.03894	NA	NA
TCONS_00005355	XLOC_002188	2	-	25092061	25097980	1144	0.376748	No	No	No	Yes	coding	0.183165	NA	NA
TCONS_00066489	XLOC_015943	XR_group8	-	1152558	1153699	1142	0.465849	Yes	No	Yes	Yes	noncoding	-1.07892	noncoding	-1.24208
TCONS_00013866	XLOC_003433	2	.	24175309	24176448	1140	0.376316	No	No	Yes	Yes	noncoding	-1.38035	noncoding	-1.33059
TCONS_00006378	XLOC_003280	2	-	20794561	20795695	1135	0.372687	No	No	No	Yes	noncoding	-1.15535	noncoding	-1.02474
TCONS_00020928	XLOC_005456	3	-	16602657	16603907	1131	0.496905	No	No	Yes	Yes	noncoding	-1.01308	NA	NA
TCONS_00051330	XLOC_012103	XL_group1e	+	9039937	9041137	1129	0.465013	No	No	No	Yes	coding	0.400353	NA	NA
TCONS_00039930	XLOC_009267	4_group4	-	5128585	5129711	1127	0.336291	No	No	No	Yes	noncoding	-1.23697	noncoding	-1.13556
TCONS_00044640	XLOC_010170	Unknown_group_608	+	666	1973	1122	0.416221	No	No	No	Yes	noncoding	-1.05286	NA	NA
TCONS_00061119	XLOC_015210	XR_group6	-	12513344	12514465	1122	0.48574	No	Yes	No	Yes	noncoding	-1.21579	noncoding	-0.620578
TCONS_00038874	XLOC_008627	4_group4	+	1886685	1887859	1120	0.388393	No	No	No	Yes	noncoding	-1.37299	NA	NA
TCONS_00009241	XLOC_001883	2	-	17645029	17661180	1109	0.432822	No	No	Yes	Yes	noncoding	-1.07666	NA	NA
TCONS_00019381	XLOC_004745	3	-	1567231	1568409	1108	0.462094	No	No	No	Yes	noncoding	-1.25799	NA	NA
TCONS_00021737	XLOC_006377	3	+	17275274	17276371	1098	0.497268	No	No	Yes	Yes	noncoding	-1.10637	noncoding	-1.24617
TCONS_00045298	XLOC_010356	Unknown_group_840	+	430	1636	1098	0.504554	No	No	No	Yes	noncoding	-1.00387	NA	NA
TCONS_00043244	XLOC_009754	Unknown_group_189	-	71	5882	1094	0.302559	No	No	No	Yes	noncoding	-0.711852	NA	NA
TCONS_00045243	XLOC_010341	Unknown_group_803	-	3540	4706	1093	0.396157	No	Yes	No	Yes	noncoding	-0.974983	NA	NA
TCONS_00042856	XLOC_009656	Unknown_group_133	+	13	1103	1091	0.372136	No	No	No	Yes	noncoding	-1.30844	noncoding	-1.27029
TCONS_00007587	XLOC_000603	2	+	14979755	14981573	1084	0.47786	No	No	No	Yes	noncoding	-0.848495	NA	NA
TCONS_00066524	XLOC_016002	XR_group8	.	2685948	2687030	1083	0.421053	No	No	Yes	Yes	noncoding	-1.1134	noncoding	-1.32331
TCONS_00044968	XLOC_010260	Unknown_group_71	+	4756	7874	1081	0.396855	No	No	No	Yes	noncoding	-1.02219	NA	NA
TCONS_00043132	XLOC_009719	Unknown_group_161	+	12956	14029	1074	0.396648	No	No	Yes	Yes	noncoding	-1.47434	noncoding	-1.28848
TCONS_00044110	XLOC_010004	Unknown_group_417	-	24416	25486	1071	0.380952	No	No	No	Yes	noncoding	-1.25918	noncoding	-1.42272
TCONS_00005358	XLOC_002188	2	-	25092061	25097994	1069	0.382601	No	No	No	Yes	coding	0.200219	NA	NA
TCONS_00058833	XLOC_013837	XR_group6	+	1620978	1622184	1066	0.499062	No	No	Yes	Yes	noncoding	-0.200979	NA	NA
TCONS_00044953	XLOC_010260	Unknown_group_71	+	4755	7855	1065	0.404695	No	No	No	Yes	noncoding	-1.01786	NA	NA
TCONS_00013173	XLOC_002188	2	-	25092099	25097985	1062	0.380414	No	No	No	Yes	coding	0.201792	NA	NA
TCONS_00043236	XLOC_009747	Unknown_group_186	+	52	1111	1060	0.333019	No	No	No	Yes	noncoding	-0.903698	noncoding	-1.2395
TCONS_00045437	XLOC_010409	Unknown_singleton_1264	+	3	1062	1060	0.695283	No	Yes	No	Yes	noncoding	-0.81701	coding	0.37746
TCONS_00010036	XLOC_003689	2	-	29525696	29526753	1058	0.420605	No	No	Yes	Yes	noncoding	-1.06853	noncoding	-1.26467
TCONS_00046761	XLOC_010950	XL_group1a	+	7491126	7492244	1058	0.473535	No	Yes	No	Yes	noncoding	-0.906373	NA	NA
TCONS_00066037	XLOC_015689	XR_group8	-	3710428	3718501	1058	0.346881	No	No	Yes	Yes	noncoding	-1.03452	NA	NA
TCONS_00045569	XLOC_010465	Unknown_singleton_1898	+	67134	68348	1057	0.478713	Yes	No	No	Yes	noncoding	-0.973579	NA	NA
TCONS_00005357	XLOC_002188	2	-	25092061	25097992	1055	0.382938	No	No	No	Yes	coding	0.20337	NA	NA
TCONS_00045297	XLOC_010356	Unknown_group_840	+	430	1636	1051	0.500476	No	No	No	Yes	noncoding	-0.999284	NA	NA
TCONS_00057829	XLOC_013652	XR_group3a	.	1105842	1106891	1050	0.42	No	Yes	No	Yes	noncoding	-1.40269	noncoding	-1.35368
TCONS_00051560	XLOC_012202	XL_group1e	+	11921258	11922301	1044	0.492337	No	No	No	Yes	noncoding	-1.34583	NA	NA
TCONS_00043002	XLOC_009696	Unknown_group_15	+	20	1056	1037	0.316297	No	No	No	Yes	noncoding	-1.33431	noncoding	-1.288
TCONS_00045808	XLOC_010586	Unknown_singleton_3299	-	993	2102	1037	0.378978	Yes	Yes	No	Yes	noncoding	-0.784135	NA	NA
TCONS_00003025	XLOC_001133	2	+	29641296	29642394	1035	0.448309	No	No	No	Yes	noncoding	-0.976144	NA	NA
TCONS_00000618	XLOC_000228	2	+	5622516	5623547	1032	0.43314	No	No	No	Yes	noncoding	-1.26632	NA	NA
TCONS_00021103	XLOC_005527	3	-	18232284	18233377	1028	0.382296	No	No	No	Yes	noncoding	-1.1671	NA	NA
TCONS_00039148	XLOC_008746	4_group4	+	5388697	5402230	1028	0.403696	No	No	No	Yes	noncoding	-1.29135	NA	NA
TCONS_00046112	XLOC_010688	Unknown_singleton_863	-	1299	2410	1027	0.34372	No	No	No	Yes	noncoding	-0.976667	NA	NA
TCONS_00003253	XLOC_001244	2	-	1449466	1450566	1025	0.503415	No	No	Yes	Yes	noncoding	-1.11888	NA	NA
TCONS_00045089	XLOC_010311	Unknown_group_774	+	2705	3729	1025	0.506341	No	No	No	Yes	noncoding	-1.05771	noncoding	-1.26525
TCONS_00048749	XLOC_011543	XL_group1a	-	4431766	4432789	1024	0.339844	No	No	No	Yes	noncoding	-1.14856	noncoding	-1.21575
TCONS_00001711	XLOC_000664	2	+	16975336	16976419	1023	0.423265	Yes	No	No	Yes	noncoding	-0.572987	NA	NA
TCONS_00052525	XLOC_012727	XL_group1e	+	1459817	1460839	1023	0.495601	No	Yes	No	Yes	coding	0.205523	noncoding	-0.66838
TCONS_00008663	XLOC_001395	2	-	5282041	5283123	1022	0.452055	No	No	No	Yes	noncoding	-0.612303	NA	NA
TCONS_00043765	XLOC_009901	Unknown_group_3	+	46002	47022	1021	0.387855	No	Yes	No	Yes	noncoding	-1.07404	NA	NA
TCONS_00043968	XLOC_009952	Unknown_group_355	-	10932	11952	1021	0.38002	No	No	No	Yes	noncoding	-1.23858	noncoding	-1.14734
TCONS_00021560	XLOC_006111	3	-	11329287	11330306	1020	0.517647	No	Yes	Yes	Yes	noncoding	-1.04348	noncoding	-1.03469
TCONS_00044951	XLOC_010260	Unknown_group_71	+	4755	7855	1015	0.411823	No	No	No	Yes	noncoding	-1.00383	NA	NA
TCONS_00005826	XLOC_002450	2	+	1104980	1105988	1009	0.472745	No	No	No	Yes	noncoding	-1.17615	noncoding	-1.04931
TCONS_00044444	XLOC_010098	Unknown_group_5	+	54616	55624	1009	0.379584	No	Yes	No	Yes	noncoding	-0.855487	noncoding	-1.35163
TCONS_00037416	XLOC_007776	4_group3	-	2931712	2933654	1008	0.399802	No	No	Yes	Yes	noncoding	-1.05318	NA	NA
TCONS_00047679	XLOC_011548	XL_group1a	.	4444835	4445842	1008	0.613095	No	No	Yes	Yes	noncoding	-0.434841	noncoding	-0.171751
TCONS_00044952	XLOC_010260	Unknown_group_71	+	4755	7855	1007	0.40715	No	No	No	Yes	noncoding	-1.00155	NA	NA
TCONS_00042774	XLOC_009629	Unknown_group_115	.	19764	20765	1002	0.364271	No	No	No	Yes	noncoding	-1.21064	noncoding	-0.93398
TCONS_00002401	XLOC_000912	2	+	23425908	23428345	1001	0.524476	No	No	No	Yes	noncoding	-0.509998	NA	NA
TCONS_00020295	XLOC_005170	3	-	10504275	10505326	999	0.44044	No	No	No	Yes	noncoding	-1.21357	NA	NA
TCONS_00052575	XLOC_012799	XL_group1e	+	3526232	3527227	996	0.398594	No	No	No	Yes	noncoding	-0.762041	noncoding	-1.28865
TCONS_00035356	XLOC_008154	4_group3	-	1374519	1375513	995	0.58794	No	No	No	Yes	noncoding	-0.0682276	coding	1.36303
TCONS_00044972	XLOC_010260	Unknown_group_71	+	5064	7874	995	0.398995	No	No	No	Yes	noncoding	-0.998034	NA	NA
TCONS_00045641	XLOC_010497	Unknown_singleton_2130	-	38	1030	993	0.408862	No	No	Yes	Yes	noncoding	-1.28495	noncoding	-1.48738
TCONS_00001013	XLOC_000385	2	+	10002516	10004864	991	0.456105	No	No	Yes	Yes	noncoding	-1.14818	NA	NA
TCONS_00044969	XLOC_010260	Unknown_group_71	+	4758	7874	989	0.404449	No	No	No	Yes	noncoding	-0.996317	NA	NA
TCONS_00022227	XLOC_003976	3	+	5155349	5158227	985	0.390863	No	No	No	Yes	noncoding	-1.2084	NA	NA
TCONS_00046116	XLOC_010690	Unknown_singleton_896	-	613	1593	981	0.272171	No	No	No	Yes	noncoding	-1.37563	coding	0.152023
TCONS_00043766	XLOC_009901	Unknown_group_3	+	47199	48178	980	0.369388	Yes	Yes	No	Yes	noncoding	-0.770009	NA	NA
TCONS_00045635	XLOC_010491	Unknown_singleton_2101	-	1072	2044	973	0.235355	Yes	No	Yes	Yes	noncoding	-1.26841	noncoding	-0.977434
TCONS_00045123	XLOC_010319	Unknown_group_791	-	3637	4727	970	0.353608	No	No	No	Yes	noncoding	-1.24656	NA	NA
TCONS_00021535	XLOC_006068	3	-	10489176	10490129	954	0.445493	No	No	No	Yes	noncoding	-1.25502	noncoding	-1.07512
TCONS_00034904	XLOC_007883	4_group3	-	5749499	5754427	954	0.451782	No	No	Yes	Yes	noncoding	-1.29074	NA	NA
TCONS_00031123	XLOC_006828	4_group1	-	4009887	4011020	953	0.341028	No	No	No	Yes	noncoding	-1.3888	NA	NA
TCONS_00060315	XLOC_014487	XR_group6	-	6793815	6797640	952	0.353992	No	No	No	Yes	noncoding	-1.2111	NA	NA
TCONS_00039939	XLOC_009280	4_group4	-	5371022	5371972	951	0.383807	No	No	No	Yes	noncoding	-1.15022	noncoding	-0.772276
TCONS_00044949	XLOC_010260	Unknown_group_71	+	4754	7855	951	0.412198	No	No	No	Yes	noncoding	-0.984961	NA	NA
TCONS_00044075	XLOC_009998	Unknown_group_4	+	110173	111115	943	0.340403	Yes	No	No	Yes	noncoding	-0.41844	noncoding	-1.35345
TCONS_00008128	XLOC_000966	2	+	25147083	25148024	942	0.364119	No	No	No	Yes	noncoding	-1.32897	NA	NA
TCONS_00035858	XLOC_007426	4_group3	+	4830723	4831863	938	0.398721	No	No	No	Yes	noncoding	-0.261116	NA	NA
TCONS_00042958	XLOC_009678	Unknown_group_144	+	1	937	937	0.457844	No	Yes	No	Yes	noncoding	-0.995042	noncoding	-1.32173
TCONS_00045122	XLOC_010319	Unknown_group_791	-	3637	4682	937	0.357524	No	No	No	Yes	noncoding	-1.24171	NA	NA
TCONS_00034663	XLOC_007776	4_group3	-	2931714	2933660	936	0.404915	No	No	Yes	Yes	noncoding	-1.04661	NA	NA
TCONS_00058946	XLOC_013887	XR_group6	+	2731993	2732985	935	0.475936	No	Yes	No	Yes	noncoding	-1.13299	NA	NA
TCONS_00033829	XLOC_007426	4_group3	+	4830729	4831863	927	0.399137	No	No	No	Yes	noncoding	-0.396582	NA	NA
TCONS_00035077	XLOC_007969	4_group3	-	7815221	7816282	926	0.406048	No	No	No	Yes	noncoding	-0.480964	NA	NA
TCONS_00045835	XLOC_010593	Unknown_singleton_3367	.	1334	2255	922	0.401302	No	No	No	Yes	noncoding	-1.23853	noncoding	-1.21606
TCONS_00044950	XLOC_010260	Unknown_group_71	+	4755	7855	917	0.416576	No	No	No	Yes	noncoding	-0.974555	NA	NA
TCONS_00005929	XLOC_002613	2	-	4877547	4878461	915	0.454645	No	No	Yes	Yes	noncoding	-1.34099	noncoding	-1.45308
TCONS_00045414	XLOC_010398	Unknown_singleton_1129	+	8	921	914	0.369803	No	No	No	No	noncoding	-1.08232	noncoding	-1.12581
TCONS_00055113	XLOC_012676	XL_group1e	-	12487011	12489103	914	0.469365	No	No	No	Yes	noncoding	-1.09721	NA	NA
TCONS_00043646	XLOC_009866	Unknown_group_27	-	4534	5444	911	0.411636	No	No	No	Yes	noncoding	-1.15343	noncoding	-1.44259
TCONS_00059819	XLOC_014231	XR_group6	-	264975	265935	908	0.524229	Yes	Yes	No	Yes	noncoding	-0.0923493	NA	NA
TCONS_00044869	XLOC_010250	Unknown_group_7	-	3	909	907	0.328556	No	No	No	Yes	noncoding	-1.34222	noncoding	-1.32023
TCONS_00024898	XLOC_006398	3	+	17739750	17740654	905	0.434254	No	No	No	Yes	noncoding	-0.984295	noncoding	-1.1907
TCONS_00060608	XLOC_014621	XR_group6	-	11326287	11327237	896	0.498884	No	No	No	Yes	noncoding	-0.95035	NA	NA
TCONS_00065510	XLOC_015455	XR_group8	+	6150261	6151156	896	0.41183	No	No	No	Yes	noncoding	-0.726176	NA	NA
TCONS_00006246	XLOC_003099	2	-	16749914	16750805	892	0.516816	No	No	Yes	Yes	noncoding	-1.10267	noncoding	-1.0137
TCONS_00021619	XLOC_006206	3	-	13330919	13331810	892	0.439462	No	No	Yes	Yes	noncoding	-1.12337	noncoding	-1.18446
TCONS_00052711	XLOC_013020	XL_group1e	-	8499565	8500455	891	0.47138	No	No	Yes	Yes	noncoding	-0.640756	noncoding	-0.928756
TCONS_00066540	XLOC_016028	XR_group8	-	3349596	3350486	891	0.352413	No	No	Yes	Yes	noncoding	-1.41811	noncoding	-1.36212
TCONS_00060170	XLOC_014411	XR_group6	-	4624027	4624973	888	0.418919	No	No	No	Yes	noncoding	-1.0921	NA	NA
TCONS_00044310	XLOC_010048	Unknown_group_454	+	23911	24870	886	0.463883	No	No	Yes	Yes	noncoding	-0.974527	NA	NA
TCONS_00047646	XLOC_011508	XL_group1a	+	3374554	3375439	886	0.378104	No	No	Yes	Yes	noncoding	-1.30334	noncoding	-1.32945
TCONS_00047644	XLOC_011506	XL_group1a	+	3331613	3332494	882	0.386621	No	No	No	Yes	noncoding	-1.25085	noncoding	-1.22149
TCONS_00052793	XLOC_013134	XL_group1e	-	11249373	11250254	882	0.431973	No	No	Yes	Yes	noncoding	-0.987103	noncoding	-1.05109
TCONS_00046147	XLOC_010708	XL_group1a	+	263305	264248	881	0.440409	No	Yes	No	Yes	noncoding	-0.894066	NA	NA
TCONS_00046722	XLOC_010931	XL_group1a	+	7005140	7006087	880	0.494318	No	No	No	Yes	noncoding	-1.25585	NA	NA
TCONS_00056594	XLOC_013371	XL_group3a	+	605465	606341	877	0.468643	No	Yes	No	Yes	noncoding	-0.963564	noncoding	-1.14886
TCONS_00006506	XLOC_003499	2	+	25647273	25648147	875	0.531429	No	No	No	Yes	noncoding	-1.23327	noncoding	-1.38727
TCONS_00035479	XLOC_008340	4_group3	-	5703879	5704753	875	0.435429	No	No	Yes	Yes	noncoding	-0.827302	noncoding	-1.08921
TCONS_00044617	XLOC_010159	Unknown_group_595	+	13566	14436	871	0.510907	Yes	No	No	Yes	noncoding	-0.501148	NA	NA
TCONS_00005876	XLOC_002545	2	-	2861042	2861911	870	0.466667	No	No	Yes	Yes	noncoding	-0.803168	noncoding	-0.945048
TCONS_00030956	XLOC_006761	4_group1	-	2024472	2025400	870	0.388506	No	No	No	Yes	noncoding	-1.22062	NA	NA
TCONS_00043262	XLOC_009763	Unknown_group_194	-	12657	13645	870	0.383908	No	No	Yes	Yes	noncoding	-0.814355	NA	NA
TCONS_00066487	XLOC_015938	XR_group8	-	993072	993941	870	0.371264	No	No	No	Yes	noncoding	-1.39725	noncoding	-1.37503
TCONS_00010042	XLOC_003723	2	+	30652637	30653502	866	0.41224	No	No	No	Yes	noncoding	-0.669286	noncoding	-1.11217
TCONS_00034211	XLOC_007580	4_group3	+	8800392	8801316	865	0.423121	No	No	No	Yes	noncoding	-0.0591153	NA	NA
TCONS_00039429	XLOC_008861	4_group4	-	1891555	1892476	865	0.452023	No	Yes	No	Yes	noncoding	-1.22985	NA	NA
TCONS_00044831	XLOC_010233	Unknown_group_693	+	1307	2165	859	0.321304	No	Yes	No	Yes	noncoding	-1.00505	noncoding	-1.32324
TCONS_00045717	XLOC_010534	Unknown_singleton_2584	.	196	1049	854	0.403981	No	No	No	Yes	noncoding	-1.18768	noncoding	-1.35473
TCONS_00020291	XLOC_005166	3	-	10385456	10386438	848	0.46934	No	No	Yes	Yes	noncoding	-0.714843	NA	NA
TCONS_00046016	XLOC_010662	Unknown_singleton_626	+	307	1212	847	0.347107	Yes	Yes	No	Yes	noncoding	-0.0832761	NA	NA
TCONS_00006471	XLOC_003438	2	-	24255835	24256676	842	0.485748	No	No	No	Yes	noncoding	-1.19665	noncoding	-1.08544
TCONS_00061118	XLOC_015208	XR_group6	-	12456249	12457090	842	0.447743	No	No	No	Yes	noncoding	-1.2042	noncoding	-0.911537
TCONS_00061069	XLOC_015118	XR_group6	.	10454509	10455349	841	0.516052	No	No	No	Yes	noncoding	-0.814848	noncoding	-0.969815
TCONS_00043969	XLOC_009953	Unknown_group_356	.	5655	6494	840	0.469048	No	No	No	Yes	noncoding	-0.815838	noncoding	-1.38645
TCONS_00056612	XLOC_013400	XL_group3a	-	1166742	1167580	839	0.355185	No	No	No	Yes	noncoding	-1.24187	noncoding	-0.786069
TCONS_00006558	XLOC_003606	2	-	27678353	27679189	837	0.452808	No	No	No	Yes	noncoding	-1.05284	noncoding	-1.10075
TCONS_00060941	XLOC_014904	XR_group6	+	4639280	4640115	836	0.462919	No	No	No	Yes	noncoding	-1.16892	noncoding	-0.824144
TCONS_00006194	XLOC_003027	2	.	15190974	15191808	835	0.546108	No	No	No	Yes	noncoding	-1.17141	noncoding	-1.18871
TCONS_00035168	XLOC_008021	4_group3	-	9313516	9314480	832	0.424279	Yes	No	No	Yes	noncoding	-0.845801	NA	NA
TCONS_00004951	XLOC_002005	2	-	20701560	20702536	828	0.455314	No	No	Yes	Yes	noncoding	-1.20298	NA	NA
TCONS_00043940	XLOC_009936	Unknown_group_319	-	26	850	825	0.53697	No	No	No	Yes	noncoding	-0.304367	noncoding	-0.7024
TCONS_00039941	XLOC_009282	4_group4	-	5377465	5378288	824	0.393204	No	No	No	Yes	noncoding	-1.2351	noncoding	-0.834373
TCONS_00045742	XLOC_010545	Unknown_singleton_2683	-	20	842	823	0.370595	No	No	No	Yes	noncoding	-1.16789	noncoding	-1.38085
TCONS_00046588	XLOC_010872	XL_group1a	+	5793341	5794222	822	0.529197	No	No	No	Yes	noncoding	-0.0600753	NA	NA
TCONS_00046379	XLOC_010776	XL_group1a	+	2922823	2923909	820	0.347561	No	No	No	Yes	noncoding	-1.13845	NA	NA
TCONS_00052498	XLOC_012680	XL_group1e	+	186506	187325	820	0.410976	No	No	No	Yes	noncoding	-0.448951	noncoding	-1.44351
TCONS_00032956	XLOC_007250	4_group2	+	1189370	1190188	819	0.289377	No	No	No	Yes	noncoding	-1.19135	noncoding	-1.29258
TCONS_00047799	XLOC_011723	XL_group1a	.	8548659	8549475	817	0.462668	No	No	No	Yes	noncoding	-1.45958	noncoding	-1.31495
TCONS_00052496	XLOC_012676	XL_group1e	-	12488170	12489053	816	0.488971	No	No	No	Yes	noncoding	-1.07184	NA	NA
TCONS_00034995	XLOC_007929	4_group3	-	7083632	7084560	814	0.44226	No	No	No	Yes	noncoding	-0.862601	NA	NA
TCONS_00044294	XLOC_010039	Unknown_group_436	.	8436	9247	812	0.357143	No	No	No	Yes	noncoding	-1.09376	noncoding	-1.37435
TCONS_00065250	XLOC_015372	XR_group8	+	3805044	3805913	806	0.560794	No	Yes	No	Yes	noncoding	-1.18197	NA	NA
TCONS_00031465	XLOC_006576	4_group1	+	2675045	2689115	805	0.47205	No	No	No	Yes	noncoding	-0.945862	NA	NA
TCONS_00039788	XLOC_009066	4_group4	+	205293	206096	804	0.482587	No	No	Yes	Yes	noncoding	-1.02312	noncoding	-1.13443
TCONS_00043131	XLOC_009718	Unknown_group_161	+	4879	5682	804	0.435323	No	No	Yes	Yes	noncoding	-1.33089	noncoding	-1.35053
TCONS_00057820	XLOC_013633	XR_group3a	.	451423	452226	804	0.394279	No	No	No	Yes	noncoding	-1.24127	noncoding	-0.859384
TCONS_00060834	XLOC_014735	XR_group6	-	1156321	1157124	804	0.557214	No	No	Yes	Yes	noncoding	-1.2253	noncoding	-0.960977
TCONS_00045640	XLOC_010496	Unknown_singleton_213	+	301	1097	797	0.217064	Yes	No	No	Yes	noncoding	-1.02411	noncoding	-1.36186
TCONS_00013689	XLOC_003002	2	-	14415386	14416181	796	0.248744	No	No	Yes	Yes	noncoding	-1.14291	noncoding	-1.16602
TCONS_00035478	XLOC_008339	4_group3	+	5703063	5703858	796	0.472362	No	No	Yes	Yes	noncoding	-1.11616	noncoding	-1.06446
TCONS_00052608	XLOC_012857	XL_group1e	-	4957676	4958471	796	0.487437	No	No	Yes	Yes	noncoding	-0.411736	coding	0.189351
TCONS_00037832	XLOC_008283	4_group3	.	4408345	4409138	794	0.38539	No	No	No	Yes	noncoding	-1.31433	noncoding	-1.10663
TCONS_00047161	XLOC_011127	XL_group1a	-	3861611	3862469	794	0.440806	No	No	No	Yes	noncoding	-0.910407	NA	NA
TCONS_00006219	XLOC_003061	2	+	16153047	16153839	793	0.471627	No	No	No	Yes	noncoding	-1.163	noncoding	-1.17946
TCONS_00051468	XLOC_012165	XL_group1e	+	10623384	10624315	791	0.438685	No	Yes	No	Yes	noncoding	-0.753048	NA	NA
TCONS_00045265	XLOC_010347	Unknown_group_81	+	25950	26911	790	0.324051	No	No	No	Yes	noncoding	-1.42049	NA	NA
TCONS_00020557	XLOC_005284	3	-	12913814	12915974	787	0.377382	No	No	No	Yes	noncoding	-1.34663	NA	NA
TCONS_00025452	XLOC_004021	3	+	6142397	6144050	784	0.515306	No	Yes	No	Yes	noncoding	-0.872563	NA	NA
TCONS_00043992	XLOC_009967	Unknown_group_384	-	13534	14620	784	0.394133	No	No	No	Yes	noncoding	-0.89243	NA	NA
TCONS_00006003	XLOC_002735	2	-	7869492	7870274	783	0.501916	No	No	Yes	Yes	noncoding	-1.05073	noncoding	-0.895911
TCONS_00035417	XLOC_008246	4_group3	+	3270409	3271190	782	0.471867	No	No	No	Yes	noncoding	-0.904914	noncoding	-1.21789
TCONS_00046381	XLOC_010776	XL_group1a	+	2922823	2923909	782	0.345269	No	No	No	Yes	noncoding	-1.13499	NA	NA
TCONS_00059522	XLOC_014105	XR_group6	+	10276739	10277662	780	0.371795	No	No	No	Yes	noncoding	-0.950426	NA	NA
TCONS_00035328	XLOC_008108	4_group3	-	367890	368667	778	0.422879	No	No	No	Yes	noncoding	-1.33028	noncoding	-1.36291
TCONS_00009896	XLOC_003000	2	-	14344023	14344798	776	0.470361	No	No	No	Yes	noncoding	-1.38465	noncoding	-1.3251
TCONS_00046118	XLOC_010691	Unknown_singleton_933	-	35	805	771	0.424125	No	No	No	Yes	noncoding	-1.40478	noncoding	-1.02177
TCONS_00046380	XLOC_010776	XL_group1a	+	2922823	2923909	771	0.343709	No	No	No	Yes	noncoding	-1.13397	NA	NA
TCONS_00052549	XLOC_012764	XL_group1e	+	2885435	2886205	771	0.380026	No	No	Yes	Yes	noncoding	-1.36969	noncoding	-1.47987
TCONS_00043096	XLOC_009704	Unknown_group_152	-	18547	19782	768	0.404948	Yes	Yes	No	Yes	noncoding	-0.996746	NA	NA
TCONS_00051958	XLOC_012409	XL_group1e	-	5333646	5334504	768	0.451823	No	Yes	No	Yes	noncoding	-1.17795	NA	NA
TCONS_00045803	XLOC_010583	Unknown_singleton_3272	-	504	1483	765	0.405229	No	Yes	No	Yes	noncoding	-0.701654	NA	NA
TCONS_00032946	XLOC_007240	4_group2	-	974062	974823	762	0.401575	No	No	No	Yes	noncoding	-1.02918	noncoding	-0.118683
TCONS_00047606	XLOC_011449	XL_group1a	+	2135065	2135826	762	0.502625	No	No	Yes	Yes	noncoding	-0.943598	noncoding	-1.1616
TCONS_00005796	XLOC_002415	2	+	228805	229565	761	0.445466	No	No	No	Yes	noncoding	-0.86383	noncoding	-0.67699
TCONS_00000918	XLOC_000348	2	+	9154946	9155765	760	0.448684	No	No	No	Yes	noncoding	-0.812572	NA	NA
TCONS_00032936	XLOC_007218	4_group2	.	475193	475952	760	0.280263	No	No	Yes	Yes	noncoding	-1.25541	noncoding	-1.35916
TCONS_00035415	XLOC_008243	4_group3	-	3213324	3214083	760	0.423684	No	No	Yes	Yes	noncoding	-1.01441	noncoding	-1.05082
TCONS_00046377	XLOC_010776	XL_group1a	+	2922823	2923909	755	0.345695	No	No	No	Yes	noncoding	-1.13235	NA	NA
TCONS_00021768	XLOC_006433	3	.	18870215	18870968	754	0.343501	No	No	Yes	Yes	noncoding	-1.32871	noncoding	-1.18963
TCONS_00001343	XLOC_000532	2	+	13805703	13806523	749	0.433912	Yes	No	Yes	Yes	noncoding	-0.983295	NA	NA
TCONS_00021273	XLOC_005638	3	+	1369233	1369978	746	0.477212	No	No	Yes	Yes	noncoding	-1.05269	noncoding	-0.629971
TCONS_00039948	XLOC_009293	4_group4	+	5685280	5686025	746	0.505362	No	No	Yes	Yes	noncoding	-1.24555	noncoding	-1.08479
TCONS_00000336	XLOC_000115	2	+	2679926	2680724	745	0.398658	No	No	No	Yes	noncoding	-1.10397	NA	NA
TCONS_00001667	XLOC_000653	2	+	16582623	16583462	733	0.42292	No	Yes	No	Yes	noncoding	-0.664909	NA	NA
TCONS_00056610	XLOC_013397	XL_group3a	.	1075575	1076303	729	0.537723	No	No	Yes	Yes	noncoding	-1.19912	noncoding	-1.17185
TCONS_00045491	XLOC_010434	Unknown_singleton_1596	.	25	750	726	0.378788	No	No	No	Yes	noncoding	-1.28057	noncoding	-1.37881
TCONS_00016499	XLOC_003746	3	+	424177	424961	724	0.360497	No	No	No	Yes	noncoding	-0.939549	NA	NA
TCONS_00046088	XLOC_010673	Unknown_singleton_664	.	829	1550	722	0.469529	No	Yes	No	Yes	noncoding	-1.29762	noncoding	-1.29887
TCONS_00059523	XLOC_014105	XR_group6	+	10276739	10277662	716	0.374302	No	No	No	Yes	noncoding	-0.950081	NA	NA
TCONS_00043828	XLOC_009904	Unknown_group_3	+	127888	128600	713	0.381487	No	No	No	Yes	noncoding	-1.42081	NA	NA
TCONS_00046385	XLOC_010776	XL_group1a	+	2922823	2923909	712	0.348315	No	No	No	Yes	noncoding	-1.12782	NA	NA
TCONS_00051102	XLOC_012009	XL_group1e	+	6761917	6762699	711	0.409283	No	Yes	No	Yes	noncoding	-0.542644	NA	NA
TCONS_00021485	XLOC_005986	3	+	8805407	8806116	710	0.501408	No	No	Yes	Yes	noncoding	-1.01366	noncoding	-0.862248
TCONS_00024888	XLOC_006359	3	-	16822355	16823063	709	0.245416	No	No	Yes	Yes	noncoding	-1.01532	noncoding	-1.14955
TCONS_00043153	XLOC_009728	Unknown_group_17	-	51577	53280	709	0.428773	No	No	No	Yes	noncoding	-1.37518	NA	NA
TCONS_00021613	XLOC_006200	3	-	13193020	13193727	708	0.483051	No	No	Yes	Yes	noncoding	-1.20452	noncoding	-1.25569
TCONS_00013979	XLOC_003704	2	+	29836037	29836742	706	0.535411	Yes	No	No	Yes	noncoding	-0.863677	noncoding	-0.959027
TCONS_00046376	XLOC_010776	XL_group1a	+	2922823	2923909	706	0.347025	No	No	No	Yes	noncoding	-1.12711	NA	NA
TCONS_00045842	XLOC_010597	Unknown_singleton_3424	.	2	706	705	0.521986	Yes	No	No	Yes	noncoding	-0.728698	noncoding	-0.971255
TCONS_00021315	XLOC_005701	3	-	2654820	2655522	703	0.366999	No	No	No	Yes	noncoding	-1.16035	noncoding	-1.1949
TCONS_00016638	XLOC_003797	3	+	1563618	1564388	702	0.437322	No	No	No	Yes	noncoding	-0.412765	NA	NA
TCONS_00006352	XLOC_003247	2	+	19945155	19945854	700	0.522857	No	No	Yes	Yes	noncoding	-0.651224	noncoding	-0.857021
TCONS_00006201	XLOC_003035	2	+	15473082	15473779	698	0.540115	No	No	Yes	Yes	noncoding	-1.28225	noncoding	-1.28766
TCONS_00044229	XLOC_010027	Unknown_group_427	+	6838	7874	692	0.393064	No	No	No	Yes	noncoding	-1.42826	NA	NA
TCONS_00062001	XLOC_014421	XR_group6	-	4953581	4955879	691	0.392185	No	No	No	Yes	coding	0.0339768	NA	NA
TCONS_00031122	XLOC_006828	4_group1	-	4009887	4011020	690	0.333333	No	No	No	Yes	noncoding	-1.35908	NA	NA
TCONS_00018757	XLOC_004516	3	+	16566240	16566984	688	0.481105	No	No	No	Yes	noncoding	-1.18468	NA	NA
TCONS_00044860	XLOC_010242	Unknown_group_7	+	129716	140592	686	0.335277	No	No	No	Yes	noncoding	-1.04274	NA	NA
TCONS_00038756	XLOC_008581	4_group4	+	610220	611099	685	0.372263	No	No	No	Yes	noncoding	-0.981718	NA	NA
TCONS_00045784	XLOC_010570	Unknown_singleton_3113	+	325	1009	685	0.216058	No	No	Yes	Yes	noncoding	-1.25999	noncoding	-1.27069
TCONS_00004791	XLOC_001941	2	-	18939834	18940582	683	0.395315	No	No	No	Yes	noncoding	-0.959395	NA	NA
TCONS_00052438	XLOC_012632	XL_group1e	-	11355928	11356731	683	0.376281	No	No	No	Yes	noncoding	-0.470303	NA	NA
TCONS_00002473	XLOC_000940	2	+	24252587	24253313	676	0.534024	No	No	No	Yes	noncoding	-1.1616	NA	NA
TCONS_00006009	XLOC_002745	2	-	8070430	8071102	673	0.457652	No	No	Yes	Yes	noncoding	-1.08007	noncoding	-0.807079
TCONS_00030968	XLOC_006766	4_group1	-	2109380	2110114	672	0.450893	No	No	No	Yes	noncoding	-0.955486	NA	NA
TCONS_00041951	XLOC_009486	4_group5	+	197988	198658	671	0.356185	No	No	Yes	Yes	noncoding	-1.23372	noncoding	-1.1903
TCONS_00030897	XLOC_006725	4_group1	-	1263229	1264008	670	0.426866	No	No	No	Yes	noncoding	-1.09064	NA	NA
TCONS_00052731	XLOC_013044	XL_group1e	+	9282712	9283381	670	0.434328	No	No	No	Yes	noncoding	-0.966793	noncoding	-1.39434
TCONS_00035503	XLOC_008375	4_group3	-	6941513	6942178	666	0.484985	No	No	Yes	Yes	noncoding	-0.927132	noncoding	-1.12534
TCONS_00044469	XLOC_010111	Unknown_group_525	+	26	1605	665	0.348872	No	No	No	Yes	noncoding	-1.18489	NA	NA
TCONS_00046095	XLOC_010678	Unknown_singleton_727	+	324	988	665	0.345865	No	No	No	Yes	noncoding	-1.09827	noncoding	-1.30362
TCONS_00006196	XLOC_003030	2	+	15354667	15355325	659	0.484067	No	No	Yes	Yes	noncoding	-0.805861	noncoding	-1.12729
TCONS_00060956	XLOC_014923	XR_group6	-	5353787	5354439	653	0.468606	No	No	Yes	Yes	noncoding	-1.2049	noncoding	-1.11578
TCONS_00033227	XLOC_007228	4_group2	+	761391	762042	652	0.411043	No	Yes	Yes	Yes	noncoding	-1.12781	noncoding	-1.09268
TCONS_00039921	XLOC_009256	4_group4	+	4873540	4874191	652	0.443252	No	No	Yes	Yes	noncoding	-0.945335	noncoding	-1.17655
TCONS_00066219	XLOC_015780	XR_group8	-	6404939	6405645	651	0.443932	No	No	No	Yes	noncoding	-0.440008	NA	NA
TCONS_00045489	XLOC_010433	Unknown_singleton_1592	+	322	1041	648	0.507716	No	No	No	Yes	noncoding	-0.234727	NA	NA
TCONS_00007566	XLOC_000587	2	+	14673050	14673750	646	0.506192	Yes	No	No	Yes	noncoding	-0.47509	NA	NA
TCONS_00033213	XLOC_007198	4_group2	-	1189371	1190189	646	0.306502	No	No	No	Yes	noncoding	-1.30847	NA	NA
TCONS_00031309	XLOC_007000	4_group1	-	2184750	2185394	645	0.392248	No	No	No	Yes	noncoding	-1.36207	noncoding	-1.0736
TCONS_00066547	XLOC_016038	XR_group8	-	3811374	3812017	644	0.470497	No	No	No	Yes	noncoding	-1.0222	noncoding	-1.31171
TCONS_00061357	XLOC_013945	XR_group6	+	4745816	4749263	642	0.576324	No	No	Yes	Yes	noncoding	-0.308994	NA	NA
TCONS_00021272	XLOC_005633	3	.	1253340	1253980	641	0.450858	No	No	No	Yes	noncoding	-1.25635	noncoding	-1.3171
TCONS_00051415	XLOC_012139	XL_group1e	+	10062834	10063540	639	0.355243	No	No	No	Yes	noncoding	-0.50287	NA	NA
TCONS_00027990	XLOC_005955	3	+	8137645	8138282	638	0.366771	No	No	No	Yes	noncoding	-0.592288	noncoding	-0.527545
TCONS_00063746	XLOC_014812	XR_group6	+	2615938	2616574	637	0.491366	No	Yes	No	Yes	noncoding	-1.36214	noncoding	-1.35711
TCONS_00000737	XLOC_000267	2	+	6570819	6571511	632	0.447785	No	No	No	Yes	noncoding	-0.887698	NA	NA
TCONS_00020154	XLOC_005093	3	-	8725245	8725941	630	0.396825	No	No	No	Yes	noncoding	-1.04872	NA	NA
TCONS_00017693	XLOC_004168	3	+	8725237	8725973	628	0.396497	Yes	No	No	Yes	noncoding	-0.842369	NA	NA
TCONS_00043987	XLOC_009964	Unknown_group_38	+	3935	9929	628	0.399682	Yes	Yes	No	Yes	noncoding	-0.722652	NA	NA
TCONS_00060957	XLOC_014924	XR_group6	-	5386068	5386695	628	0.538217	No	No	No	Yes	noncoding	-1.2091	noncoding	-1.20914
TCONS_00005516	XLOC_002262	2	-	26956019	26956710	625	0.4384	No	No	Yes	Yes	noncoding	-1.30964	NA	NA
TCONS_00043985	XLOC_009963	Unknown_group_379	.	2122	2746	625	0.4736	No	No	No	Yes	noncoding	-1.16392	noncoding	-1.12049
TCONS_00047607	XLOC_011450	XL_group1a	.	2141806	2142430	625	0.416	No	No	Yes	Yes	noncoding	-1.45292	noncoding	-1.23024
TCONS_00018273	XLOC_004360	3	+	12972038	12972857	624	0.416667	No	No	No	Yes	noncoding	-1.25913	NA	NA
TCONS_00021478	XLOC_005970	3	-	8467049	8467663	615	0.430894	No	No	No	Yes	noncoding	-1.18426	noncoding	-1.27642
TCONS_00047434	XLOC_011254	XL_group1a	-	7024459	7025132	613	0.37031	No	No	No	Yes	noncoding	-0.771189	NA	NA
TCONS_00043827	XLOC_009904	Unknown_group_3	+	127888	128570	612	0.393791	No	No	No	Yes	noncoding	-1.43531	NA	NA
TCONS_00046398	XLOC_010781	XL_group1a	+	3116888	3117558	608	0.440789	No	Yes	No	Yes	noncoding	-0.309783	NA	NA
TCONS_00042959	XLOC_009679	Unknown_group_145	-	6598	7204	607	0.350906	No	No	No	Yes	noncoding	-1.1321	noncoding	-1.29054
TCONS_00039896	XLOC_009220	4_group4	+	4203847	4204452	606	0.29868	No	No	Yes	Yes	noncoding	-0.993392	noncoding	-1.03711
TCONS_00030605	XLOC_006609	4_group1	+	3766981	3767983	604	0.377483	No	No	No	Yes	noncoding	-1.40287	NA	NA
TCONS_00030888	XLOC_006720	4_group1	-	1050442	1051098	602	0.456811	No	No	No	Yes	noncoding	-0.738668	NA	NA
TCONS_00042768	XLOC_009625	Unknown_group_111	+	21944	22543	600	0.331667	No	No	No	Yes	noncoding	-0.908708	noncoding	-0.998848
TCONS_00009660	XLOC_002255	2	-	26714948	26715602	598	0.386288	No	No	No	Yes	noncoding	-1.49556	NA	NA
TCONS_00035477	XLOC_008338	4_group3	+	5702371	5702968	598	0.434783	No	No	Yes	Yes	noncoding	-1.17645	noncoding	-0.986731
TCONS_00004041	XLOC_001610	2	-	10743681	10744332	597	0.403685	No	No	No	Yes	noncoding	-0.751552	NA	NA
TCONS_00006605	XLOC_003680	2	+	29470203	29470799	597	0.351759	No	Yes	No	Yes	noncoding	-0.65167	noncoding	-0.146379
TCONS_00024903	XLOC_006407	3	.	18035814	18036406	593	0.409781	No	No	No	No	noncoding	-1.14013	noncoding	-1.36027
TCONS_00021612	XLOC_006199	3	-	13103497	13104086	590	0.457627	No	No	Yes	Yes	noncoding	-1.25979	noncoding	-1.25411
TCONS_00043235	XLOC_009748	Unknown_group_186	+	2749	3338	590	0.252542	No	No	No	Yes	noncoding	-1.19519	noncoding	-1.22253
TCONS_00002843	XLOC_001065	2	+	27788777	27789432	589	0.410866	No	No	No	Yes	noncoding	-0.541471	NA	NA
TCONS_00004793	XLOC_001942	2	-	18940809	18941458	588	0.401361	No	No	No	Yes	noncoding	-0.887916	NA	NA
TCONS_00068495	XLOC_016067	XR_group8	+	4189997	4190584	588	0.442177	No	No	No	Yes	noncoding	-1.45986	noncoding	-1.28721
TCONS_00030898	XLOC_006725	4_group1	-	1263264	1263897	583	0.403087	No	No	No	Yes	noncoding	-1.09872	NA	NA
TCONS_00060543	XLOC_014585	XR_group6	-	10274012	10274800	581	0.401033	No	No	No	Yes	noncoding	-1.03069	NA	NA
TCONS_00021270	XLOC_005628	3	-	1062929	1063508	580	0.494828	No	No	No	Yes	noncoding	-1.32696	noncoding	-1.04532
TCONS_00055282	XLOC_013084	XL_group1e	.	10130807	10131385	579	0.42487	No	No	No	Yes	noncoding	-1.3636	noncoding	-1.36768
TCONS_00038937	XLOC_008654	4_group4	+	2787328	2788081	577	0.542461	Yes	No	No	Yes	noncoding	-0.721089	NA	NA
TCONS_00006357	XLOC_003252	2	+	20000206	20000781	576	0.335069	No	No	No	Yes	noncoding	-0.820271	noncoding	-1.13418
TCONS_00006280	XLOC_003142	2	+	17565508	17566078	571	0.415061	No	No	No	Yes	noncoding	-1.1059	noncoding	-1.20765
TCONS_00045756	XLOC_010556	Unknown_singleton_28	+	271	841	571	0.255692	Yes	No	Yes	Yes	noncoding	-1.30259	noncoding	-0.975318
TCONS_00050710	XLOC_011847	XL_group1e	+	2368263	2368906	569	0.43058	No	Yes	No	Yes	noncoding	-0.704324	NA	NA
TCONS_00031089	XLOC_006819	4_group1	-	3844953	3845584	568	0.34507	No	No	No	Yes	noncoding	-1.2672	NA	NA
TCONS_00035076	XLOC_007968	4_group3	-	7763992	7764617	567	0.400353	No	No	No	Yes	noncoding	-1.11536	NA	NA
TCONS_00039670	XLOC_008980	4_group4	-	5178231	5178871	567	0.38448	No	No	No	Yes	noncoding	-1.25164	NA	NA
TCONS_00052406	XLOC_012614	XL_group1e	-	10758238	10761475	566	0.429329	No	No	No	Yes	noncoding	-1.14615	NA	NA
TCONS_00045427	XLOC_010405	Unknown_singleton_1236	-	940	2251	565	0.359292	No	No	No	Yes	noncoding	-0.573337	NA	NA
TCONS_00001159	XLOC_000434	2	+	11629859	11630474	563	0.424512	No	No	No	Yes	noncoding	-0.117396	NA	NA
TCONS_00030763	XLOC_006661	4_group1	+	4928219	4928955	561	0.449198	No	No	No	Yes	noncoding	-1.25894	NA	NA
TCONS_00034020	XLOC_007505	4_group3	+	6806314	6806934	561	0.452763	No	No	No	Yes	noncoding	-1.12749	NA	NA
TCONS_00035271	XLOC_008062	4_group3	-	10444606	10445248	561	0.393939	No	No	No	Yes	noncoding	-1.30043	NA	NA
TCONS_00061038	XLOC_015060	XR_group6	.	9282327	9282887	561	0.426025	No	No	Yes	Yes	noncoding	-1.2526	noncoding	-1.23141
TCONS_00030839	XLOC_006697	4_group1	-	518464	519131	559	0.372093	No	No	No	Yes	noncoding	-1.02252	NA	NA
TCONS_00044503	XLOC_010123	Unknown_group_53	+	11336	11893	558	0.444444	No	No	No	Yes	noncoding	-0.949038	noncoding	-1.12759
TCONS_00034038	XLOC_007515	4_group3	+	7163487	7164187	557	0.364452	No	No	No	Yes	noncoding	-1.18174	NA	NA
TCONS_00041970	XLOC_009517	4_group5	-	919153	919709	557	0.414722	No	No	No	Yes	noncoding	-1.07581	noncoding	-1.23137
TCONS_00001869	XLOC_000717	2	+	18403677	18404295	556	0.311151	No	No	No	Yes	noncoding	-0.896651	NA	NA
TCONS_00052607	XLOC_012856	XL_group1e	-	4934453	4935005	553	0.518987	No	Yes	No	Yes	noncoding	-1.01168	noncoding	-0.0170121
TCONS_00030774	XLOC_006664	4_group1	+	4982089	4982696	552	0.40942	No	No	No	Yes	noncoding	-1.03121	NA	NA
TCONS_00043799	XLOC_009913	Unknown_group_3	-	124859	126764	552	0.380435	No	No	No	Yes	noncoding	-1.23467	NA	NA
TCONS_00032917	XLOC_007198	4_group2	-	1189362	1190188	550	0.310909	No	No	No	Yes	noncoding	-1.29627	NA	NA
TCONS_00065514	XLOC_015457	XR_group8	+	6333638	6334352	547	0.521024	No	No	Yes	Yes	noncoding	-0.959913	NA	NA
TCONS_00031015	XLOC_006788	4_group1	-	2949413	2950017	545	0.458716	No	No	No	Yes	noncoding	-0.844856	NA	NA
TCONS_00006186	XLOC_003010	2	+	14513501	14514043	543	0.504604	Yes	No	No	Yes	noncoding	-1.30001	noncoding	-1.12886
TCONS_00019021	XLOC_004620	3	+	18634555	18635151	543	0.418048	No	No	No	Yes	noncoding	-1.00236	NA	NA
TCONS_00005670	XLOC_002336	2	-	28669580	28670177	541	0.465804	No	No	No	Yes	noncoding	-1.47304	NA	NA
TCONS_00066526	XLOC_016005	XR_group8	-	2744757	2745297	541	0.469501	No	No	Yes	Yes	noncoding	-1.27755	noncoding	-0.85559
TCONS_00002837	XLOC_001063	2	+	27711841	27712380	540	0.416667	No	No	No	Yes	noncoding	-1.44137	NA	NA
TCONS_00006618	XLOC_003696	2	-	29704624	29705160	537	0.407821	No	No	No	Yes	noncoding	-1.0478	noncoding	-0.260689
TCONS_00043523	XLOC_009826	Unknown_group_243	+	15179	15775	537	0.348231	Yes	Yes	No	Yes	noncoding	-1.05863	NA	NA
TCONS_00039872	XLOC_009192	4_group4	-	3162571	3163105	535	0.418692	No	No	No	Yes	noncoding	-1.15873	noncoding	-1.10169
TCONS_00042726	XLOC_009614	Unknown_group_103	-	10867	11401	535	0.33271	No	No	No	Yes	noncoding	-1.36132	noncoding	-1.28692
TCONS_00031053	XLOC_006807	4_group1	-	3643389	3649647	531	0.348399	No	Yes	No	Yes	noncoding	-1.21824	NA	NA
TCONS_00047557	XLOC_011363	XL_group1a	.	826953	827482	530	0.430189	No	No	No	Yes	noncoding	-0.954884	noncoding	-1.21741
TCONS_00021708	XLOC_006336	3	+	16160277	16160803	527	0.455408	No	No	No	Yes	noncoding	-1.12748	noncoding	-1.15083
TCONS_00045702	XLOC_010525	Unknown_singleton_2546	-	36	1390	527	0.381404	No	No	No	Yes	noncoding	-0.86902	NA	NA
TCONS_00045405	XLOC_010391	Unknown_singleton_1051	+	1294	1819	526	0.511407	No	No	No	Yes	noncoding	-0.826122	noncoding	-1.12699
TCONS_00059263	XLOC_014014	XR_group6	+	6900198	6900792	526	0.515209	No	No	No	Yes	noncoding	-0.516355	NA	NA
TCONS_00045069	XLOC_010301	Unknown_group_753	+	804	3767	524	0.408397	No	No	No	Yes	noncoding	-1.4305	NA	NA
TCONS_00031244	XLOC_006896	4_group1	+	347587	348106	520	0.371154	No	No	No	Yes	noncoding	-1.2029	noncoding	-1.14249
TCONS_00035324	XLOC_008104	4_group3	+	340295	340814	520	0.494231	No	No	No	Yes	noncoding	-0.506048	noncoding	-1.15284
TCONS_00052638	XLOC_012911	XL_group1e	.	6119325	6119844	520	0.336538	No	No	Yes	Yes	noncoding	-1.2579	noncoding	-1.08158
TCONS_00030372	XLOC_006498	4_group1	+	423347	423987	519	0.358382	No	No	No	Yes	noncoding	-1.23063	NA	NA
TCONS_00045749	XLOC_010551	Unknown_singleton_2757	+	6	523	518	0.399614	No	No	No	Yes	noncoding	-1.40152	noncoding	-1.34557
TCONS_00004866	XLOC_001975	2	-	20004211	20004791	517	0.615087	No	No	No	Yes	noncoding	-0.0829863	NA	NA
TCONS_00039867	XLOC_009187	4_group4	-	3055428	3055942	515	0.368932	No	No	No	Yes	noncoding	-1.0896	noncoding	-1.22997
TCONS_00056521	XLOC_013312	XL_group3a	-	1344847	1345428	515	0.396117	No	No	No	Yes	noncoding	-1.05824	NA	NA
TCONS_00059264	XLOC_014014	XR_group6	+	6900198	6900792	514	0.515564	No	No	No	Yes	noncoding	-0.51477	NA	NA
TCONS_00031631	XLOC_006699	4_group1	-	521691	522261	513	0.337232	No	No	No	Yes	noncoding	-1.30326	NA	NA
TCONS_00045773	XLOC_010567	Unknown_singleton_301	-	2840	3415	513	0.423002	No	No	No	Yes	noncoding	-0.797272	NA	NA
TCONS_00019565	XLOC_004825	3	-	3261043	3261662	512	0.484375	Yes	No	No	Yes	noncoding	-0.688647	NA	NA
TCONS_00045775	XLOC_010567	Unknown_singleton_301	-	2840	3485	512	0.416016	No	No	No	Yes	noncoding	-0.781825	NA	NA
TCONS_00050676	XLOC_011824	XL_group1e	+	1807046	1807728	512	0.388672	No	No	No	Yes	noncoding	-1.41532	NA	NA
TCONS_00019501	XLOC_004797	3	-	2661499	2662079	511	0.391389	No	No	No	Yes	noncoding	-1.18087	NA	NA
TCONS_00018250	XLOC_004346	3	+	12606335	12606904	508	0.464567	Yes	No	No	Yes	noncoding	-0.968381	NA	NA
TCONS_00044460	XLOC_010104	Unknown_group_506	.	980	1484	505	0.338614	No	Yes	No	Yes	noncoding	-1.0063	noncoding	-1.48141
TCONS_00057639	XLOC_013532	XR_group3a	+	948330	948888	502	0.482072	No	No	No	Yes	noncoding	-0.937976	NA	NA
TCONS_00039656	XLOC_008973	4_group4	-	5022670	5023366	501	0.423154	No	No	No	Yes	noncoding	-0.958419	NA	NA
TCONS_00017871	XLOC_004225	3	+	9863245	9872673	497	0.511066	No	No	No	Yes	noncoding	-1.14962	NA	NA
TCONS_00066595	XLOC_016112	XR_group8	+	6151439	6151934	496	0.370968	No	No	No	Yes	noncoding	-1.1395	noncoding	-1.01134
TCONS_00018181	XLOC_004328	3	+	12171220	12171829	494	0.441296	No	Yes	No	Yes	noncoding	-0.863143	NA	NA
TCONS_00039801	XLOC_009077	4_group4	+	542752	543245	494	0.455466	No	No	Yes	Yes	noncoding	-1.20234	noncoding	-1.1582
TCONS_00045075	XLOC_010305	Unknown_group_76	+	12288	12842	493	0.324544	No	No	No	Yes	noncoding	-0.85324	NA	NA
TCONS_00006632	XLOC_003720	2	-	30478445	30478935	491	0.397149	No	No	Yes	Yes	noncoding	-1.21598	noncoding	-1.08975
TCONS_00030369	XLOC_006496	4_group1	+	420935	421424	490	0.404082	No	No	No	Yes	noncoding	-0.868426	NA	NA
TCONS_00020927	XLOC_005456	3	-	16602657	16603327	489	0.453988	No	No	No	Yes	noncoding	-0.821568	NA	NA
TCONS_00044383	XLOC_010076	Unknown_group_493	+	8970	9568	489	0.394683	No	No	No	Yes	noncoding	-0.673379	NA	NA
TCONS_00030577	XLOC_006599	4_group1	+	3583261	3583814	488	0.489754	No	No	No	Yes	noncoding	-0.941649	NA	NA
TCONS_00043548	XLOC_009839	Unknown_group_256	+	539	1026	488	0.477459	No	No	No	Yes	noncoding	-1.27663	NA	NA
TCONS_00050894	XLOC_011923	XL_group1e	+	4177582	4178137	488	0.391393	No	No	No	Yes	noncoding	-0.947918	NA	NA
TCONS_00006069	XLOC_002843	2	-	10873173	10873659	487	0.396304	No	Yes	No	Yes	noncoding	-1.23084	noncoding	-1.11015
TCONS_00034614	XLOC_007764	4_group3	-	2472826	2473371	487	0.4846	No	No	No	Yes	noncoding	-1.09379	NA	NA
TCONS_00033872	XLOC_007448	4_group3	+	5320398	5320936	485	0.375258	No	No	No	Yes	noncoding	-1.17922	NA	NA
TCONS_00032941	XLOC_007229	4_group2	-	776583	777065	483	0.432712	No	Yes	No	Yes	noncoding	-1.40773	noncoding	-0.767087
TCONS_00063177	XLOC_014199	XR_group6	+	12915019	12915562	482	0.369295	No	No	No	Yes	noncoding	-1.22958	NA	NA
TCONS_00045774	XLOC_010567	Unknown_singleton_301	-	2840	3457	481	0.428274	No	No	No	Yes	noncoding	-0.736882	NA	NA
TCONS_00045426	XLOC_010405	Unknown_singleton_1236	-	940	2251	479	0.359081	No	No	No	Yes	noncoding	-0.527486	NA	NA
TCONS_00060938	XLOC_014901	XR_group6	+	4607223	4607701	479	0.382046	No	No	No	Yes	noncoding	-1.25633	noncoding	-1.35172
TCONS_00031368	XLOC_007093	4_group1	-	4799081	4799558	478	0.472803	No	No	Yes	Yes	noncoding	-1.07769	noncoding	-1.26444
TCONS_00057824	XLOC_013644	XR_group3a	-	791581	792058	478	0.299163	No	No	Yes	Yes	noncoding	-1.37664	noncoding	-1.41721
TCONS_00060400	XLOC_014526	XR_group6	-	8894076	8894608	478	0.40795	No	Yes	No	Yes	noncoding	-1.3394	NA	NA
TCONS_00016639	XLOC_003798	3	+	1566368	1566905	476	0.390756	No	No	No	Yes	noncoding	-0.924739	NA	NA
TCONS_00031027	XLOC_006800	4_group1	-	3250306	3250840	476	0.491597	No	No	No	Yes	noncoding	-0.798341	NA	NA
TCONS_00005517	XLOC_002263	2	-	26959647	26960188	475	0.376842	No	No	No	Yes	noncoding	-0.526688	NA	NA
TCONS_00006007	XLOC_002741	2	-	7977897	7978368	472	0.444915	No	No	Yes	Yes	noncoding	-1.1386	noncoding	-0.808971
TCONS_00021618	XLOC_006205	3	-	13329364	13329833	470	0.489362	No	No	Yes	Yes	noncoding	-1.09282	noncoding	-1.07916
TCONS_00034039	XLOC_007515	4_group3	+	7163567	7164162	469	0.38806	No	No	No	Yes	noncoding	-1.14518	NA	NA
TCONS_00002146	XLOC_000830	2	+	21408025	21408551	465	0.423656	No	No	No	Yes	noncoding	-0.717356	NA	NA
TCONS_00005610	XLOC_002305	2	-	27916238	27916769	464	0.454741	No	No	No	Yes	noncoding	-0.901817	NA	NA
TCONS_00045699	XLOC_010523	Unknown_singleton_2543	-	16	558	464	0.351293	No	No	No	Yes	noncoding	-1.30493	NA	NA
TCONS_00047811	XLOC_011740	XL_group1a	+	8949430	8949891	462	0.461039	No	No	No	Yes	noncoding	-1.01758	noncoding	-1.31577
TCONS_00031024	XLOC_006798	4_group1	-	3197033	3197556	461	0.475054	No	No	No	Yes	noncoding	-0.426541	NA	NA
TCONS_00045497	XLOC_010437	Unknown_singleton_1630	+	3	542	461	0.531453	No	No	No	Yes	noncoding	-0.303831	NA	NA
TCONS_00056633	XLOC_013431	XL_group3a	-	2123454	2123914	461	0.522777	No	No	No	Yes	noncoding	-0.912507	noncoding	-0.876194
TCONS_00006211	XLOC_003052	2	.	15867072	15867531	460	0.456522	No	No	Yes	Yes	noncoding	-1.36324	noncoding	-1.27512
TCONS_00033873	XLOC_007449	4_group3	+	5323358	5323875	460	0.408696	No	No	No	Yes	noncoding	-1.1501	NA	NA
TCONS_00060913	XLOC_014850	XR_group6	-	3491435	3491894	460	0.517391	No	No	No	Yes	noncoding	-1.28157	noncoding	-1.31251
TCONS_00045804	XLOC_010584	Unknown_singleton_3293	.	22	475	454	0.23348	No	No	Yes	Yes	noncoding	-1.22156	noncoding	-1.48414
TCONS_00041746	XLOC_009372	4_group5	+	1086354	1086873	453	0.459161	No	No	No	Yes	noncoding	-1.135	NA	NA
TCONS_00043809	XLOC_009921	Unknown_group_3	+	155607	156059	453	0.353201	Yes	Yes	No	Yes	noncoding	-0.560903	noncoding	-0.808169
TCONS_00044618	XLOC_010159	Unknown_group_595	+	13707	14219	452	0.550885	No	No	No	Yes	noncoding	-0.546088	NA	NA
TCONS_00035652	XLOC_007268	4_group3	+	273213	274622	449	0.44098	No	No	No	Yes	noncoding	-1.34818	NA	NA
TCONS_00033956	XLOC_007479	4_group3	+	6157301	6157928	447	0.39821	No	No	No	Yes	noncoding	-1.16869	NA	NA
TCONS_00043549	XLOC_009839	Unknown_group_256	+	1170	1616	447	0.456376	No	No	No	Yes	noncoding	-1.34373	NA	NA
TCONS_00044619	XLOC_010159	Unknown_group_595	+	13719	14219	446	0.542601	No	No	No	Yes	noncoding	-0.597181	NA	NA
TCONS_00044851	XLOC_010235	Unknown_group_7	+	66303	69187	446	0.394619	Yes	Yes	Yes	Yes	noncoding	-0.518634	NA	NA
TCONS_00045854	XLOC_010604	Unknown_singleton_3550	+	238	800	444	0.400901	No	No	No	Yes	noncoding	-1.28098	NA	NA
TCONS_00047604	XLOC_011443	XL_group1a	-	2055031	2055474	444	0.443694	No	No	No	Yes	noncoding	-1.06873	noncoding	-0.970832
TCONS_00021404	XLOC_005857	3	.	6349126	6349568	443	0.48307	No	No	Yes	Yes	noncoding	-1.30351	noncoding	-1.38737
TCONS_00018473	XLOC_004420	3	+	14176073	14176621	440	0.379545	No	No	No	Yes	noncoding	-0.587344	NA	NA
TCONS_00020405	XLOC_005229	3	-	11537443	11537945	440	0.456818	No	No	No	Yes	noncoding	-1.04764	NA	NA
TCONS_00054037	XLOC_012701	XL_group1e	.	840253	840692	440	0.506818	No	No	No	Yes	noncoding	-1.1236	noncoding	-1.32201
TCONS_00020797	XLOC_005408	3	-	15508645	15509138	438	0.504566	No	No	No	Yes	noncoding	-0.657755	NA	NA
TCONS_00035447	XLOC_008293	4_group3	+	4613710	4614145	436	0.433486	No	No	No	Yes	noncoding	-1.50903	noncoding	-1.33549
TCONS_00043386	XLOC_009803	Unknown_group_23	.	66941	67376	436	0.41055	No	No	No	Yes	noncoding	-1.20504	noncoding	-1.39934
TCONS_00045412	XLOC_010396	Unknown_singleton_1093	.	99	533	435	0.429885	No	No	Yes	No	noncoding	-0.92312	noncoding	-1.36809
TCONS_00041885	XLOC_009440	4_group5	-	1164659	1165148	433	0.487298	No	No	No	Yes	noncoding	-0.95028	NA	NA
TCONS_00050604	XLOC_011797	XL_group1e	+	1079984	1080480	433	0.441109	No	Yes	No	Yes	noncoding	-0.824741	NA	NA
TCONS_00045700	XLOC_010523	Unknown_singleton_2543	-	23	638	431	0.345708	No	No	No	Yes	noncoding	-1.29636	NA	NA
TCONS_00056274	XLOC_013213	XL_group3a	+	968758	969251	430	0.490698	Yes	No	No	Yes	noncoding	-0.645731	NA	NA
TCONS_00045429	XLOC_010405	Unknown_singleton_1236	-	1057	2262	426	0.41784	No	No	No	Yes	noncoding	-0.76484	NA	NA
TCONS_00032919	XLOC_007198	4_group2	-	1189362	1190189	424	0.330189	No	No	No	Yes	noncoding	-1.27221	NA	NA
TCONS_00004870	XLOC_001979	2	-	20039025	20039607	423	0.35461	No	No	No	Yes	noncoding	-1.06238	NA	NA
TCONS_00044230	XLOC_010027	Unknown_group_427	+	6826	7629	423	0.425532	No	No	No	Yes	noncoding	-1.29645	NA	NA
TCONS_00032314	XLOC_006910	4_group1	-	565657	566078	422	0.478673	No	No	No	Yes	noncoding	-1.19299	noncoding	-1.45615
TCONS_00002899	XLOC_001084	2	+	28145080	28145697	421	0.361045	No	No	No	Yes	noncoding	-1.07594	NA	NA
TCONS_00045428	XLOC_010405	Unknown_singleton_1236	-	940	2251	420	0.357143	No	No	No	Yes	noncoding	-0.8061	NA	NA
TCONS_00037878	XLOC_008400	4_group3	+	7402438	7402856	419	0.331742	No	No	No	Yes	noncoding	-0.818118	noncoding	-1.26988
TCONS_00051239	XLOC_012060	XL_group1e	+	7985294	7985769	412	0.373786	No	No	No	Yes	noncoding	-1.16087	NA	NA
TCONS_00004022	XLOC_001603	2	-	10620877	10621357	411	0.554745	Yes	Yes	Yes	Yes	noncoding	-0.328188	NA	NA
TCONS_00032918	XLOC_007198	4_group2	-	1189390	1190189	411	0.326034	No	No	No	Yes	noncoding	-1.26889	NA	NA
TCONS_00005609	XLOC_002304	2	-	27908974	27909442	408	0.443627	No	No	No	Yes	noncoding	-0.967323	NA	NA
TCONS_00043097	XLOC_009705	Unknown_group_152	-	17382	17789	408	0.296569	No	No	Yes	Yes	noncoding	-1.44544	noncoding	-1.1687
TCONS_00021663	XLOC_006270	3	+	14879083	14879489	407	0.432432	No	No	Yes	Yes	noncoding	-0.544322	noncoding	-1.09749
TCONS_00035515	XLOC_008411	4_group3	+	7484125	7484530	406	0.480296	No	No	Yes	Yes	noncoding	-1.03468	noncoding	-1.04574
TCONS_00039832	XLOC_009121	4_group4	.	1648918	1649322	405	0.446914	No	No	Yes	Yes	noncoding	-1.2204	noncoding	-1.05651
TCONS_00058945	XLOC_013886	XR_group6	+	2670528	2670997	405	0.469136	No	Yes	No	Yes	noncoding	-0.988117	NA	NA
TCONS_00002404	XLOC_000914	2	+	23477482	23477996	404	0.435644	No	No	No	Yes	noncoding	-0.870273	NA	NA
TCONS_00045452	XLOC_010415	Unknown_singleton_1367	+	1	480	404	0.529703	Yes	Yes	No	Yes	noncoding	-0.870184	NA	NA
TCONS_00005863	XLOC_002521	2	-	2401191	2401593	403	0.471464	No	No	Yes	Yes	noncoding	-1.0024	noncoding	-0.962527
TCONS_00035251	XLOC_008054	4_group3	-	10269161	10269630	402	0.410448	No	No	No	Yes	noncoding	-0.79991	NA	NA
TCONS_00006488	XLOC_003469	2	-	24969692	24970090	399	0.493734	No	No	No	Yes	noncoding	-1.24017	noncoding	-1.50714
TCONS_00030794	XLOC_006675	4_group1	-	147555	149588	397	0.400504	No	No	No	Yes	noncoding	-1.25746	NA	NA
TCONS_00018271	XLOC_004359	3	+	12921976	12922367	392	0.403061	No	No	No	Yes	noncoding	-1.39645	NA	NA
TCONS_00030947	XLOC_006753	4_group1	-	1714862	1715357	390	0.397436	No	No	No	Yes	noncoding	-1.23368	NA	NA
TCONS_00035250	XLOC_008054	4_group3	-	10269161	10269630	389	0.413882	No	No	No	Yes	noncoding	-0.877742	NA	NA
TCONS_00045417	XLOC_010400	Unknown_singleton_1179	-	1463	1913	388	0.340206	No	No	No	Yes	noncoding	-0.902517	NA	NA
TCONS_00034977	XLOC_007915	4_group3	-	6697392	6697834	385	0.418182	No	No	No	Yes	noncoding	-0.821982	NA	NA
TCONS_00051834	XLOC_012348	XL_group1e	-	3540089	3540535	383	0.493473	No	Yes	No	Yes	noncoding	-1.27047	NA	NA
TCONS_00034996	XLOC_007930	4_group3	-	7130197	7130630	380	0.389474	No	Yes	No	Yes	noncoding	-0.696245	NA	NA
TCONS_00052822	XLOC_013174	XL_group1e	+	12262200	12262577	378	0.425926	No	No	No	Yes	noncoding	-0.856759	noncoding	-1.2106
TCONS_00045088	XLOC_010310	Unknown_group_774	-	4195	4634	377	0.493369	No	Yes	No	Yes	noncoding	-0.999492	NA	NA
TCONS_00030949	XLOC_006754	4_group1	-	1715896	1716326	375	0.405333	No	No	No	Yes	noncoding	-1.33798	NA	NA
TCONS_00034976	XLOC_007915	4_group3	-	6697392	6697814	369	0.430894	No	No	No	Yes	noncoding	-0.809737	NA	NA
TCONS_00039846	XLOC_009144	4_group4	+	2265374	2265742	369	0.441734	No	Yes	No	Yes	noncoding	-1.20213	noncoding	-1.30955
TCONS_00047805	XLOC_011734	XL_group1a	.	8752021	8752389	369	0.517615	No	No	No	Yes	noncoding	-1.44704	noncoding	-1.22814
TCONS_00006619	XLOC_003697	2	+	29712198	29712565	368	0.350543	No	No	No	Yes	noncoding	-0.470266	noncoding	-0.938329
TCONS_00030948	XLOC_006754	4_group1	-	1715896	1716326	368	0.402174	No	No	No	Yes	noncoding	-1.20069	NA	NA
TCONS_00020403	XLOC_005227	3	-	11529020	11529451	367	0.430518	Yes	Yes	No	Yes	noncoding	-0.938588	NA	NA
TCONS_00020647	XLOC_005332	3	-	14019882	14020303	367	0.53406	No	No	No	Yes	noncoding	-1.16618	NA	NA
TCONS_00052684	XLOC_012981	XL_group1e	+	7791326	7791685	360	0.377778	No	No	No	Yes	noncoding	-0.83695	noncoding	-1.34374
TCONS_00051240	XLOC_012060	XL_group1e	+	7985336	7985769	359	0.381616	No	No	No	Yes	noncoding	-1.14476	NA	NA
TCONS_00030952	XLOC_006758	4_group1	-	1841149	1841564	358	0.388268	No	No	No	Yes	noncoding	-0.865135	NA	NA
TCONS_00053267	XLOC_012042	XL_group1e	+	7605193	7607783	358	0.332402	No	No	No	Yes	noncoding	-1.04051	NA	NA
TCONS_00006421	XLOC_003348	2	+	22462871	22463222	352	0.491477	No	No	No	Yes	noncoding	-0.847839	noncoding	-0.948376
TCONS_00039653	XLOC_008970	4_group4	-	4886752	4887217	346	0.456647	No	No	No	Yes	noncoding	-1.1343	NA	NA
TCONS_00057613	XLOC_013518	XR_group3a	+	232460	232927	346	0.473988	No	No	No	Yes	noncoding	-0.853095	NA	NA
TCONS_00003714	XLOC_001451	2	-	6413124	6413541	345	0.457971	No	No	No	Yes	noncoding	-1.0203	NA	NA
TCONS_00051528	XLOC_012186	XL_group1e	+	11348747	11349207	338	0.402367	No	No	No	Yes	noncoding	-0.585789	NA	NA
TCONS_00056923	XLOC_013426	XL_group3a	.	1926745	1927082	338	0.384615	No	No	No	Yes	noncoding	-1.44257	noncoding	-1.35424
TCONS_00036078	XLOC_007628	4_group3	+	10275680	10276080	334	0.401198	No	No	No	Yes	noncoding	-0.526375	NA	NA
TCONS_00060955	XLOC_014922	XR_group6	.	5343361	5343693	333	0.57958	No	No	No	Yes	noncoding	-0.933735	noncoding	-0.981738
TCONS_00043059	XLOC_009694	Unknown_group_15	-	42834	43213	329	0.364742	No	No	No	Yes	noncoding	-1.23132	NA	NA
TCONS_00045373	XLOC_010376	Unknown_group_90	-	14801	15189	326	0.484663	No	No	No	Yes	noncoding	-0.95744	NA	NA
TCONS_00045372	XLOC_010376	Unknown_group_90	-	14800	15181	322	0.484472	No	No	No	Yes	noncoding	-1.24644	NA	NA
TCONS_00065511	XLOC_015455	XR_group8	+	6150394	6150772	322	0.481366	No	No	No	Yes	noncoding	-0.623198	NA	NA
TCONS_00003717	XLOC_001455	2	-	6420578	6420960	319	0.435737	No	Yes	No	Yes	noncoding	-1.11656	NA	NA
TCONS_00052447	XLOC_012637	XL_group1e	-	11614254	11614635	318	0.40566	No	No	Yes	Yes	noncoding	-1.33747	NA	NA
TCONS_00052736	XLOC_013049	XL_group1e	.	9417807	9418121	315	0.365079	No	No	No	Yes	noncoding	-1.01819	noncoding	-1.23004
TCONS_00039844	XLOC_009142	4_group4	+	2262447	2262759	313	0.460064	No	No	No	Yes	noncoding	-1.2475	noncoding	-1.02168
TCONS_00021566	XLOC_006119	3	-	11537376	11537687	312	0.461538	Yes	Yes	No	Yes	noncoding	-1.19532	noncoding	-1.09865
TCONS_00044462	XLOC_010106	Unknown_group_512	+	605	1039	309	0.427184	No	No	No	Yes	noncoding	-0.792454	NA	NA
TCONS_00004869	XLOC_001978	2	-	20037387	20037859	298	0.392617	No	No	No	Yes	noncoding	-1.3322	NA	NA
TCONS_00002838	XLOC_001063	2	+	27711895	27712244	294	0.462585	No	No	No	Yes	noncoding	-1.39041	NA	NA
TCONS_00061036	XLOC_015058	XR_group6	.	9230783	9231076	294	0.459184	No	No	No	Yes	noncoding	-1.14935	noncoding	-1.13961
TCONS_00030842	XLOC_006698	4_group1	-	526265	526666	280	0.432143	No	No	No	Yes	noncoding	-0.831373	NA	NA
TCONS_00043984	XLOC_009962	Unknown_group_378	.	4934	5212	279	0.422939	Yes	No	No	Yes	noncoding	-0.878964	noncoding	-1.40226
TCONS_00052795	XLOC_013138	XL_group1e	.	11326362	11326640	279	0.397849	No	No	No	Yes	noncoding	-1.01355	noncoding	-1.31089
TCONS_00030378	XLOC_006504	4_group1	+	508896	509269	259	0.413127	No	No	No	Yes	noncoding	-0.74865	NA	NA
TCONS_00042815	XLOC_009643	Unknown_group_122	.	445	697	253	0.0948617	No	No	Yes	Yes	noncoding	-1.47627	noncoding	-1.18864
TCONS_00060981	XLOC_014982	XR_group6	.	6901920	6902147	228	0.412281	No	No	No	Yes	noncoding	-1.25648	noncoding	-1.16841
TCONS_00001432	XLOC_000562	2	+	14333679	14334659	206	0.364078	No	No	No	Yes	noncoding	-1.34151	NA	NA
TCONS_00047603	XLOC_011442	XL_group1a	.	2053932	2054134	203	0.359606	No	No	No	Yes	noncoding	-0.898155	noncoding	-1.4707
TCONS_00009270	XLOC_001913	2	-	18233033	18234486	173	0.387283	No	No	No	Yes	noncoding	-0.976101	NA	NA
