# Supplementary material for: Evaluation of Different Reference Based Annotation Strategies Using RNA-Seq – A Case Study in Drososphila pseudoobscura
Source: PLoS One. 2012 Oct 3;7(10):e46415. doi: 10.1371/journal.pone.0046415 (PMC3463616; doi:10.1371/journal.pone.0046415)
Supplement: Dataset S1 — GO categories for different alternative splicing modes. (TXT) [file pone.0046415.s015.txt]

Alt. donor - OVERREPRESENTED ATTRIBUTES
N	X	LOD	P	P_adj	attrib ID	attrib name
33	74	0.452438076141635	2.28235789096736e-05	0.008	GO:0055085	transmembrane transport
47	121	0.354773068425911	3.84777332885383e-05	0.012	GO:0022892	substrate-specific transporter activity
43	111	0.350630712686226	9.06129587176966e-05	0.03	GO:0022891	substrate-specific transmembrane transporter activity
50	135	0.321456985151769	9.42289733452003e-05	0.03	GO:0022857	transmembrane transporter activity
55	152	0.307146317033833	8.6924830013356e-05	0.026	GO:0005215	transporter activity

Alt.acceptor - OVERREPRESENTED ATTRIBUTES
None

Intron retention - OVERREPRESENTED ATTRIBUTES
None

Exon skipping - OVERREPRESENTED ATTRIBUTES
N	X	LOD	P	P_adj	attrib ID	attrib name
9	11	1.08103035425124	9.36424280637738e-05	0.039	GO:0016459	myosin complex
15	25	0.673573703614188	0.000135830114691019	0.046	GO:0007476	imaginal disc-derived wing morphogenesis
17	30	0.618113788437389	0.000129549137629089	0.045	GO:0035120	post-embryonic appendage morphogenesis
18	32	0.611848889414687	9.29974762449258e-05	0.038	GO:0044087	regulation of cellular component biogenesis
28	51	0.596568203190854	1.91193010499051e-06	<0.001	GO:0030029	actin filament-based process
28	51	0.596568203190854	1.91193010499051e-06	<0.001	GO:0030036	actin cytoskeleton organization
20	38	0.551325853979204	0.000132701634318259	0.045	GO:0003779	actin binding
35	71	0.503604455710258	2.82855039656894e-06	<0.001	GO:0008092	cytoskeletal protein binding
46	96	0.486400457266337	2.05167036547954e-07	<0.001	GO:0005886	plasma membrane
25	52	0.476010089330048	0.000133618817282633	0.045	GO:0003002	regionalization
28	59	0.466997629479523	7.05079834109874e-05	0.027	GO:0003008	system process
49	106	0.458063631296097	3.26454834178154e-07	<0.001	GO:0051239	regulation of multicellular organismal process
33	71	0.452751845786428	2.69425275614209e-05	0.016	GO:0009886	post-embryonic morphogenesis
27	58	0.450541344490538	0.000144122284119952	0.048	GO:0022603	regulation of anatomical structure morphogenesis
27	58	0.450541344490538	0.000144122284119952	0.048	GO:0060284	regulation of cell development
39	86	0.436196342080622	1.01357338140837e-05	0.004	GO:0022607	cellular component assembly
38	85	0.424092727273526	1.99470687387796e-05	0.008	GO:0071844	cellular component assembly at cellular level
33	76	0.398255113825319	0.000145150674861293	0.048	GO:0045595	regulation of cell differentiation
33	76	0.398255113825319	0.000145150674861293	0.048	GO:2000026	regulation of multicellular organismal development
49	115	0.392228992034851	6.34744390018464e-06	0.001	GO:0051128	regulation of cellular component organization
45	108	0.372634885294979	3.11898495011719e-05	0.016	GO:0007610	behavior
44	107	0.362003150484897	5.65977760275788e-05	0.024	GO:0050793	regulation of developmental process
66	172	0.320970271393125	1.16911271839789e-05	0.005	GO:0009653	anatomical structure morphogenesis
63	164	0.320259328594644	1.82150909716256e-05	0.006	GO:0065008	regulation of biological quality
58	154	0.303022856054101	7.98029981302586e-05	0.028	GO:0042221	response to chemical stimulus
82	223	0.297113420584234	6.37602561675504e-06	0.001	GO:0048856	anatomical structure development
148	445	0.2546485727678	6.73854918704212e-07	<0.001	GO:0032502	developmental process
97	283	0.251697761366406	2.71661765776174e-05	0.016	GO:0071841	cellular component organization or biogenesis at cellular level
96	280	0.251443068812143	2.98172946489718e-05	0.016	GO:0071842	cellular component organization at cellular level
196	613	0.250446113936668	1.01425332004822e-07	<0.001	GO:0065007	biological regulation
119	357	0.241160640233216	1.20132845316146e-05	0.005	GO:0071840	cellular component organization or biogenesis
118	354	0.24066863554891	1.32679010429224e-05	0.005	GO:0016043	cellular component organization
178	560	0.234297532931589	1.05170490466184e-06	<0.001	GO:0050789	regulation of biological process
133	409	0.228815680146746	1.35186000713245e-05	0.005	GO:0050896	response to stimulus
166	524	0.224763314714533	4.09894312605875e-06	<0.001	GO:0050794	regulation of cellular process
367	1368	0.198368103604791	4.75444613165581e-05	0.018	GO:0008150	biological_process
305	1111	0.170537951511765	0.000125874796183799	0.044	GO:0005575	cellular_component
