# Supplementary material for: Evaluation of Different Reference Based Annotation Strategies Using RNA-Seq – A Case Study in Drososphila pseudoobscura
Source: PLoS One. 2012 Oct 3;7(10):e46415. doi: 10.1371/journal.pone.0046415 (PMC3463616; doi:10.1371/journal.pone.0046415)
Supplement: Dataset S2 — FASTA sequences of new-extra genes. (TXT) [file pone.0046415.s016.txt]

>ps94f_comp1200_c0_seq1
atacggtaactctaattgtttggcgccttttttcgatactttgttgtaacaaacaattgt
gaaataaccgggaaaaatgttgaaaaataaaacttttaaaacgtccaaattgtttgttgt
caaacgagatggaagacaggaagaagtacattttgataaaattacctcacgaattcagaa
gctatgttataatttgaatatggattttgttgaccctgtgtccattacccttcaagtaat
caacggattgtactgtggagtcactacgcaagaactagacaatttggctgcagaaatttc
agctggcttgacttgcaatcatgccgactacgccattttagctgctcggattgcagtttc
taatctgcataaggaaacaaaaaaagttttttctgatgtcttcgaggatctcttcaaaaa
tatcaatcgcgaaacaaacactgcgtcaccaatggtatcggaatttcattataatattgt
taaaaataatgctgatcgcttaaactctgctattatttatgaccgagatttcggttataa
ctattttggatttaagacgctcgagcgttcctatctacttaagataaatgggaaaattgc
agaacgtccacaacacatgctgatgcgcgtcgctcttggtattcatggagacgatattga
tgcggcagtggaaacttacaacctactgtctgaacgatactttacgcatgcctcgccaac
gctttttgctgctgctacaaatcgacctcaattgtcctcgtgttttcttttgacaatgaa
ttcggattcaattgaaggtatttttaaatcagttgaacaatgtgcactgatttccaaatc
agcaggtggaatcggacttaatgttcattgcattcgtgctaaaggcacttccatatgtgg
aacgaacggtacgtcgaatggattagttccaatgctaagagtttttaataatgtggcacg
atatgttgatcagggaggtggaaaaagacctggtgcctttgccatttatttagagccctg
gcattcagatgtttttgagtttttagacctcaaaagaaacactggaaaagaagaaaacag
agcacgtgatcttttttacgctctatggattcctgatcttttcatgaaacgtgttgaggc
aaatgaaagctggtcattgatgtgtccacataaatgtcctggccttcaagatgtttgggg
cgaaaaatttgaagagctctatgtcaaatatgagcaagaaggacgtgcgaatcgaacagt
ggaagcccaggctttatggtttgctattatagaatcgcaagtggagactggtaacccata
catgctttttaaggattcctgtaatagaaagagcaatcaacaaaatgttggcaccattaa
atgcagtaatttatgtacagaaattgtcgagtactcagcacctgatgagatcgctgtctg
caatttagcttcaatagcactgaacatgttcgtaacaccagaaaaaacgtatgatttcaa
aaaattaaaagaagtaaccaaaactgttgccaaaaatcttaacaaaattatagacatcaa
ctattaccccttgccagaagccaagaagtccaatttacggcatcgtccaatcggtatagg
tgttcaaggtttagctgacgctttaattttaatgcgttttccctatgaaagcgaagaagc
cggtcttttaaaccaacaaatatttgaaacgatttattttggggctctggaagctagttg
tgaacttgctgaagaatttggagcatatgaaacctatgaaggaagtcctgtgagcaaggg
aattctacaatatgatatgtgggataaaactccaacgaacctttgggattggcaaagcct
aaaggaagacattaaaaagcacggaattaggaattcgttgttagtagcgccgatgcctac
agcatctactgcacaaattatgggtaataacgaatcattcgaaccatataccacaaatat
ttatacgagacgagtattatctggtgaatttcaagtggtcaatcatcatttattgaggga
tttaacagaattggacttatgggatgatgagatgaaaaataaaataatttccagcagggg
ctccattcaagatattgaaactattccccaaaatgttcgcgatctttataaaactgtatg
ggaaatttcagtaaaatccacaattaaaatggctgctgatagaggtgcatttattgatca
aagtcagtcgtttaatgttcacgtagcagagcccaactacggaaaattgacatccataca
ttttttctcctggaaagctggactaaaaaccggaatgtattatttacgcacaaaacctgc
cgccaacgcaatacaatttactgtcgacaagaaacaagctgcatcagcgttaaatgatct
aaatgggtcttttaacaaatcaactttgcttgatgaaagcaccaataactctcaccatat
tgaatcagaccgagaacgccatatggctgaaatggtttgctcgctcgaaaataaggatgc
ctgtttatcatgcggatcttaaatgcatgtaaatatatatataagtaaaaaacaaataag
tcaatgagttaaattaatcccattatgtatcaacaaacataaaataaaagaatatataca
gaagtacgcagtagtaaaaattggcattagtcaaaccatatggcgaatggcatttaatat
ttaatttacttatcaaaccttatacacatattcaagaaaagtttttgtataacaaattca
ataaagaacacttctactagtgctattcacaag
>ps94f_comp1205_c0_seq1
cacagtgaccccaaccacagtgacggcaaccacagtgaccccaaccacagaggagcctac
tactcagaccaccctaccagcggagaccgtctattgtcaaggcatcaccaccgccggtcg
ctatgccatacccggggacactgtgtgcacgagctacatcaattgcatctatagggagaa
cagttggaagggcatagtctataactgtgtcgctaccaagccgtacttcaacgcatccgc
cttcacttgtggcacgaccaagccatctggaccaggatgtacggatgtatagtttttttt
tcaaactctaataataaatataaaatgtacttaaattaaccaaaataaaaataaaacaat
atgtaatagaatacgatcaactaga
>ps94m_comp3093_c0_seq1
ttgcaagacggaaaaccttatgatctcgggatttgctgtcgatttactgttgcaacgccc
atagcagaacaattaaaatttattaagtaacaaatgaactaaaataagttacttgttaaa
gttttttttgtaaaggaatttcttgctgtgaacgaagtttgtcttaagaatagcagcaga
tcctttccagtagagagagagaaagagctaattaatctttacaaatgaaattatttttat
atatttaagttacatttgtattagcgccaaattaatatttggtgaattgtgcctatggca
gaatgtatgaatgtattttaaaaatgatgatttggtgaatcttaagcattttaagcaggt
aagaattaaatttgttaacaaacaaaaaagaataagtttttgatattcatctgaccagac
attacataaaaattaatcgaaaaaactgtaacagtttggcaaccctatttcgttatgctt
aacacacaaaaagaagcaaaaagaacccttagcgtgtagagaaaaatatggttaaccaat
aatcgtcctgtatagagacgagaatttacgcgcatgcgcctgaacgcccgattccttcag
tcctttggtacacatcaggttggaaatgaaatatacaagttaatagagcccaatacaatt
ttttttcctcacgtattataaagaaaaattgacgagtcgagtcgtcgctcgatcaaacgt
tatatgtgtgctttatatcgtggtttaattgataaattcatgcacaccggagcgttaacg
ttaacgtaatgcaataagatgctttcgaaaatatcgatttaaagttggtttttgttcaaa
aacaaacaccaggtcaaatgtgaaaagtactggcaaggaaaagccattgaatacgtttag
aatatattgaaataaataagtataagcctttagtaagttactaacagaacagtgcaaagc
aaaacaatgggatgcttgagtagtaaagaccgtttaactaaagaagacatggagtttttg
aaaacccacacaagatacgatgaagccaccattaaagagtggtataaaggatttaagcaa
gattgcccgaacgggcgtttgacgccagcaaaatttgtcgatatgtataaaatgtttttt
ccatccggaaatgcggaggaattttgtgaccatgtttttcgtacatttgatatggacaaa
aatggatatatcgacttcaaggaatttttacttgcaatagatgttacttcaagcggaaca
ccagaagaaaagctaaaatgggcttttcgaatgtacgatgttgatggaaatggtgtcata
gacatacaagaaatgaccaaaattgttcaggcaatttatgatatgcttggagcgtgctca
tccaatcgtcctgcagactccgcggaagaacgagcaaaaaatatatttgctaagatggac
gaaaataatgatggtcaattaacgcaagatgagtttttaaaaggatgcttacaagatgaa
gagttgtccaaaatgttggcgccataaacaattatatcctacaatatgtgtgtatttgat
gaaatcagtaatgaaatgtataaatatttaatttatatttcttatactaaaattaaacta
tggaatcattaaaatatttgcattgtataagtctcattccaatttagaattacatctaaa
cttggtcaaatatcaaaactactctaatatggggatgctaatatcactgggcccaatgcg
gagccgcagctaatataaactcttaactttaataaatgctctttatctagtatctgcaga
tcggaagagcggt
>ps94m_comp1182_c0_seq2
attttgagtatcgggtataaaaatgcacgaaatttcggagtgcggctgtttggtgaaagt
caacgataatctcaattctgttcttcgattttgttcttccgttttactgaaaaaatgtac
aagcacacttcacctgggatcgcagatcgattaagggacgcaaaaactactaatgtagag
gtatacttataatgtctcatatttgtgtttatcttatatgtataaatttaacatttttaa
tgtggcaaatacaatgattatatctgatgatatcttattctattgctttatccataaatt
ccaagaatcttttggcatattgttctgggtcacatgtcgatattccgtcaacgttactac
catacttaacggtctttgctgcttttgccgcctgtttcttgacaccgtattgcgttagga
catcaataatagctataaagtagatttctcgtttttcttcaatacttggaatggcgtata
tatcaacttcgtagacaacttctttatactgcgcacctcttggtgaatctggaggcgtgt
tgtacgtccagcgttcaccactatcgcactcctcgctctcgctattttcactgcgtccag
cagcttggatattatctccctgcaaagcttcctcttccgctcgcacacagtcatgtacac
caaccagcaatgaatagtccatgatgtgcagcttggtaagcagatccacatcattgttta
gagtatccattagtttcttttttggttcgtctccaatttccagcttgaccttctgtttta
taaagtcattatccttgaatgttggcaaatgtttttcgagctccttttcagatgcttcac
gatctacagtactaccttttaaatcaaactttttatgaattgtcaaatgagagctgaaaa
cattccgcatgactacaaaataatattgcacgctctccacagtgatccgatacattccca
aatattgaggtaaaagagtttttccatgtctttcaacaacgtacggatgataatgcttta
gaaaggcatgcatacgctcaatttcttctgatgttaagcttttaactataaaaaacttgt
cataactctggtaaaactgtgccccagactttccggaagagtcgatccgtatcggctgtg
aacgagtcatcgactcgcgataatcaacatcatcaacattaaatctctctcgcaaattgc
gaaacactagggggcaatattctttaactttaaaatgtgacggcatattttccttgttaa
ataaatgattatccactttaatttttgaataagcccgaaagtcatctgggagaagcatca
ctggtatatttacatggcttaattcatttatagtgtggtttattccccacataaatacac
ttagaatcggttcattggctctgaacagttttactttttgatgttttactctgaaatgct
tcttttttaaaattcgcggttgcgacgtcgaagagatctttttatccatattgcggctgg
ctaatgcttgtctgtgtgaagctacaaatagcaaaatttcagttctttcatgaggaatta
aattgtcgattcacttgctattaaacgaaaaaaatcttcgtctacacaattgtagaagga
aatatcgatacgaatgcacacacataactttgtatgtcatatcgatatttccttctacaa
ttg
>ps94m_comp1640_c0_seq1
ttcattcgtctgttaagagtcattgcatatttagttgttcttatttgagcaaacaaaatg
aaattcaaaataattaatattttaatttgtacattacattattttattttaacaaatgtc
catactcaggcagtttctgatgaaaacacatccggagagccatcagtttcaaagaacgtt
gcaactttaaaagaaaatgatctgtgtaaaaaatgcatttgcgatttagaaaacaattta
atcgattgcacgaaaaaattaaacagttggctctctaacgaagaatggaatgtcttaatc
aacggaaactttacttttgaaacaatcaagctagaacacaacaatttaagcagtatccca
atattgccaacatatgatgtaaaacatttatacattggctataaccagatagattcaata
gctaacggcgcctttcaaaatctatccgacttgacaagcctagacttatcgcacaacaaa
ttaacttcaaaagtgttgctaccagatgtctttaaaggaccctataccgtatcggactat
aaggcgttatataatttgaaatcgctaaatttgggatacaatgaactgcattttttggat
gcagatttattcgagcatgttccaaacctagaagagcttattttatgttcaaataatttt
caagtaatagacggactttcagaagtggcaatttcaggtttgacatcattgaaggtttta
gatatttcatatatggaaataaaaaccttgccacaaactcttttacatgggccacgagat
ctcgagactttaatagcagctggaaatcttttcagtaaattgccagatgctttatcattt
gcaaagaatttagccaggcttgtcttgaatgaaaacccaattgaagatcttcaaggcgac
aacatttttcctgtgatgactaacttaaactatctcagtatgtcttatatgccaaagctg
cgccatattggagttggcgccatgagtgaattgcagaaccttaccgagctaatattgtct
gacaacaagtttctagtagaaatcgatgagctcgccctagcaaaaaaccttaatgatggg
caatacatgaactatccgccattagaaaaagtttatttaaataattgcaacttgacaaaa
ataccaaagtcattccttgtacgttgggataaactttcagtgcttgatcttcgatttaat
ccatggacttgcgaagagtcgaatgattatttaatcaacatcctactgccacaaataaac
aaaacaaccccacttctggcaaaaaatgtacagtgtgattcaccctttgaattaaaaaat
gtggatattttaaaggtagcgacggatcatttaattgacagtaaacaaagcagtggtatt
ttctggattgggctgcttgtttttatacttattgccattccgattacactaggaattatt
gtgttatacagacgtgggtgcttttctttaaatagaaatgacagtggcgccagtcgtgct
ctctataatagaacaaagttcaatgacgatttccaaatctaattatattgtaatatatat
ttataattatcatacccaacaaagaacataaaattttacttttgtacacaaaatacagag
ttttccatttacccttttccttacatttttaattgtggatgtaaagtttcgcagcccgat
a
>ps94m_comp372_c0_seq1
cgtgcgagtaatagaaacgtaaaacatctctcatcatattatgatttatttacacatatc
tggatcaacttttcataatataatctatatacaaacattaatgcaaagagctttgctcct
gaaatgctcaaatctaaattatttaaattgcgttaatatgcaaggccatattacaagttc
gaacttaaatccaatacagacaatgcttcgtccttttcttcttgcaactcctttgcagtt
atatttaacttcgctttagcagcatcacttaggtttaaaccctggacgattttccattgc
ttattttcaatgacaactggaaaagagaaaataacgtcctttggagagttatagctgcca
tccgaacatacacccattgatacaaatgttcctggagcggtaccgttccaccagtcatgc
atatgatcgcaagcggctttagctgctgacattgcggatgacatttttcgagctgaaatt
acagcagctccacgcttttgaacagtttcaacaaaggtaccttgtagatatgcattatca
ttgacagcatcagccacagacttggtttcaccattgataaccacttttccttgtccagca
tctgggtattgagtggatgaatggttgccccagattattatgttcttaacggcggatatg
ggaactcccaactttgtagctatttgcgaggtggcgcgattttgatctaatcgtgtcatt
gctgaaaaattttcacgtggaatggatggcgcatagttagcgcaaacaaaagcattagtg
ttggccgggtttccaaccacaagaaccttaatatcttttttggcaaaattttcaatagcc
tgtccttgtgctttaaaaatttttacatttgctgatagcaaatcttttctctccattcct
tctttacgtggcatggcgcctacaagaaaggcggccgagacatccttgaacccaacagat
ggatctgttgtaggtataacttgacgtagcaaaggcaacgcacaatccgctagttccatg
acaacaccctcaagaacgccaaccataggcggaatatccagcaaatgcaggataagaggc
tgatcagatccaaaaacttctcctcgtgcgatcatgtacagcaaggaataagcaatttga
ccagcagctccagtcacaacaactcgaattggttcagccatttttacactttattttttc
tttactgacactttttaatgattttcaccgactggataataatggattgcgctatcggta
caatcgatagttgggccaccaaccgatggagctgagatttgtacacatcataattttaag
tgcccggatgaaacttaattttgaattcaaattataccaaaatgtataaatcagggctgt
tgttgttttaa
>ps88m_comp978_c0_seq1
ctcgtgaagaaagcaccacagctgaagattcgacttccgatgcacctgagataagcacta
cggttaagaattcgacatccgaacctgacgaaagcactacatctgaggacgattctacat
ctgctcctaaagaaagcaccacagctgaagccgatacaacgtctgatcctgaagacagca
cagttcaggacgatactacttctgcttctgaagaaagcaccacagaaatcaccacagctg
aggatggtgctacttctgctcctatagagagcaccactgctaaagtagattctaccactg
gatcgacgtctagcccggcgatatcaccttctcctataccgcctatgtcatgtgcaagtg
gcgctccatacttaccgcatccatcggattgccataaatttattcagtgcagcaacggac
atgagtacatcatgcattgtccagatgatctcttctggaactatcagaatttctactgtg
ggtatgatgacagcggatgctataataaagtggatcccgaggaaactgtttgcaagcacg
gcatggattttctaccagacccaactgattgtacgaaatatatccagtgcagtaatggtc
aaccaatcgtgcagaagtgtcctgagcctttgtattggaaccaaaaccttaaaatatgtg
attggttcagtagctcctgcaaaactctacaaaagaatgaaataatatcttgtaaaatgg
gtatgagtttcgacgttcttccaactgactgttcgaaatatattaagtgttttggtgagc
gcggtgtaataatgagctgtaattctggacttttctggaaccctttgcaggaagtatgcg
aaaaatcccagcggttctgcaaataatatgtaagcttaaacagttactcgcattcactct
tggtagattttgttgttaaatgaattgaagaatattacagaaaatatataaaggcagtac
ccattctttaatctactgattttgttggaggtggtgtaaacatggttgtattttttctga
atgaaaaaaaggtacttcttgtgaaaaaatatttatatatttttttgatttcct
>ps88m_comp16575_c0_seq1
ctgtttctatgtgttcttatatgttctcctttcaatctgtctcttttctcttcctacttt
caccatttctctagtttgatctctgtttctactatacttttttcacttttgcgcatttat
tctgagctaatcaaatcgtattggtatctgcttggttcttttttttttaattgctcttca
attttgacttcaagctctgttcaatttcgtttcttttgtccgtttctaagtggatttatg
tttctgttcaagtttcattcaattgtagactcttattttctttttcagttccatttcgat
ttccgtttcgattccactgcgttcccatttttccgttcattagctctggtctgttctggt
cccatctttgtccttgcctttctgttcgttggtattcgtttctcaaacacataaatatat
tttttgcggtgcatcacacattgacacacagacacatacacacacacac
>ps94m_comp2206_c0_seq3
taaataatatgcatgatacaatatataatatatataatcagtgtaatgtacatgttactt
tttcgatattttactttttagctttttccaccgccgattcataccaattgaactacatgc
acacattaaaccgcacatgagtttctcaaatggttccgacacgtaaacgtatagtgataa
ttatttgcgtagtcgtcatactcggctgtttgctacgaattttacttttcaattctcccc
tgccaacattatcggaccaggaaaattatcaacggaccattggagcgcctgtgctagtta
aggttttctatgaggcattatgcccagactcaaagtacttccttacaaaacagctacttc
cagcatacgaggctgctgcaccaataatggaggtgctacttgttccttacggcaaggcga
caacaagtgaaaacgatggcaaattaagttttgattgtcaacatggtcctacagaatgtc
aggcaaatatatatcacgcgtgtgcgtctgaagcaattgaagatccgctagttcggttac
aggttgtatcctgtatgattcgagacaatcgttcccctcaagaggcaatgcgcaagtgcg
cgaaacagcacgttgatctcgtacaaaaatgttatgacagtaagcatggatcagagctgc
tgaaacagaatggagaagccacacattccctcaggccacaagtaacatttattccaacta
taacaatagatggctaccagggtagacaggcatctattttaaaaaacttgctttttgaag
tgtgtaaagctgccggtgacacagatcaagctaaacaaatatgcaaaaacactgtgtagg
gcaattgtttccagcacaaaatacagcatattctatgcttaagagactacaaagattatc
attttaaccaacttttaattctaacaaaacataaaaatatgtaaatacacaatttcaata
aaaataattgtacatataaaaatatatatatatgtgattaaagctcctttagttttgtca
tgtgcttataattgaatgatcgacttgaatatttacatcatggcttgctatgtactcttc
cacattgggctcgcaatttacagcaattaagaaccttttcataaggcagcactttgtgtc
gcacagattcaatgcaaattcaatagtaaatatagggttgttttcgctgcttaaatcatt
tttcaaaacttgtacctgcaagttacacattccatttttcaggcatccagatttttgatt
tacctccagtgcactattcaacgttcttatcgtccatttttgtggagcttcttctgtaaa
cttaagctgtggtgaaagtcgaatgttaaagttaatcgtgctctttctactacaatgcaa
aggcaacgcactaagcatatgtggttcgccattctttggcagaagttgcggagcatctgt
ttcactagcacaatcaactttgttaaaatctagtaaaaatggtcgggcttttaaagttaa
caaatcaattatttgtatggcgtgattattagtatctgaaaccaacaaattcctcccttc
tgcgtccaagcatagtccagctggctcgttgaaaatcaaaggcgtgcctccttgactctt
tatagccaacgtcgaaacacagttcgtctccgtgtcaataactttaattttatgattata
tgtgtcagccacatataccttgttgtccgcatcactatgtgtaactccaagcggatgttg
aagttttgcattaaaaagcttgccatcgacatcgccgaacgcaaaaaggttcagggggtt
gcgatcccctccaactactggcatcacttttccatcaatcatagatgcctttcgtatgct
agagctttcgctgtcagctataaagagaaaatcctttgacatggccaggccagagggctg
cgcaaatgcagcgttctgtggatatgagttgttacgattttcctccagaccgttgccgat
taacgacacacagcaaagtggttcgaacttgcgaaatttccaccatataataccttctgg
aaagtatccccaaatctggtgggttccggccattgagataagtataatagttttttcagg
cacattacgctcgtcaagatgaaaagacatatccatatcacgtgtgcgaaatacagccaa
atcccaaggcgaagataaagcctgcaacggccctacacgaccaccaatccgttcgtttcc
ttgatgtcctgtaccagcaagggtttctactaattcattttctagcgatatttttcggag
tgcgtgattttcggtatcggcaacaattagcgtgctctcattaagaaatgccacgccctg
aggactattaaaacgtgatagagccaatttaccatcaacgaagccagcctgaagacctcc
gatcttatgttctacgacaccatcagcagacaccacaagtacccgattgttaccagcgtc
agctattgcgtagcgacctaacgaacttcgagcaattttagcgggaaaacgcaaactaga
cgtcggatgcaaatgacttgatagcttcataggtagactgcctaagtttattttttcctg
tcggctaaagaaagataacgcggcaccaataaactcctgcatgaatatcccatgtccttc
acccataagtaacaacatgggcaaaccagtcggactcaacaccattattgatggccagca
gcgtacaccaagagcacgccacaaagcggaacgggaatcgtttacaatgggatgcgtgat
tccatatcgatctacagcagacagtatgtttgcagtagtgcgctcgttctcaaatttcgg
actgtgtacaccgataactacaagtccgctttcaatgggaaatcgctcttctagactatg
cagctctggtaatacgtgcatgcagtttatgcaacaataggtaaagaagtctagaacgac
aacttttccgcgcagaccttctagagataaaggttgactgacgttaaaccaatccaaatc
tgattcaaattcaatgtttgtagactttagcttagcaatggagttgtcgtcgtcccatcg
ctcaagatagtcaataagtactttcactttttctttctctccattggtgttgcggtatgt
ttgctgtaactcatctgttatatatgtaacgatgtcgattggcggtagatcgtcggagtt
atccatttaaataaatttttaattctgaatggtacaaagaaatagtggagtatatatatt
atacatcaatatatcgatatatagtgtgatatttatcgtttcggtgcattcagaaataaa
ttcgacaatatttttagagggggaggtcatgagtgaccagcacaaccaaataagtatgta
aatatttagggtatttctttaatattgtcagaaaacatatggcacattatttttgtataa
tttcgttacaaatatgtttgtatgttacaaatgtttttccaataattgtttcaattttc
>ps88m_comp3943_c0_seq1
tctaattcttcttttagacgcatcctaccccttctctttatttttaaaaaaatttaccac
actatctgcgctaaacttcatcaagttttataattttcgtgctagctggaaccttcagct
ttgaacacatcgttttctctgattgatgaatacattttctacgagactgactaattttaa
aaactcttcttcattggtttgcataattaaaaatttatttaaatggataactccgacgat
ctaccgccaatcgacatcgttacatatataacagatgagttacagcaaacataccgcaac
accaatggagagaaagaaaaagtgaaagtacttattgactatcttgagcgatgggacgac
gacaactccattgctaagctaaagtctacaaacattgaatttgaatcagatttggattgg
tttaacgtcagtcaacctttatctctagaaggtctgcgcggaaaagttgtcgttctagac
ttctttacctattgttgcataaactgcatgcacgtattaccagagctgcatagtctagaa
gagcgatttcccattgaaagcggacttgtagttatcggtgtacacagtccgaaatttgag
aacgagcgcactactgcaaacatactgtctgctgtagatcgatatggaatcacgcatccc
attgtaaacgattcccgttccgctttgtggcgtgctcttggtgtacgctgctggccatca
ataatggtgttgagtccgactggtttgcccatgttgttacttatgggtgaaggacatggg
atattcatgcaggagtttattggtgccgcgttatctttctttagccgacaggaaaaaata
aacttaggcagtctacctatgaagctatcaagtcatttgcatccgacgtctagtttgcgt
tttcccgctaaaattgctcgaagttcgttaggtcgctacgcaatagctgacgctggtaac
aatcgggtacttgtggtgtctgctgatggtgtcgtagaacataagatcggaggtcttcag
gctggcttcgttgatggtaaattggctctatcacgttttaatagtcctcagggcgtggca
tttcttaatgagagcacgctaattgttgccgataccgaaaatcacgcactccgaaaaata
tcgctagaaaatgaattagtagaaacccttgctggtacagggcatcaaggaaacgaacgg
attggtggtcgtgtagggccgctgcaggctttatcttcgccttgggatttggctgtattt
cgcacacgtgatatggatatgtcttttcatcttgacgagcgtaatgtgcctgaaaaaact
attatacttatctcaatggccggaacccaccagatttggggatactttccagaaggtatt
atatggtggaaatttcgcaagttcgaaccactttgctgtgtgtcgttaatcggcaacggt
ctggaggaaaatcgtaacaactcatatccacagaacgctgcatttgcgcagccctctggc
ctggccatgtcaaaggattttctctttatagctgacagcgaaagctctagcatacgaaag
gcatctatgattgatggaaaagtgatgccagtagttggaggggatcgcaaccccctgaac
ctttttgcgttcggcgatgtcgatggcaagctttttaatgcaaaacttcaacatccgctt
ggagttacacatagtgatgcggacaacaaggtgtatgtggctgacacatataatcataaa
attaaagttattgacacggagacgaactgtgtttcgacgttggctataaagagtcaagga
ggcacgcctttgattttcaacgagccagctggactatgcttggacgcagaagggaggaat
ttgttggtttcagatactaataatcacgccatacaaataattgatttgttaactttaaaa
gcccgaccatttttactagattttaacaaagttgactgtgctagtgaaacagatgctccg
caacttctgccaaagaatggcgaaccacatatgcttagtgcgttgcctttgcattgtagt
agaaagagcacgattaactttaacattcgactttcaccacagcttaagtttacagaagaa
gctccacaaaaatggacgataagaacgttgaatagtgcactggaggtaaatcaaaaatct
ggatgcctgaaaaatggaatgtgtaacttgcaggcacaagttttgaaaaatgattttagc
agcgaaaacaaccctatatttactattgaatttgcattaaatctgtgcgacacaaagtgc
tgccttatgaaaaggttcttaattgctgtaaattgcgagcccaatgtggaagagtacata
gcaagccatgatgtaaatattcaagtcgatcattcaattataagcacatgacaaaactaa
ag
>ps94f_comp1827_c0_seq1
agaaaatttatttagtattctttgactcaaaaagattacaattgtgttgtgttatgtaac
aattgcattcgcagtttgctttgtgtgagtaactccgacaaataaaagcaatccttcccc
aagctgtggatttccgccttcactataactgtaaggtctgctctacattgtaggttattt
cgtcttggtcgaaaagaggtaggaatctttttttccggtgctcaatttaagtgcattttc
gcttccaacaatgttgctcaaactgagaaggtcatactttgtataaagtatattgacact
catttcatctccaaagccatctcgcgggttctggttggattcgagcatcaaattgattag
ctctgagtaaaaatgcggaaagttgggcggttggtacataattaaatttcgaataccctt
gattcgggtacgtcggaagaagtgagccctttctgaataaagcagaacagacgctccgct
atgaaagaatatgtctctcgcccgggaaattttttccttcttggtatattcgcttatctg
aacaaaactgatcatatcagttttgaactggttgcgtatacgtacaaaatcgaagtagct
aggcacgtacaacatacaatgtgaaaagccgggtttactaaactgtggcataatgtgctt
gacaaaatgctgaaagcgatcatcaaatgttgactccacattggtgcagttaattcggcg
gaaaacttgttgaattggcgtaataacatttcgaatatcgccatattcaactagatttgt
gatacgcactttgccttggtagttttggcatttactattgaccactgcccgaaattcggg
aagttcatgagatgagaaaaatagggtttggcggtagaagctagaagctccgcttagaca
ccaagttcgaaccctttggcaatttgtgtccggcaggttctgcggttgcagatgaaggtg
gtctagcgagtgaagaagattttcccagttctgggctaagaaaagttccgcttggtcgat
tacaagtaattcaatcgaattcaagaagtcaaagtcactgtccttgtcagtgacaagcat
gcgtagtcctagtggagaagcaataagtatgtctgaagagttcatgtcagaaaaaagtga
aacggacttctttgtaaaacgcattccaattttaaagttgtcatctgtgtttccactgaa
agtttgctcatagtcatatggttttgggttcgttttgggaaaatatatcgtgtttcccga
gtagtcttgaaggaaccgctcataatttgtcattgaatttttcctggtttgatcatcttg
actgccaaatagtaagtctccgataagcttcactatctttaaagccgactccctgaaggg
cactataaagagcaccttcatacgctttagtccttggtctctaaaggtctccggaataga
aatttcattcggagacaacttcagtgacttggcgagtgctgccactttctcgttattacg
cagtatcagagatctgacctttagcatatggttcagcgcgtgcagacagtacatgtaccg
gatctcttcggcattgctgtgtgttcggtaaggatagtacaggtcctgatagttatttac
aatatgaaagagttccgactgtagcgcagaaagcggaaacgctacctttgcgcttatgga
cattttgacttctaatttttgcagatcagaagagctggaaatgccactcggtggactgca
gtcggggttatgtgcgtttgaatctagccgaggaatctcaaactttaaatttcccactgc
cggccaactgctcttaatcaatgtggtatccgttcgcgagatcaaatcgctgatattgtc
ttcagataggtcgaaatcaaatcgctttgaaaacgaattgtatgaatcaaagtcgtcatt
tgattggacaggacttttgctctgtttctcaatggtttttactgctgcaggcacaaaggc
ggcttcgctctcgtttggcttgaaaaagtctgttggtacattgctgtatccattcacaag
ctgctcatagaatccagtttcgtcagctgggtcttgtaattctgacaggagatctgctcc
aggctcaaaagaattccctgtcagggctgggagtcgttcctttctgtgcgattcctccat
ttgcttgcttctctgaatgtagctgtagtttttcgaaaatttctcattcttgcgaacggg
ggccttaccgtaaggctttgctttatgtttcgagtgtttctgcttcatgttaaaaatgtt
aaaaatttaattaaaaacacgcacgtgctgataaacataaacatagattcgat
>ps94m_comp7601_c0_seq1
cagacatatacaaaacaaaccacaaatatattatgtattttattttatttaaatgaaatg
aatgaaaccaaacaacatttttaaatgtattagccatgatcggaagcgttgaagctccaa
ctctactctaaaaaaaaaaatgcaaaaaaaactacaaaaaaagaaaaaaaacagagtata
aaaactcaacttatttagagacagtcccccactaaaacggcgttgtctgaataattaaga
aatcggaaaacaaaacaaacaaatttactaaatcgatatatatacacatggcattagcat
acatatacatacttatatacatgaatacatatacttacatatatgtaaaacaataattga
tagaaaccaacagcaacaaaaaaaaaaaacaaaagcagaatgaagaaaaaccaacagaaa
tacaatctagtgtacgtcaattttttgatgatatttttcgccttattatagacaaaaaaa
aaaaacaaaaacaaattaaaacagcagacggaaaaccagattcggagtaaaactagttga
aatcaaatagttgaagaaattgaatgaggaacataacagaacaaacacacagataaaaaa
aagaagaaaaaccaaccaaaagagcgaaatgttaaaacgaatgaaaagtgaggatgcatt
ttgggacttagtatttgcaggcaggaaagaaaaggaaagagacaatttgataaaggaatg
ataaaaacccatttaacgacaagcaatcaattactgaacaaagctaatgaatatatattg
tatacctagatcattaattacacattaagcggtggaaactgaaaaaaaataggaaaaaaa
tatgtaatcaaaagcaagtttacaatacaccacacccgataaaactaacaaacattatca
aaactcaaagcaagcaaatcaattacaaaaaccaaacaaacaagaactaaactaaggcca
gaacaccaagaactatttgaagatgaaattaggcttaactaaagcaaaattgtatgatcg
aaacaccaagtgagcaaaaccatttgtcaagttacaatttaaagaagagtaaaaccaaaa
aaagcgaaaaaaaaaacacacaaagtaatagagaatctaatgaactaatgaaatacaaat
agtaacgcaaatatctttaaagttcgattcccctaatgaacgaaagtatgaaatcagcaa
tatactcgtatgatttgccttcaatgatgaattaataaactaaagaagttcctcaggtca
acaccacatagaaatattcaatttgaataattcagaaatcaatgtatttagtttttaact
ttaatttgccttattttaacatttgtgtgtaatcacgacagaaaagaaaagaaatgaaat
gaacgaatgtgaattatattgagagttgtgttcagcttttgtgaatttcttgtgcgtatg
atcaagtatgatattaatatagatgtataggtaaatcaatatatagggaaaccagggatt
aaaatgtagtagtaattaacgaattaacaaatgtttttgtatcctacattgatcattgtt
tgttctctgttctctttttatgctatgatatgacgaaatatacgagtatgcagcaatttt
tttgttgaaatattcacacatgattttatttttgattttcaattacacttgatacgtttt
gttcaattcaatttatttaggtttaattcagctgaatgttgccgttctactcacttctgc
actcaaatcaaaactacgcttcaatcaacgcttttagcttgagatccaatcaccgcccta
aagtaaagtaaacaaaaacaaaacaaaaatgattgaaaacaaatttgagagataaaaaac
aacaacaacaacaacaagaa
>ps94m_comp10543_c0_seq4
taaaaaatgagggcctccatcgctttgattttattaatcgctgcacgtggagcagcggcg
catatggacatatcggttttaaccaagtttattgtgaacttggttgggactaatgaagca
attattttttcctgttcagacaaagattgaccaagaggatataactacaaatgaacaaat
cgaggctatactttcgaggtctacaaaagattccggagtggcagcctttataaaatatca
ctatgaactcgtaggacttttacgggatcgttttaatttttctgttaatttccgtaactc
aagaggatgggctggtcgactaggtaacaccacatttcgtcttggacttttaggagttgt
taaacgagacgaggtggacattgcagcatctggatcgctcaatcgacttaaccgttttgc
ggagtttgatacaatacatcagagctggaaatttgaggctgcatttatttataggtttac
tccagatttagatactcatggaaaaagtggtaatttcttggctccgtttagcaaagcggt
ttggtttttaattcttgtttcgctaatagtgtttagcgtaatttgggtgctttttgaaat
tattaacagcaaattgagtcctacaaatgatccaaatgaccaaatcaatgacatgcctga
tactgaatcacagaaatgttacgcgttaacaattcaaagtagttggattgaaagtttctt
gcaatcatttgcagctttatgccaacagggtttggatccgattccaaaagatccctcatc
gcgttttgtcgtaataaccatatttttattttcacttgtaatatataactactatacttc
ttctgtggttggtggattgttaagctcttctgataaaggtccagctactgttgatgaaat
aacatctagtccacttacaatatcttttgaagatattggttactataaagtactatttcg
agaaagtaaaagcccagccgtagccagactaataaaaaccaaattgtcctcatcgagacc
tttgggtaaaataccagtttttgcacatatcgaagaagctgtaccatatatcaaatccgg
cggttttgcatttcactgtgaagtagttgccgcctatcctttgattgccgaattatttga
tgccagtgaaatttgtgatctgcgcgaggtatccggcctaatggaagtagaattgctgaa
ttggattttgccaaaaaacagccaatatacagaactgtttaaagttgccatgtgttcggc
aagggaaagaggtttcgtggaacgactccttcggcaacgtcaaattagaaagcctacctg
tcaatcattatacaccgtatatccagtcaccttatcaggagctttagcggctttctttgt
gctgatttgtggaattattatgtctatcctaatgttgagcatcgaaataatttatgtata
tgttgttttcaaaagaggtcaacaattttctattgtccgctagttatgttgagatcaatt
aaaagcaaacaatattaatggtattaat
>ps88f_comp4410_c0_seq1
ccaccaacaccaccaccaccaccaccggatggggctaggttcttttctgacttccaaaga
tcatcgtcaaggaaattaaagtatgaatcggaattattatttccctcagtattgctgtcg
tagtaactcatttggaatttgtatctctttatcagatttataatacgctttattgtcgtg
tatatgctctcattctcataatgtgggttacttgcttgcttgtcgtagggcatatgcttt
gccgaatcgaatatgctatcctttacgacaaagtgtatcaagtccatggctcttcttatc
tggcagaacacagtatcccggttctcctttactataacacagtcactgtgtatcaagcta
tttttcgatgaagttagtaaaattgcgattgacttttccagaatttgacgggcagaaaac
atttgagctcgccgcctctcctctttaacggagttacgatggtggccagtgaggtatgct
aattcgatcatttctgtgccaaagacagaaaacgcacgcacaaattcagtgaagttcatg
actgactccagcttctccaggctctccgatgctcgtttcttagcagttaataattttttc
acaactattatgtcaactaaaagcagtattctcgtaaccgaggagagcagagacctggca
gctaagattattgcaccatagtccttcaatggctcaatattatgccgaagctccatacca
cttaacggtgatatttcacatagccgctcaatagattttcctgcgtctcttgcttcttta
gcagcctcgtacatgtccccctttatatcgatgttctcctctgcaattatttctcctatt
gttataaatcgttcgacagctatgtttagtaggtgtcctatgtttccaaaagtggacatg
atttgctcgttatcaatatcacgaactcgaaagcgttgattgtttactgttggttgagtc
attccgtacattttggatacgatcagttctcaataaaagaattcacaacttccttaatat
gcacagtttgtattttattcatgtaacatttttatttacttcgtattgatttttctcagt
acctacataggtttgcacagttgaataggcgttgctttaaaacttaatcaagtgttttgg
cacttgctaataccgttacgttactgtgtaaagtatgagaattaacatttaagctcgaag
aaaagtcaatattttagctagcgaaagtttaattaagagtgatatagctagctttctgta
aacaacgtgtttactatagacgaatgtatatatacttatacactttca
>ps88m_comp20596_c0_seq1
tcaagccatcatcagcaatctacaaaaaaagtaatgattagatttcaccatagaatttcc
tataatatccaatctataaaaatctcgtgtatcagtgtttatgatacatttccacacaaa
cagatcgaccgatttttatgaaattatttttgtacatttagtatttatgcaaataggtta
ttaacaattgctccgttttctatcaccacccaccatttttatacccgataaatatagagt
acagggatactctatccgtccacgtaatgttgaaagagtccagttgacaacaaacatgca
tgtccatatgctacaagatcaatccgctgggagattttcttagtgtccatgaaaataatg
catagattactgcacaattgttgattcgccaaatgatatatttgaacgcatatttacaca
cataatacatatataatgcatgactggaagaaattgctattttggcagcaaaaaatgagg
acgtcgacgatataaactttaagatagagtttgtgataagaactccgattattttacttt
gaaattttaaccccccaccgctgtgcaatatcacgcaattggtgattaacaaatttatga
aaaacatcaaagctataattttcaacggcatatttagagacgaaaatgttttgctaccac
gcattcaaataattacaacaaaggaaccaattgaattcaaacgtgatgagtttcctatta
gactaacattgcaaatggcaaatgagatcttagtgagaatataatatactaagataaata
cacacagtgtcgctcaactgaatagattgaaacaattttcaaaagcaaaacttcttcttt
tcaaccaacttaccaatttttaataaaactagaaagcttgcggtctctttgacagtattt
aattgttt
>ps94m_comp420_c0_seq1
attaaatttcatgcagggttgcaattgttggaatgtcaataaatttactttgaatgtcga
gtatgaagtaggaagaagaaaagttggccacctcatctttgtcattcattaagttattta
tattgaaactcacgacatggcaaaagcaacgtttttttattttttattcatcggatatgt
ttggccaattgacagtgttatgtttaacctggcgccaaacacccaaaagtgcctcaaaga
agacattcaggcaaatcaattggtaatgggggaatacgaagtttccgatgtgcccggcca
aatcatcgactatgttgcacgggacacaaaaggacatatattgtcacaaaaggagcacat
taccaaaggaaaattcagttttatgtcagaagtatatgacgcctacgaaatatgcttcat
ctcaaaagtaccaccacatcaacgagggattccgcaagaggtttcgctaatgacaaaaaa
aggtgtagaaacaaaaagctacgagggtattggtgaggcttccaaattgaaacctcttga
agtcgaccttaaacgcttggaagacctttccgattcaatagtgcgggattttattctaat
gcgcaagcgagaggaagaaatgcgtgacacaaatgaaaaaacaaatagtcgagtcctatt
ctttagcattttcagcatgtgctgtttgcttggtttggctacgtggcaagtcctgtatct
tcgcagatattttaaagcaaaaaaacttattgaatagtgtaaaaaacatgaatcctctct
taactttcgtttaaaataaattcaagaatcaataaagtacacatgtttatatattttaaa
gcaaaaaaacttat
>ps88f_comp466_c0_seq1
tgttaagttaggatgaggttttcttgaactcttaatgatggtttaatttatttctcgata
ttttttgttaagttaggatgaggttttctccacgagtttcgccatcattttttcctcctt
cgccttacgcttagcttccttttgctttttcttgtcctccttctccttttgctccagcat
ttccttaaatcgttcatcacgagtatccaccttgaatccaaaatgcctgcgaacctcctc
caccaaccgctcctttcgcgctatcgcagcagcagcttctgcctcgcgttttgcaacctt
tgcattcaaatcagatttccactgctctagcttatccagtttcttggctatgtcttcatc
gcggtcattagtcttttggattttctctgctttctcaaggcggctcttttccagtacttt
aaagaaagtgtccagttgcataacttcttgctctgcctttgaatcaaagcaaatctttgg
attaacgttactcttggcaccgtacaggccatagacttttctctgatatttctcggtcaa
gtgtatccaagactgcgcatcccgataaggtggaacacccattacaatatttttatgctg
ttcttgtaagccagatttattgagtctccgtgcgtgcacagagctatcttccacattttc
atttatgatcgccgccggcagctccgcagtcgcagtgtttgtagattgcaaacgtaaagg
aaatgcagaaagtttctgcacaacgtttattttacgtaaattcatattgcggtatctgtt
tttacaattttttatttatttttatttgttgagcgtgttgacaagtgtgaccgcggactt
atcg
>ps94m_comp17560_c0_seq1
taaacaaaacacagaattcacaggtaagtttttaatttatatatttaacgatatagagac
atgaaaactcacccttaactgcttagcctcgctggaagagaaagagagtgagacggaaga
atcacccacgtatggatactttaagatccgctaatttgatgcttaatggatcttatttgt
tcctggatttacactctttattttgcggagacaccgtactcgtctgcggtctgcgattgt
ttttttttctaatgcacctcttatatgtcagctgttgatggttcaaaccatacgaggggc
tagggttcgggttttcccggcttacttttgtcgataatttccgcatgaagtctagaggga
aggctagaatttgttcgtaaacttggtctccgtgacgtttttgggggcaacaacttgaac
gggttttcccgaccaatctggctcgattccgtacacatccggatctttgctacgtattcc
ttctaggtttcatacacttcctgcgtcacgacaactggtacttcatggataggtagtcct
ctaacatcttgctattcttaggcctccggagctctagaaaaatatttatgccgaattcat
gatttattataaccatttttcagatgctgaaatccaagaatggt
>ps88m_comp24350_c0_seq1
tgcggctggctaatgcttgtctgtcttaaatcattaaaaaggtaaattaattaagaataa
ttgtacttttaaccaaagacatatgcatgtatacatatttaacatatgtttatttataca
tggaattcatatatgtgcatatgtatgcatatatacatacatatgatatattaatcaata
aataaatatacataaggacctaaagtacgccaaaacagagttacatctacatacatacgt
aaatgtttattttttcgtttgcttgtttaaaaatgtgttgatattttaattttgcataca
tacatatgcatatatggcagtgtctgcatacgtacgtacgcatgtgtgtatgtccactta
aatattttcttccaaaaattgccggcagctagggaacaaaattgttgtatatttaaataa
ggtaaacttacgtgaagctacaaatagcaaaattt
>ps88f_comp918_c0_seq1
tgtgtgtgtgtgtgtgtgtgtgtccaaatgaggtgtattagaaaaccaattgaaatgaaa
agaccagtaggatagcaggatcataagtgctccccgttttaatgtacatacacatacaca
aatatatgtagatcaatatattatgatagtttagtagtaagtagtagttgttcttttgtc
actaatagtttgttatacacaaataagccacaaaaactgtacaacaattgtacatgaata
aaaaacttatgcacgagaattttctatcgacggttttccaaaaagtctcctctttctagg
ctatttattgacccccacatcattcacttttttttttcatttattttctcctgctgctgc
tacttctatttccgtatttttatcgtatttgtatatagtttaatctaggtaatcgaacat
gccacacacacacgtgat
>ps88f_comp7304_c0_seq2
gttgttgttgttgttgttttttgaaagtagaaaacttgttaggatagatttgtttactta
catcctgttggatagtgagaaaccattttcaatttgaaatttttttgtggatttgttttg
agacaaatcaatgtgcacattttgatatttttttttataaatgtttttgattgttgacat
tgatttgattggatttgattgatgacacacacaattgtttttcaattgatgttttttcag
ttatagttgttgttggtggttgtagtagttggtagtagtgattggtgttttttttttttc
attcagcagttttttggtattcagttgcattcagattcatattcagattcagattcagtt
caaaatcgtcacaaattacaagataatgaaatgtatttttgattgatgattgtatttttt
tttttttatttagttc
>ps94m_comp2785_c0_seq1
ccacgcccccctccgcccgcccgcccgcccgtccgctacgcagaacgtgcaaacgtgtaa
aacgctaagacaaaacaaaaagccatcttctatatgctacatatagtgctgatcagatct
gtttgtttcttgcgcgtgtgtgtgtaaaatcgatcttcagactgcaacgaaaaatccaga
agaaaccgaagaaacagaagaaaaaccaacgcgttctagtcgccagctaaagtctaagct
aaagtctatttgaaagctatcctagagccgtagacacacacagacacacacacacac
>ps88m_comp24408_c0_seq1
cctattcagttgagcggcactgtatttacatgttatacagtcccacttctatactgcctg
cagcactacaaaatggtatatgaacaaattctgagtagtaaccgttttgcatagaaagcc
caagcggatagacgtacatggtgatatcgacttgctttcgaataatttatatatatgcat
tcaataaatgcaaaagcaaataatttgtattgcacgtaaaactatatacgaacccaactt
gcgctacagcagctccg
>ps94m_comp12061_c0_seq1
attttgagtatcgggtataaaaacgagttttaaaacttttataatatgaaatcgctcatt
gaaaaaatattcgttaaaaatttttaaagacccaaatctatcagaaaaagtccgttgggt
tcgaaagaagctttatcaaaatagatataattattagatactatgtagctaaaatgaaaa
tattaactttttaactttccgtatgtttcaaggatgaattgacgaaagaacaaat
>ps94f_comp716_c0_seq1
tggtgatgaagatgaagaggatgaggatgacgataaaaatgatgaaaacggggatgagga
tgaggcagagaacgatgacgacgaagaagagaatgatgatgaggataacgatgacgataa
cgacgatgatgaagataaggatgataaagataatgacgacgaagacgccgatgacgataa
tgatgaagacaacgataatgatgtagaggataatgatgaggataatgat
>ps94m_comp11223_c0_seq1
gtggataatcatttatttaacaagtaagagcttcgtaaaaatgatattcccttgtaaaca
tttgtaaacacttaaaactttgatttgacataatccattaaaaccttaaagcgttataga
ctatccgtacaggcaataacttttttaaattgctctattaaaatgtttaatttattaaat
tttaagggaaaatatgccgtcacattttaaggttaaggaatgttgcc
>ps88f_comp21788_c0_seq1
gtgctggtcctggtcctggtcctggcccccatttgtattcgtactcggatcgtatacaga
ttctacacccatacgaacacacacatttaatatttataaaactattttaccgtagcattt
aaatgcaaatttcatttgtagtcctccctgtatgtactatgcataaattagttgctgctt
cccacaattggaacaacaacaacaacaacaac
>ps94f_comp724_c0_seq1
ataaaacaacatcaaaagttgtaaaaccccaaatctaacagaaaaggtcgctttgggtca
aaacgtaaatatggtgttcaaatagacaaaacttattcttgaaacattcaaatatttatt
aaaaggctttttcggaactgaatacagttcaaacgtttgtatacgcatacgcatacacat
agcacaagatagtggataatcaacattatatataaaattccaataaatgtattactacaa
acaacctttcgttgctttggttgctgcctttcataaacatttctattacatatagttaat
atttgaaaatgcatttttcttattgttcactatttaaattgattttatcaacgttaagac
tcttagacataaacgttagaatgtccgttgcctcctcaatttttttggacgttggtttgc
cggcaccgtggccggcttttgtataaacccgcaataatagaggattattttgaaatttgg
aattgcgtacagcttcttgcaatgcggcagtaaatttgaatgaatgcaagggactgacac
gatcatcgtggtcggccgtcaaaatcaaagttgacggatactccttttcgttactaccgg
gtgtgtgtacattatgtagtggagaaaacttgtaaagattttcgaagtgatccttttcag
atggatttccataatctgagcaccatgcatgtccaatggtgaatttatgaaaccgtaaca
tatccattactccaacttgcgctacagcagctccgaacaaatcaggacgttgattgatac
aagttccaacaaggagacctccgttcgaaccaccttgaataactaaacggtctttcgacg
tgtaattattatcaattaaatactcagctgatgcttggaagtcgtcgaacacattttgct
tattaaacaaacgaccatcattatgccatttttcgccgtattctccaccgccacgtaagt
ttggataagccaacacaccatcaaaggtatctataaacataagtccagtgagcccaaaac
atggaagcatactaatattaaagcctccataaccgtagagaaggcaaggtcggggctcaa
tagtatctcgtttcatacgaattataaacattggtatcttagtaccgtctttacttttat
aaaatatctgttcgacaatgtagttttctcgacagaaaccttccaagttgagtttgattt
cgcgaaacacttttggcatgatctctggggtcttaaaatcatattgataaatacatccag
gactcaaaaaggaagaaaagttataaaaaatctctgaatacttcttctcgcctgaagttc
ctacaatggtaccgatatctaagtcgaatacacgcaatagttttccagttcgaagacaat
tggcttgcaaaacggtttttacgtctcttatatagcatactagaagcttgtcttcgtcca
cgcacctaacccagtctaacacatcagtcttgtgctctgctattagagttttccaattgc
tttcctctggtttctcgaagtcaataataataacttgataattgggtgccaatttatttg
tacgaaaatatacctttgacccttcgttggtaacataatcatagtctgcttcaaattttt
ccacaatttttttaatattcagttttgaattaatttctttaccaggttcaaggtctgcgt
agtacacaatgttgtctcgacaatccttaacgatagccagtattaaatatagtccacaat
cagatactacagattgaatgcgccatgaaggttcatcgggaaattcgacaacaagagtat
ctttatcctgactttctcccagtcgatgatagtacagtttttgattttcattttgttttg
tctcagagccatcagtttttccatcttgctcagaatatctacaataaaaaaatcccttat
tatctttggtccatgatatttcggaaaacttaaccttgttaagtatttcattcaggtctt
taccagtctcggtatttcgtataagaatcttaatccaatcggacccactttcacttaatc
catatgccatatagctgccgtcatctgaaaatgacttttgagccaaggcaattgtaccat
catcagataatttgttaggatcgaggaattctttgctatctccgttcaaagatgtttgtt
gatacataacgctctgattttgcagaccggtgttcataaaataataataataacttccat
atcgcatggggcagccatatttggcatagttccatagtttagtgagttttgagttaattt
ttttccactcgttgcaattttcgaggaacggccgacttatatcattttgagacttgacaa
actgttgcgtttctgttgaatccggatcctcaagccatcggtatacatcttttatcttac
tgccatggaagttatcttcaacagtttcatccctccgagcagttggatatagattaggat
ctattcccttttttgatacagccgaagccttcaggtcagtagttttggacatgtctcgta
atcgaaaaaaccgggggtgtgaagttcgaggcaagaaatcaagtacaaaacgcaatgaca
atgcaacctgaatatttttatgcatttgcagctctatttatttttactcagttcgat
>ps88f_comp1102_c0_seq1
tagaatttttattgacttaaggtatatataaataaaatattattcaagtacaaagttata
tatactcattaatattatttgattcaagtaaatatatttcaaagtggctgttgttttttg
tttatatcttctttcaattaagtacaagttactgttcctgctctatttctaagggttcgc
ataatcctcaaaagtactgtccaccgtcggtcgaggtcgaggtttgacatacctgcaaaa
cattgcaaatcgagtcgctataaagttttgaacctttgcatatgacccgtattaaaaatc
acgagtgtttcgtccgttctgttctacatgtatgtatttgcatagtgtctttaagttgtg
aggttgtttgccacacgaaccctgatccgatctgatctgatccgatgtttagttcaaacc
ttggccatgcaacaaatgtatgtatcttccttgtgatttacgtttaaataatgaattttg
gatcacaaacagtaaatacgtctttaacgataattgcagagttgagttaaacatattaag
aacagggtttgggtttcgatttgttgttttaattataaaaatattgtatctgcattttac
atgtttttgtttttgtttttgttttgtctactatcgttttttgcttgaaattacaaagtc
cagccttaaacaaataattttcgtcaccattcgcattcgcgcacgctccattatccataa
cactcggttttcaattcaattttgcatctaaacgctacgttgccttaacttcagtccttt
cgcagaaaatctaaccttaaatgtatttagctcttctccatccatcctcaatatcctcaa
ctttcctagcatgctgctgcagacactaaacataaattcaatacacacagttttcatata
cgagtagttttttttgtttaaatatatcgaagttctatatcgaatgtatatactcgccga
ttctgccttcttttgctgcctgaaccttaacctgcactgcactcgtattccgaccagacc
atcgcgatctaactacacttaaaacttcatctttggccaccgcaccgcaccttcctgacc
tgcctccttcctttcatttaatttcaaatttttgtatactcaatactttcgatctctcga
tcgatcctttcctgtaaatatgaactgttgtttatctatggttttgttttttgtttttat
ataaatgcactaaatgttgcacggaccgtttgtctatgtatacaatatattatgatttct
gtctgttctgttctgttctgttatgatctattctgttgtttttataccttcgctaagcca
atgaaatgtgagaaaatatgtttctatttcgtcattttgttgtttgttcgctttttatgt
tttgtttgttttgttttatgtttttttattttgcgtttataaaatgccaaaaatttgtgc
aaatttctaaaaaattttgttttgttttgttttcgtccttcttgtattatactaaaatat
tttgtaactttaaaatgtacttttcacattagattaaatttttgttttgttttcgttttt
cgtttttgtttcatttttaaaatattgcatttattttatgttttttgttttcttttggag
gctttatccctgagtgatttaatttcatttgtttgtcatttattgcaactttttgtttat
taacttattgttttatattctcttacgcgattttaagtattttttttttgttaggagaga
gaccaagaaaatcaattgcaaaataataacttttcgtttgctgtgtgaaggtcgcttaat
tatttataaattgtcacttttgtttataaattgtctctgggcgagggggtgactgacggc
tgatgggtgatgggggatggatgatggatggggttacaatatttggagagtcgccaagtt
agcgcttgcttggccagaaaaaacttgttaatatattactgctgctaccctctctaatgt
agtaactgtattatggtttttttgcatagtgttttgtttttactttttggctaacttttg
tctcgtggttcgtttcgatttgcttctatttctacctgctgtggggcgggg
>ps88m_comp2268_c0_seq1
ctctgttgcctaattcggagatagcacattttgatttttgtagatccaaacaaggataca
tacaaacaaagttaatttatacgtgtgctttctgcataataatcttttttctgttgaata
ctagtggcgcttcagctctcttattgatcaattcgttcataataaataaaaaaaaatcaa
aagataaccatgaggcatttgttattgaatacattgataaagcaaaatgtgtatcgattg
ggctgtaatagatactcaactctccaagagcccaaggaacctattgtgaaaagcaaggcc
ataccaggaccgaagtcccttgagctaaaggataaactggatgctgttcagagcaccggt
accatacagttgtttgccgattacgagaagtccgctggaaactacatttgcgatgttgac
ggaaatgtattactggatgtttacacccaaatttcctctgtacctttgggctacaatcat
cccagactcattaacgttttcaaagatgagaaaaatctaaaaactttaatcaacagaccc
gcacttggggtttttcccggaaaagaatggccggaaaaacttcattctattttgatgaat
attgccccaaaaggattaaataaaattactactatgatgtgtgggtcatgttcaaacgaa
aatgcatataaaagcatttttatatggtatcaaaataaagttcgtggaacggcagccttt
acggaacaggaaaaatgctcgtgtatgataaaccaggccccaggctccccccaactaagc
attttatcattcaaaggagccttccatggtcgcaccttaggagcactctccacaactcac
tcaaagtatattcataaaatggatattccatcatttgattggcctgtagcatcatttccc
caatacaaatatcctctagatgaaaatgtggcggaaaacaaaaaagaagaccaaaagtgt
ctgagtgaagtggaagatcttattgaacaatacacaaagaaaagcaatcccgttgccggc
gttgctatcgagcctattcagagcgaaggaggtgataatgaagcgtcgccagagtttttc
agaggccttcaaagtatttgcaagaagaggggtgttgccctcttaatcgatgaagttcag
actggaggcggcggcactggcaagttctggtgccatgaacactttaatttcgagcaaccg
cccgatgttgttacctttagcaaaaagttacaattaggtggctatttccataatgatgat
tttgtacccaatgagccatatcgaatttttaacacttggatgggagacccgggaaaggtg
cttctgttggaggaaatcataaaagtaatacaggaggaaaagctattggctaatgtaaat
gaaaccggaaaagttctaaaagacggtttattaaacttggaaaaggaattcccgaatatt
cttaactcaacccgtggacgtggaacatttttggctattaattgcaccaatacaaatgtg
agggatcgtattataaccgctctaaggcataccggtgttcaaacaggtggatgtggagat
atatccattcgcttccgtccagccttagtgttcaagaaataccatgccaacattgttctg
gaccgcttcagaacagttttgaaatcactctaagattattgcaaagttaaatgaatgtgc
tctgaatatagaaaatgaatgcttatatactaaactatgcaaaggaatagagaagtcaat
tgatatggctgatttgttttgtcttgttgaaattgtatttatattatattctataccatt
gtgaaaatatattttaaaaactgtgcgcttccataggactcacttttttgcttatacact
tgaatgaaactcgacctggcctctgctttccatagatttatatgtataattgaaggatta
aagtgtgcttaaaataaatatgggggtaagacggctaataatgttgtattttgagagtat
agccgatacatttctagcatcaccgaactgggtttg
>ps94m_comp2478_c0_seq1
caacagagggggtgcccagggtgggactgttcaaaaactattcacattcttattatatgg
gtctagctaaagtgtaataaaaattcctgttgaaagctttaaattgaaattttgagagtg
aaaaatgctaaggcttcgcttcataggacgaatgcgaggtccactacaccgtcgaatggg
tgcagcagggctaagcaccaaagttatcaagaccctagagagtgagtcacgggcggagtc
ggtcgagatgaactcaacagagggggtgcccagggtgaacatgaatgagcaattgttgat
caaccatgccgtattccagatggaacgaaaaccccttgaggttcccactatagtgggcga
cgagcaaatgtacactcgggacaaccagagactatcctgtccctacgaagtgaagcggac
ggtggcccagatatattatgcgaaccgttgccaaatcgagagtgccgtcaggacggcatt
gaaggcccaggccacctggagtctggtagccgtggcggaccgttccaccatctggaggta
tgctgcagacataatcgaggcggatgagttccgtatgcggatgtatttgatgctggccct
aggaaagacgagtgttgatgctgccaaggacatccagcgcctggtcacatcgattagagc
caatgccgactacctggagcacttgtcgcagctgcgcttcgagatccagggtgaagtctg
tgtctttcccagcttaaatctgcgccccatggatggctttgtggctgccatctcgtcatt
cgaatcagtcgccctttccgccaatctggctctgtgtcccattctaatgggcaacgcagt
tctgtggaatccggccctcgaagtggcacccataagttatctcgtctacaaggctttcca
ggaggctggtctgcccaagggagtgctcaacttcttgccctccaataagaaactgttcat
agacactattacggatgccgttcactttgccggagtcaattgtcactgcagcgcccaaga
ttatcgctatattcacaagctggtgagcgataagatgcagcggtacatatgtttccctcg
actggtggccgagtgtaccggtcagaattttcattttgtccatagcagtgccaagatgga
ggccgtctgctcggccaccgtggaagcggcgttcaactatgcaggacagtactccaattc
gttgtctcgcatgtatgtgccatcctccatgtggaccgatttgcgggagctgctaatcga
aggagtgaaacgatttacggttggagatccaacacgaaacgagaccaagatggggcccgt
catcaatagggcagcctatgagcgcatgcagcaactaatggaatcaaacaaggacgctga
atttttgtgcggtggcacctgtaatgataacattggctactttgtcgagccgacggtttt
gcggataatgaatccgctgcatccactactgagcgaaccgctgtctgggccgttactccc
aatatttgtctatgccgatgactcgttttcggaggcactcaacctagctgcacaccagtc
caaaaacgccctgtccggctccgtgtttgccactcgagatgaggtgatctcgcattgctt
aaaccaactgcgaatggcggcaagcaatttgtatgtgaatgagcgttgcaccggcagctc
gagtggcctgacgccttttggcggcaaccgtttgtcgggaacaaatgataagtccggctc
tgcctacttcctaatgcgatggagctcccctttgctggtagaggagacggttgacactcc
gtcaacttattagtcacctacaggatggaaagtagccaaatagaacacaccattgtttct
tataaattaaaaccatgcttttcaatgccgctattaaaatttgtatttaagtttaaatat
gcacgtcgatgtgca
>ps94f_comp4011_c0_seq1
cttcgttgtccgttagatattcattttggtatttttattaaatttgaactgaaacataaa
ttggctgaagaagtcgaagtctagatacctgcaactataataaataagcatgcgttttac
ttatctaatttaacaacaatggtgtcaaacggatctatttcaaaatttttgaaaaatatt
ttatcagtttcgttagtgagcattcgagtgccactataaaatgtcgatgtcaagtccatg
gtaattttataactgcccaagtttgtaacagatgcaaaggagtttctccgtgggtagttt
cggacaataataagtgtatcatcattggtatatcgtattaaagtattttgaatattacta
tttggcttacaaattacacttttgtatatagacggggaacgctttcgcagagatatcata
ttgctgacaatttttgatctatcacttagcttatgcaagctgtattgttttccattcata
tcatcctcatactttatatttggtgtacctggcagcataagctgcattattgtgccagcc
attattttatccgaattaaaagaatctcgatcgttgtggtgttttaatttggaatcaaca
atcgaccagtgtatccatgttgaatcttcggctggtggcatgtttgctaaaatattttct
atgcgattggtaatttttttcgtgccaccttccaggtctaggcaaacgtcaacaagatca
acatgttgctgaattgctgttaagaatgaacttggttttccttttaaaactttctcgttt
attattagtactctattttcgccaactatacgtttccatattgctaagaatttaagaagc
atcaaatcatttgaaaacaaatcaagtccttttaaataaaatccgttcactccattgtcc
aagcaagaagttagtgttttagtaatttgattatagactatttcttggttgctgtggata
ttaacaaatgtattatgcaatggtatgtctaagagaagagctatatttcgagattgtaag
gtatcggctaaaacttttagctgggatacattcccaattgcaggatctatgtgaagtacc
gatgtgacattatctatatttcctggtagaaaaatggagttcagtctgacagctgctaca
cctaatgaggaaaggtagtcaaggcggttgattattccacctatatcgctaattccttca
tactcagaatcctgaaatcccatttcatagaatacgcctccacggtaccaagttgttttt
ggattacaagacttgggcatagtagatatttttgcaacaactatcgagcacatagctaaa
atagtagagacaaaaataaaaaaagtacatttccgtattagcggccagttccatgataca
aatgagggagcgtctttcgatttttttccaatgaagtgtgtatcctcttctttattaata
ttgttattttgtagatgttgatagcttccattatgaaataggttggtggtagcagattcc
tgaacgtcgatagctatcccgctactactgtcggtagaacttgactcggccttacagtct
aaactgatttggcaatttgaggtaataccgtctgtatccatatgattagggctcaatgga
tgtgctatgggacctaacattctacttgaaagtaatggacaaaaagcagcctcttcatct
ggcaaaaaagtcgatgttgaaggtgattcaagaagagttttgggcagctgaacatcaaga
aatgtagattccgttggtactcccattttattcatattatagatgcttgttgtttttttt
tgtgaattcactatcaatacccacaccgaattttatacaatatcatcagatgtcttgaaa
cattaacatttacgcttataaggattaatatagataatttatatatagtgaaagagaa
>ps94m_comp2826_c0_seq1
tatttacgcacctaataataaatatatttacgtaccgtacctaattccatatttcataat
tctttacaaaatggacccaatagagcctgatgcacatttattggctttaaaagttatgcg
tttaatgcggccgacattagttgaacttgggccggtcgtaagctgtgaacacaaagattt
ggtgcaacgcttttcttctaagcctcatagtgatgttttttctgggattattgctgaaac
actgtcggcaggtcaagtgctgttgttaccacagtcatttggaaacatatatctgggtga
aacattttcaagttacatttgtgttcacaattgttcaccccagcctgttgaatgtattaa
cgttaaaacggacctgcagtcaaacagtacccgtataaatttatccttgcaaaaaaataa
caagtctgcaatcatattggcacctggagagactattgatgatgttatacgatatgaagt
aaaagagattggaacacatatacttgtctgcgaggtgaattatacgagtccagcggggta
cgctcaatccttaagaaaattttttaagtttcaagtcttaaaaccacttgacgtaaaaac
caaattttataatgcagaaattgaagaaatttatttggaggctcaaatacaaaatgttac
caccagtccattctgtctcgagaaagtggaattggatagctctgaagaatttacagttat
tcctttaaatacattgcccaatggggagtctgtttttaatactaagaacatgttgcaacc
taacaatagttgtcagtttctttattgcataaaaccaaaagtgcagaaagctacagacat
ccatgctcttcgacagttaagcaatgtaggcaaactggatatcgtttggcggtcaaatct
cggtgaaaaaggacgattgcaaactagtcaattacagcgtttgccctatgaatgtaagga
tctgcggttcgaagtcataaatgctctaaatacagtaaaaattggaacaatatttacctt
taactgtagggtaacaaatacatccgagcacacaatgaaattgcatgttcgactggttac
taagttatcgccggaatgtcaatatacgggctgtgctgatttcaagcttgatgaattaaa
cactggagaaaatgccgagtttccactatcggtttccccatcgaagttgggtctcattaa
aattgccgacttattactggttgacaccgaaaacaatgaacattactcgatagaaaaggt
agtagaagtctttgtagtagattcggattacaacaaagatcacaaaacctttcagaatag
attaattcgctatgcaaagccaacggatattataatacagtcgccggttcaattacaggt
ggtatagagtgtaagcaaaattgacactttttgtacattgaagcgctaaataataattgt
atatctaattgaatcacagctatcgggatttattttaaatacaggttcttaacatattcc
ctctcattgtaataagacataaagaccccataaagacataaagaccccacaactggtctc
caaaaattaagttcattgactagtcgataatacacatttgattataacagacacgttata
gcggcttacctgaacgatcaaataaagacattccaatatacaaaaatatagaatagctct
ggttaacttcgctatgatagccaaatcacaaattaggcataatcaagtacggttaacttc
agatagagatatgactaagacctactttcgaagtgttggtcgatattgcaccaactgcct
tcgtaaaaccgagtttaaggatcttaataacctcggtaggaatttt
>ps88m_comp1101_c0_seq4
taaagtagatttctcgtttttctaaattaataaaagaaacaaacatatatatatatatga
ataaaattagccagatgtcgctacccgatttttattcttttattgtgtgaattatggctt
taccaataaaacagcagcaataaatcggggcttttggttatatagtccgatagcttatat
gtaaactgataaaaaataatatatattatggagtagtcgaatcttccttgagtgtgttat
aaaatacttgtctaaatcataatatctaatagcatgggtataaaaatacagtaagtgaat
agaatcgactcttctatttcatgttatgtttctttagtctttgactctattgagcacggg
aaaattacgctttaagtgtgaaaatatgtacatatatttatttacaaaattgcacgcgga
gaatgccatttaccttcaatacttggaatggcgtatatatcaacttcgtagacaacttct
ttatactgcgcacctcttggtgaatctggaggcgtgttgtacgtccagcgttcaccacta
tcgcactcctcgctctcgctattttcactgcgtccagcagcttggatattatctccctgc
aaagcttcctcttccgctcgcacacagtcatgtacaccaaccagcaatgaatagtccatg
atgtgcagcttggtaagcagatccacatcattgtttagagtatccattagtttctttttt
ggttcgtctccaatttccagcttgaccttttgttttataaagtcattatccttgaatgtt
ggcaaatgtttttcgagctccttttcagatgcttcacgatctacagtactaccttttaaa
tcaaactttttatgaattgtcaaatgagagctgaaaacattccgcatgactacaaaataa
tattgcacgctctccacagtgatccgatacattcccaaatattgaggtaaaagagttttt
ccatgtctttcaacaacgtacggatgataatgctttagaaaggcatgcatacgctcaatt
tcttctgatgttaagcttttaactataaaaaacttgtcataactctggtaaaactgtgcc
ccagactttccggaagagtcgatccgtatcggctgtgaacgagtcatcgactcgcgataa
tcaacatcatcaacattaaatctctctcgcaaattgcgaaacactagggggcaatattct
ttaactttaaaatgtgacggcatattttccttgttaaataaatgattatccactttaatt
tttgaataagcccgaaagtcatctgggagaagcatcactggtatatttacatggcttaat
tcatttatagtgtggtttattccccacataaatacacttagaatcggttcattggctctg
aacagttttactttttgatgttttactctgaaatgcttcttttttaaaattcgcggttgc
gacgtcgaagagatctttttatccatattgcggctggctaatgcttgtctgtgtgaagct
acaaatagcaaaatttcagttctttcatgaggaattaaattgtcgattcacttgctatta
aacgaaaaaaatcttcgtctacacaattgtagaaggaaatatcgatacgaatgcacacac
ataactttgtatgtcatatatacatgtatgcatg
>ps88m_comp4212_c0_seq1
gagagagagagagagagagagagcagccgtagcaatagcgcaaaatggacatcccggcac
tcgcaataaaaagtaataaaaaaactaacgaaagctaaagttactatcacggaaacattt
aactaaagacaaaagcctagccacactacaggactacaggacaccccatattacacacag
aaagagtacttttcattcaaccaaaaaacaaggagcgaagcggcaattttctgaatgaaa
aaagagaaaaaccttcattagatgttcaatgtatttatatagtagtaataatacaatatt
taagtaacaagtgcaacaataaatcttaacgcgatatatcagagctgcactgcactgtct
aaaagttatgggctacattacacacacgtttctcttcacttctcatcacttctctctctt
tggaggggatggggcacacttctacacttctagtctaatctgcttactttttctgctcta
atttgttggctataccttgggtttcttaagggctggcaggcagtctgagctgctcaccgc
ctggcgtttgacagcaacactgggcgtgttggccaccacatcctccagctgacgcttcag
ctccgacacctgggtggtcagttctgttatgcagcccgtcgcctcatgtaggcggcgatc
ctgtgtcttgcgggcagcctccagactgcgcaccttcgaagcgagcagcctttgctgctg
gtattgccgctgcagcattatgttgaggcgtccgcgagtggaagtggcttggttgccggc
actgagtggagccagctgcactatggcctgctggacaatggcatgatccacgggctggca
ttcccgtttgacgccactaaagctgatatcccccagggggccacagactagcagtcgtgt
acccgaggactcggccagctgcttacggtgctcttgcttgaaatcagtggcaatcttttc
atcaaagtgctcaatggccatggaggagatgtcacgtagctcctgcagcacttcgtgcgg
acgcaatggttttgatgttgtcagcagcagtctcagaatctcgccaatctcgtccaggac
acggcctggtatgaagcagcacatattgaggtcaataaacttcgaataggtcatcgtcag
catggatatgcgcgtctcaatggatgtgagtatgtccgagtgccgcgacaggggatgatt
cctgcgttccgattcgcgacgcggcagcatagacttgatacgcttgaaaatcttggcatg
ttccataataatcttgttgaatcccaggttcagcacttgctggcccgtaaaattgaagtg
actgcacacctcgcgctttttggcaacttcgtcatacggcagatactcgaatatgtccat
cagcactgtctgcggtaagtcaagtaaattcatgttgaatttctaatttcccctattttg
ttcctcagaactgaggaagttgtttgcaaacacaaaaaagtctggaactatatttttctg
tctcagtctcacatccagagatcggaagagcgtc
>ps88m_comp18671_c0_seq1
gcgaaatgaaacctaatgtgtaaataaaacttaaaaaaacatacaaaacgaaatagcaaa
aaaaagaaaaaaaacacataaaaatgtctctcgaacgaacgaagtaagaatgtgatattt
ttctaaggtgtactacaaaacaaaaacaaaacaaaaaaaaaaaccaagaaaacaaaacca
aaaaaagacaaaaaccagaagaaaaacgtaaaatccaagtggataaaatcgaataaaata
tttaacacttttactgaaaaccagaaatagatcaagcccacataaaatagaacaaaatgc
aatagagactgattttttgacatcatcacatcagcagcatcagacatcacagacatcagc
ataaaatcatcatcagtaacggtgaatgaaagtagaaagtcaaaagaaatttcattacac
aagggatggtgtgatttcctcaattggtgaccccgaattgactcttcgttttcctctttt
ttgggttttgtcgattaacacattagggagagggatcgagagagggattggtagagagtt
gcagttcgtgtgaagggatcggaattaatggaaccaatttggaacgcattgcgtggttta
gatttaaacgaaaaatgggactttgaagcaatgttagtttaagccagatgctggataggt
acgaccggggatcgaatgaatgactaagaaatgagaatggaggatggaagatggaagaat
gagaattcgcgaagagttgtaattatttttgtgataaaatccgaagcgcaatttttttct
ccaactgtatggtaggtaagtgaggagcagaggcgagtgcagaattctgtatatagacag
ggggcggttgagagtgaggatagtgggaagggtgaggctataagggacggataatgggat
gggtgagagtatgtttatgacggtgctacgaacaaagacgtaattgaaaatgtgatacag
ttttttccttaacctatttattgaacggtacgcggaagggcgcagaagagagcaggggat
ggtgaggagttgcggaaagggaaacggaagcggaagcggtagcggaaggagcttagcatt
atgctttagaaggtaaaagatttctattcaccattttcaccattttattattgtttactg
caacggaaacggatatgggaactgaaacggaaacgaacactgaaaaggaaacgggaagcg
aaaggtcaagtgaaagataagagaaaaataggaaagaatgcggcatatgagttttgcttt
tggtttttatacttcatcgcttcggttcggttcggttcaaccttccttcgttgagatatc
gctgagatagcaaaaagcagagacacaaaacacacaccaccattcaccaccacagaagaa
aaaacaaccacaaaagagcagagaacagcagagatcggaagag
>ps94m_comp1906_c0_seq2
caaagccccaatacttaatttttcagatcactcaatcgttatcctctcatcatgttcgtt
atttgtcaattgttggtctaacaatttttgtgtttttttgattccgaaatttttatcttt
tcccgctgggtgctcctccggcaaaagatttgctaaattcaatgttcatttgcgatcgac
accccgaccttggagtgtactggataagaggagccttagcaggtgacagcggcagtcgac
gccgtttgcgtttccgcgctctttaatatccaaggtactgctgttgttggagggtgaaca
tttggggacaactatgtgacagccagcatcagcaggcgtgccagagtcagaggccaagaa
ggagtggatgaagcttcgaacctgaaaaccattccagcagaagcctcagtttgcgcagac
gacgacgaatttccttcatcgagatggccatacacgagacgatcgacaatctgaacatct
ggtggttcccgcgagacttttgccagtcgagatttggggagtttcagcagagtggcacca
actcgtgcacccttatctcgctgatcctggccgacaaggtgtccaaggcggaaaggttct
accaccgggtgtccaatttaccggcgcgcggctgggagatgttcggtaatgccatgaacg
atgggaacagggtctaccacaatgtgatcttggccaacacttctcatgtgcgcaatctta
atctgaacattccggatgccattgcggccatccgtacgcagcagagaatgaacttccgcc
tggaggagtggttctacacgcacatggacgcggacatatccagtcccttgtacaaccgga
atgtggccatgcagctgtcccgcatcttccagatcacgctacaggtctaccagcaagcca
ttggacaaagcgcgcagccacatctgttcgccgccataattgcggacagtcgaacggtga
tggtcaccctcgatgttcgttcctcaattgtggctctattcgactctcatcaacatggcc
gagatgcgggggccgttttcgcccagtgcactctccaaaacatggacgatttgctcttct
ggttcattagcatgctgcacaacgtctactcgagtcgtcccgtcatcttcgagatctcct
tcctcagcgcccagccgggagtggcgaagcatattccgccggcaatcaaaaagtttgcgg
ggaatatcaaaaagccaagcaaaaaatatgcgacatcgtagctgtagcacgccagtgtac
atcccctattacgcatggtgtgtgtcaccatctgacatctgagaatgggcttaaccaaaa
attaatcaaatcaaaataccaaaatagataattccaagatttaaggcaaattctacagtg
accttcaataaacaaatatcggacagatcggaagag
>ps88f_comp1167_c0_seq1
aataaagcaaaaaaaaaattatgtttttaaatatttatttataaattaaaaattccgggt
cttattttgaatgggttgaagaacgttgaatagtctttttcgatatataaaattagtaga
aaatacaaacaattattttcatattatgtagtagccgaaaaaataactttatcagagtag
ttttaacttttacctaacattagatctgcataaaaaatgaaataaaatgacaacttaata
tttacaataatattgtactttcacacaattgcatacgcagcgtaattcgcaattccacat
aaatttatgcctttcttcaatctcatgtagccagattctccccaacggtcgccccaccag
ttctttaatatccaaaaatcctttccgaatccaattaccaacattgcgtgatttacagat
gtggacacacatgaaacgtcgtcataaatgccgtcactatataattgaaatgtccttgga
gtggcatttattgaaacagcaataggaccgatatgtgccacagcagcttgaattgcctgt
tcattattaactggtagtatagcccaagaagtaatattaacgacggaaaggtcccttaca
aactggcatttccctttctttgaaacgtatttgtaatcatccgatctcattataccgcct
gtgctctgcaagtattttaaagtgttccgtaaagatcctccagtgcatccttgatttcca
tgagacacactgcagtctacaatttgttgttcgcttaagctcaatatttttcctgtgcgt
ttaaaaatctgtccttcaatgctttcagcaatactgaaagcgtagcatgagccacagctt
tgctgattctgtgatggggtcgtgaacccttttctccgccaatccagactttcggggatg
ttagtcatttgtgacgatccaactatttcagcaatattatcgtcggctacgtttgattga
cttttcaataaacgtagaaaattttttaaataaccctctgtactcatgtcagccataata
tttgttgctaacctgaatgtagtctgaccgtcctgataatttttattatggtcttttatt
attttgtagtttatttcaaatgctttaagactacgtgtttcatcaaaattacgactgtac
gtcttattatttatcttcttaaattgttcgaattcattattaatgtctaaagtagattca
ttttcaaggtaattagcgttaagatttgataaagtactgaaaccatataaaaataaaatt
ttccacatgttcgtaacttcaactaacatatacaaatgttaaatattttttaaactttaa
acaaaaa
>ps94m_comp5784_c0_seq2
cacacacatacagttattcgtaaatatctttaattttggtttgtgctttcttataagtaa
tgggagttacctaatataaatttagaactaattataaatacgagtacgagtaaaacttcg
atttcgatatccattcgagtatttcaaaacagtacagatgctttttatattagcaacaca
taaaatacataaaaataaattagggctcatagtgcatgtatgtaaatttattaaattaaa
tagtacgttacgtacacatacattcattcaaaaatccatcatgcacgtacaactttccag
tgaaccaaatgtatggatccaaagcatgcgcttcttaaacttattttatgtgctcgtagt
aatacatcttgatttggatttggtgcatattatacgctatattaatacactaattatcaa
cgtcaattccccttcattcatacacgcttatgtacaatttatacataaatatgtcttaag
gttttgaaagtttttaaaaaacttgcatgatttttggttgcgttgttccttattgaacat
tttggtttcttcggttcttatgtattaggtgaattactaacttacgtttagaccagtcct
tgtttgttcttttaaaaaatacctagattgcaagccttgcacgtgaaaggtcgaatcaaa
caataaatgcaaatttgtatatgggaaccgttcacattactataattgtagcctttgaca
ttcaaaccaattcaaatgagatttttttttatttatatacaaacggtactaaatattgca
agaccctctgttatcaatcattaaacggctagcgattataaacaaaaaatttagaatgtg
cgaagaccgtgcagaatagaattcgatctatcgtcgtgttcaatcaataataattaattc
agtagaggtatttattagatagatgattatacaaggaatatgtctgatgtctcagacttt
gtgcatgcactaccagttggcgacgcagctgatgctaaagaattggcccgcgttgcagct
aatggcgaacgcaggtcctggctcaatgctgactgtggctgcccaccttcgtagtagtat
gatgagtctgaaatacattaaaagacaaaaaataatatgaacagatttcgtaattaaaat
gtgatgatttacttactcact
>ps94m_comp4598_c0_seq2
cagaaaggaaaagcaggtgggattcgttgtatatttatataacggttgaagcggagataa
aaacataactaactaaccctttgatctatgctttatgctgcggtgaacgcaaattatatg
ctatgaagtaggacggggtgacaggatataagaagttccattcatcaaaaaatttttggt
agtggcgattgtcattcctataatcacttttttgcaacgcggccagtaggatccagttta
gacaccctttcatgttaccccttagtcgccaaagacacgtgtggaccgtatcctgcttgg
cctctatctccagggctcgcttttcactgtctattatagcaaaattgtacccgaatatta
caccgattgagtagcagcgcacctgcacactcaatgcgcagagtagcttcatcgctggcc
cattagccgcgagcattttgtcgctggcgagaacgcgcacggtgacaccccgaatatgtg
cagccaatatgcggtcaatgtacttgacattggcggtagacagtagcaccacatccaggc
atacttttgcctggtcaatcaattgacccacgcgatttatccgacagccgtcgcacacga
ccctgcttgacttgtgccaaccattaaataagacgacttgaccggtatccggcatcccgt
agattttctgccagacagcgaggtcgctctggtaaaggtagcgacgcaccacacgactgg
accagaaggcagtccagtccacaaaccaacaacagaaatatccaaaataattttgccatc
gcttaagagtgctccagacgcctgtacaacaaatcagaaaataggtaagaagaattttaa
gccaactcagtaggcgttcaaaaagtatcgagccaataattttgtaatacaatcgcaaaa
agcaattgtgcaaatacgcgtaaaaatcggacaagatttgtttagccatattgcctgcaa
cccagcaaggaaaacagtcggttttttgggagcaagccttatagaaaattgaaattttgt
acatgtataatctgtactagaatgacacacatgacatttacatgtataatctgtactaga
atgacacacatgacatt
>ps88f_comp641_c0_seq1
ccgtactctggtctatttcagaagactgaagaccttcgtggggctgagacctggcgctgc
gtgtgtttcaagcgacaaggctaaggacaaaactaacgtcaggatgcggcacaacgtggt
ggcttacttgtattgccttttgcgggatctgtatgccgagcatggcgatccacgggtggc
ccacctgcctttggtcggcaatctgtggattgtcctggccttcgtggccctctatctggc
ctttgtgctccactacgggcccaagtggatggcgcaccgtcgcccgtacgagctgaagac
cgtcatgcaggtgtacaatgtcgtccaggtggtggccaacacgggcgtctttctgtttgg
cctctcgaacacctacctgcggccgggcttcagctggacctgccagcccgtcgaccacac
ggacaccacgccgcggatgatgaatgtcctgtatgcctcctacggctactacatgctcaa
gtatctggatctgctcgacacggtgttcattgtcctgcgcaagaagaacgagcaggtgag
cttcctgcatgtctaccatcacggcggcatggtgttcggcgtctccgtgtacatgacctt
cctcggcggctcgcactgcacgatgctgggcatcatcaatctgctggtgcacagcgtcat
gtacgcctactactatgcctcctcggtgggcgccctgcggcacctgctctggtggaagcg
tcgcatcacccagctgcagctcctgcaattcggctacctcacgtgccacttcctgctggt
gatcgtacggaatccttgccactttcccgtgttcatcgcattcatcggtttcatccagaa
catctttatgttctccatgtttctggacttttactacaaggcctatataaggaagcaccc
gaaacggcggccagagtccggtctagagctcagctgagcctcccaacccccctttccccc
ttccccctcgacaagtagatgtttaaatgccacgtgtgtcagtcgcttatgcaaattatt
gccgcgttataaataaacattcgaattgctacccctttcccccttccccctcg
>ps88m_comp8575_c0_seq1
ggtacatgaacatcatgactgcatgtatgcctgatggaaaaatcaattcagaaatttatt
cttggcctcccttgagggaaattcagaagagaaaatatagctgctatcatgctaaggtaa
ctgctattcaagcgaacggtatcatcagttttcatgatgtcatcgatccattccttatgg
gcaaagacattcgtatagaccgagggaagagatttcgatccgcagccgatgcggtagctg
acaacgccatagaccgtgccattcaacagcagtggactcccagtgtcgcctgcacaggga
ttctcatcctgatcattttccagatttccagcacacatcatttcgtctttgaaggtgtgc
agcatatcgtcacaggtctggtgatccaatagcaagacatcgacatgcagaatgctggaa
gccagtggcccacccttgtaaacgcgtccccagccgagaagtgtgtaattgatattatat
tcgggctcatggataggcaaagtggcaatggcaatgtacggattatccggcagctctatc
gccagctttagtagggcaatgttgttcgtattgaacatggtaaagttttcgggcacatag
acatccttcaccggagcattcacagtcctaccccgccaaaacttcaatcgattgggcgtc
cccgcgacgacgagcagcacgcgagcacgatgcatgatcttgcgactgtccatggtgcag
tgggccgcagtcaaaatgaacgtacgtgatacaatgaccccgccacagtagtgattgtct
ccaaagtacttgcgaggtgtacgcgatctcagggacaccacatatttggccatttccaat
gtcttttcttcttcgtagaaaggtgtcgatatccgtttgacccgactgcgtgggatccga
ctcatcggatgatcagcattagcggtgtaggtggagggcgatagaaacagcaacagaaag
aacaaacaaccggatagataacgaatttccatttacgagtaaataagttagacatacccc
ttaaatgatttgact
>ps94f_comp18481_c0_seq1
aatggagtgcgtttcatctaatgaaatcagcaaaaaaaagagtacaatttttaggatcag
caaaaggaatcaaatcagccgtcagttctcttgaaacgcactctatagggtgtggcaagt
agtactaaagtacccttaatagttctatgataaccgacatatcccaaacaggaactcaaa
gtgaaaaaaaggcatctatatgtacagcgttcaaaacagaatgggtttataatctggatg
atctgatatgatctgatatccggtggttgagtgaaccattgaaacatttagtaaaccaaa
acgaggaatataccaaacaaatattgtacacgatcctaatgttaaacaaatacattaaat
acaatttttcaattcaacaactggcaactgtcaaacgcatacattgattccattttgtgt
tttttgttttttttttctttggttttttttgggatgcgaatatacataagattcaacgaa
cgaactatggatacttgatgatcgaaatgtttccaaattgcgggaggactgtagagtggg
cttacgaggaagaacacaacagaacagtgtatctccccctataagcacactcgtgtgtca
aattttggttaaaattccgaattgcgaatctacattttgatgtattttgtatatgcatga
ctgtttttttagtgccatctttgggtaatcgtaatcgctatggagttgtactatggttta
aactagattatgtttctcgtttaccgaaagagcagcatgattccaccggagaacgattgg
aagttattgtggcgattcagttgcgtgtccggatcatactttatgttgccgaaaaccttt
tggtttgatgtaaacattataattggtttgaaaaggcattaaatttcgaccaacatttat
gattctatcgactgattcattagttttttttgttttgttttattccatgtctagacatag
tctatattctagtttaactatttaataagtacaagtatatgatgatcactaacccagaca
gttaagagcta
>ps88f_comp3700_c0_seq3
tttgtcgtactttattcataatatgtatatgtataaaaaagaattaaacaaagtataaaa
atgtctcaacgttaaatctaccaggaaactctactagcaactacaaaacatacaaaaata
tatattaagaattaggcataaaaaatattcatatactcgtatataggatgccatatatga
cggcataacactaggatccatatcaaaaacaacataaacattgatctataacaagattct
ctatcgaactaaaagctcggaaatgggataaactaaatgtctttgactaatcatcttcgc
ttcttggaattcgctcgagggaacagaccaacagatcacaagatcaaagctgaaacccaa
tacaaaacaacactgaaccgattcttaactctatactatatagtgctatagtgtacaaaa
tagcacgctactcaagatttcagattccagattccagatatccattcccaattgcagcga
aaaacattgagcggggttcctctctctctccactgtactctctctctctctctctctatc
gactttcgttttggtatatagtaaaatatttgtttgataagttacagctttgatagcata
tttaaatcggatttttgtttctttcgtttttttttgtaacattttaaacagttaaagtat
aaggtatatgtttatataaaagtataaaaatctataaaatattgaatttgactacattta
aaaaaaaaacatcatcattacacgcagtttttgtttttttcattacagcttaccgattac
cgattaccgtaaccgtttcagtttcagttttcgcttccgctttgtaacagattttgcctt
tttaagagactagcatttcattactttgaaagttttagaacaacgcatttgtttaaatat
ttgcacaaaatgtattacactacatagagcaggcgcctgccgttatactcgtcgtatttg
ataatatttaattggtttaccttcgatttctttttttgttttttggtttgtttttt
>ps88m_comp3496_c0_seq1
ggctacaaatcagctgagaaacaaccttcgtgtgtacaatagtgtgcaactaagtacagt
aaaatactttttccaccgccgattcataccaattgaactacatgcacacattaaaccgca
catgagtttctcaaatggttccgacacgtaaacgtatagtgataattatttgcgtagtcg
tcatactcggctgtttgctacgaattttacttttcaattctcccctgccaacattatcgg
accaggaaaattatcaacggaccattggagcgcccgtgctagttaaggttttctatgagg
cattatgcccagactcaaagtacttccttacaaaacagctacttccagcatacgaggctg
ctgcaccaataatggaggtgctacttgttccttacggcaaggcgacaacaagtgaaaacg
atggcaaattaagttttgattgtcaacatggtcctacagaatgtcaggcaaatatatatc
acgcgtgtgcgtctgaagcaattgaagatccgctagttcggttacaggttgtatcctgta
tgattcgagacaatcgttcccctcaagaggcaatgcgcaagtgcgcgaaacagcacgttg
atctcgtacaaaaatgttatgacagtaagcaaggatcagagctgctgaaacagaatggag
aagccacacattccctcaggccacaagtaacatttattccaactataacaatagatggct
accagggtagacaggcatctattttaaaaaacttgctttttgaagtgtgtaaagctgccg
gtgacacagatcaagctaaacaaatatgcaaaaacactgtgtagggcaattgtttccagc
acaaaatacagcatattctatgcttaagagactacaaagattatcattttaaccaacttt
taattctaacaaaacataaaaatatgtaaatacacaatttcaataaaaataattgtacat
ataaaaatatatatatatgtgattaaagc
>ps94m_comp1218_c0_seq1
gggaagggggggaggggggtggggggctcagctgagctctagaccggactctggcctccg
tttcgggtgcttccttatataggccttgtagtaaaagtccaagaacatggagaacataaa
gatgttctggatgaaaccgatgaatgcgatgaacacgggaaagtggcaaggattccgtac
gatcaccagcaggaagtggcacgtgaggtagccgaattgtaggagctgcagctgggtgat
gcgacgcttccaccagagcaggtgccgcagggcgcccaccgaggaggcatagtagtaggc
gtacatgacgctgtgcaccagcagattgatgatgcccagcatcgtgcagtgcgagccgcc
gaggaaggtcatgtacacggagacgccgaacaccatgccgccgtgatggtagacatgcag
gaagctcacctgctcgttcttcttgcgcaggacaatgaacaccgtgtcgagcagatccag
atacttgagcatatagtagccgtaggaggcatacaggacattcatcatccgcggcgtggt
gtccgtgtggtcgacgggctggcaggtccagctgaagcccggccgcaggtaggtgttcga
gaggccaaacagaaagacgcccgtgttggccaccacctggacgacattgtacacctgcat
gacggtcttcagctcgtacggccgacggtgcgccatccacttgggcccgtagtgcagcac
aaaggccagatagagggccacgaaggccaggacaatccacagattgccgaccaaaggcag
gtgggccacccgtggatcgccatgctcggcatacagatcccgtaaaaggcaatacaagta
agccaccacgttgtgccgcatcctgacgttagttttgtccttagccttgtcgcttgaaac
acacgcagcgccaggtctcagccccacgaaggtcttcagtcttctgaaatagaccagagt
acgg
>ps94m_comp1907_c0_seq1
caatcgaagaggctactgaaaatatgttgtttagggagtctgtcatttgctttgccagtc
agttaaggttcagcaacacaactgaattgtgctacccaaattctcaaatttactttatcg
gattaagaaacaatgccagaaggcgcaaacgccacgattgccacaaatcgtggggtctat
ggaaattgggaggcaaacacatttacattttctatattcggaactctgaacacatggctg
gtgattctgtctgggattctgctcttcaatgtcaatcgaaagggtctggtccagggctca
cgatatttaattttcaagatattttgctatttagtggtgaaatatctaaagtccttttat
gatttcacgccggcggacacgaagaagaggacccttatcgtagatatgaatattctgata
tctacagtgttcgtcaagaaggggaagcaatggaagaaagagctaggtgtgccacacgat
tttacagtcgaggtacccgaatatgagggcacaatgctgatctacaagcggcccttcctt
gaccacttccttgagagagtgtccagatggtttaatctggtcatattcatcggttcacag
gagaactacgccacgggcatgctggacttcttggatgatgagggacatcaacgatatcaa
cgcttgtattgccgcaacccaaggcgtctctatggacaagaagccatcgtactggatagc
acacctccggccctgtgttgctatcgggaaaacaccatatttgtctccacctatattatc
ggcgactgggaccgtacacttctgtccctactgtgcttcctggactccgtacgctacgag
gatgaagtcagttcatagttgaagtctggctggaaattgaaatgatttgtattttattat
ttgttaatttaccatcgaaaaggcaatagagtagtccctgtgaccttgacctag
>ps88f_comp19528_c0_seq1
aaaatacatctgttttttgtttcatattgtttaatatggttttatgctaaattacaaatc
gtattctttttgggtaacctatttttatttaaagccttttgacaacacagggaatttgtt
catttatcttattgggtttatctctgctctgcttctcttcgtctcggtatcttcttatat
ttcaaattgttgattatttttccatttttcagttttcgtttttcgttttgttctctatgt
ggtagtctatgaataatgtgaaaatactcgaaacaggactgctcccggtgtgtttgtgtg
tgtgtgtgttgaaacatcgttaaattacttgacaaaattctttagctgttggctcgacat
ctttcgcaaacgttttcggaagagtgcttctgtttctgtatctgtatctgtgttcgttcc
cctaatcgtacatatatccacttacatatgttatctactataaatactataatttaaaaa
tttgccaaggctcgcacatttttatacggtttctatttgttttttttggtcaaatcttaa
tttagatatatgtatttcattatttttttttaccatttttcttgtatttattatcgattt
atatgcatacgtttttatttttttgcttgtgtaaattttgttttatttttaataatattt
tctacgctcttgttttacacataaaaagattctatattttggttttcggtgaacaagccc
cagaaacaatgtttttgttttttgaaattgttagtttgcggatccttgctatataattat
tgctctatagttgtagacattttttgtatatcataatacatatatttgtgtgtctttttt
atacacgtttgtatcttttatagtatgtatgcatatataca
>ps94m_comp13583_c0_seq1
cccagttcccagtacccacctttccccaatattcaaaacgtttcgggcgaatataatcaa
ctggcaccaatacagcatggggaatctattcaaaattcttacagaagaagttctaaaatg
cctcaaccaaatgccttagtagaaattaaaggaccgaagaaccatgggtcgtcatctttt
acactgaccgagttgggcttgtcgttatctactggtgttagttctcaggtaaacgacatt
tttacctcctcatttcggtctaatatgggaccaatgacaacgattgctgacgaggaaata
tatcagcaacaatatgagcttggcacaattattattagcactacggagattatcgacgag
tcaaatggtttaaattgccttataaccgacaaattaggatgtactagcatgatatacaaa
gaggacgatattgccccgtttaatgaaagcgtaaacattacgtctaatatgacaccagtt
cttgcttccacatcagcaaatttaaatgttcttgaagaacaagatggaactttaataaca
tctgctatctccagtcctgtacatccaagtagcattactattaattacgactacacaaat
tttcgacccctaatggatagcatagatgagccgtttcattacctgcacagcaccgctgag
ttcggacgtagcgatgatattttagataaccttcttgacgtttgtgtaacacactattaa
aaactatgctaatacgcaacacttactcgtattatgaactagcaaaacacatgcgacttc
gccatagtgcattttgtaaatgattgtaaagaattaaagaaattgcaaca
>ps94f_comp8074_c0_seq1
ttggcgccatgagtgaattgcagagtaagtttacaaatctaagctattctagtattttac
agccagacaaccactttctttttgatatcaacgttagtttcatcttcatgccacgttgtt
tcttggattatttagctatcaatcaatataacagtttttaattagtcctactccaaaata
tttacagcaacatgttacagtaaagcgctcgcaacattcgaagacattcgaagctcccaa
tatttattacctccttaaaaggggacttaaacattgacgatattgagagaagtgggctca
tcttttaccagactctggctattgatcgggaaaacacatcttcaaatcgtcgcacggctg
actgaactgaactatctcggtacagattgcggtaattgctgtgccatcttattcccactg
ttttcttcatgtcaatagaaatataatcatcgtgccgatgagccagccgtttaatagttc
tggtggtttctggtagttgcacttttcctgttgcgcaacatatactaactgcatgacaat
gcaaattaattgtctttgttgatttcattcatctagttcctctataccagccgcaaaata
gtaaactgctcctgtcatgtaggcacaaaagaaagcgaaagcgttgcagctgcagtataa
caaaatgaatatggagttaaaaaacaaaaaccattttagttatatcaactaatcaaattt
aacaaaaacatatttcattatccttcaattacaatttttttcagaccttaccgagctaat
attgtctg
>ps88m_comp4992_c0_seq1
aaaaaatacaccaacggagatttcttaatcaacaatttttattagattagattcataatt
tctaatgatttttgtattagtttttgttctttataaaacatttgtaacttgtttcagggt
tttaaaccaaaactgacccattgaactcttaaaatcctgaaacaattctacaaaaattta
ccagaaatataatttgtaatacaaaaacaaaaaacataaaacttaacagctttttaattt
ataatttaagatttctatttacttttcgaatgatttcccttgactttaagttgcatgaaa
aattagaaatgttaccaccaaaacaaaaaacagtaacagatacaccagaaaatagttgaa
aaatatagaaatatatacatacatatcttaaagaggaaacacacactaaaaacgtagaat
gcagaaaatagacagatagcaaagaacaagatactactcgtactccaaaaaaagcaaaca
agagacaaaattgctcttcaaaaatcaaacaaaaaaaggtatattatattcataattata
tacgaaaatatacatacatacatttaatgtttgaaaatacactacaagaagaactacata
ctatacaagaaatctatgtgttatagaaaatatagattacaattcaacaacaaacaaaca
aaacattcaagaaaccaacagaacagatgaaaaaactaacttaaataaacatttttaaca
ttccaatgaagctatttctttggtgtgctgttttaaaaacaaaaaaacaaaaaaacgaaa
acg
>ps88f_comp6889_c0_seq1
cttctaagtacaaccaatcgagtatacgaggatatgtacataataatacttctgtacata
tgtacatgcatgtaggtagaaattataatgttaaagttgttacagtttattgctggcaaa
gtattccacctaacatttatatgtccttcttaaatgtattcttaataatatcagcatatt
tttttatgttttttattttttattagaacaataaactatgtgtacacttaaatacactta
aaatgtgtaagaacatcgcggaaaaataactattcgtgagatattttaccatggagttta
tcattcgatcatgctccatatatttccacttgagatttaattccggatcctcttgaagaa
gtaaatttgattgtcactgtcgtgtcacctacaccgccagaagtgatctcagcagttgca
ccgcgcatgcgttttagatccgttatgtgtatataacttatagttttggcggtgcccgcc
tgggtcagcgtatatgtttttgttgtggtttgcagcagcatctttgttttagttatgacc
tcgcgtgcaattagggtatcagttgttaatttagtaccccacgtataatcgttaccttcg
ctactactgccgcctagaccgttgatcaaacagacataggagcctagtagcaacaagaac
acactgctgaagtacattttaacagaagtgagttccggtggtgttttgaagatgagatcg
gaagagcggtt
>ps94m_comp4550_c0_seq1
gtgtgtgtgtgtgtgtgttgtgtccgtgtttgtgggattagcaacaaattgtcacgaaat
ttgacagaaagcattaagggtagggataggagaaggaaaatgcttgatacaaaagttgaa
ccatccatccatccatcgattgattgcatatataacttatatatttaataataataatta
tcataataataatagcttaaacattacaatacagaatgcagttttacaaaagtaaacaag
caaatcaattgggagaaattgccgtatgtatctatatagttatagtacgtgcatacatgt
gtatgtactcgtattggatgtatctcagcgttacaatacaaaagaaaacaagaaataaac
actgttcaaggaaaatctctcaagcttgtcaaaaatataattcgtttctctagttttctc
tgaatttttgcatttgtttttgctttgttgtatgtaaatctatttctatttgtttttgtt
ttgttttttgctttccgtttagaaaattacaaaaattgccttaaaaatttgtttcgtttc
atttcattttaatatttaataatgggaaagtttttatttttccgtttctattttttttgt
ttagcaatttcggttttccttttttatatttttgttgttgtatatttaaatatatataga
agtattcataaaaagcttttctgtaaggtttcttgtttgttttgtgtgtgtgtgtgtgtg
tgt
>ps88m_comp1819_c0_seq1
gtgcctttgggttgtcaaatctttatttattcttagttcctaaaacggttttggtttcgg
tttcggtttggcgctcatttctcttacgacgcgagccctggccgggacgctggctgctgg
cccgcctctggggggccccgccctccgcctgggagctggtcgagctggtcgagctctgtt
gccagtcgacgatcgtcctgatccagagattcctggccccgggcaccgggcacttgtggc
ccaggggggcgcccagagcggcgccatgggggccgaaggtgtccagcgacttgccgccca
gcaggacgctgcggttgcgggcggccgggtcctggttcagcgtgtagcccaggatggagc
ccaacaccgagcagcggggcggctcgcggccagtccgctccaggcccggctgctgcagga
tgcccgtcagggtcctgctctgctggttctgttgacaccactgatggaggtacgcgcgga
agcagcaaagaacggatttcatattgtcgcctgtgtgtgatttttcgactagtaaaattt
ggaattttcgaaatagttgtgtgcgctacagagcgtctcagattgtgaatgaaatattcg
gttcccagctcgacagcttccaaagcgccgagtacttgatcggtggaaaaggctccttgc
ccaagttccccacaaacactcgtagcagaggccctcccaaatgaag
>ps88f_comp18396_c0_seq1
ggtcccactctggctggtccgaagtggcgttcggctgcctggcggaaaactgcatttcag
tgtgattttcaaacccaagtcggtcggttgttactccaaatccgactccgactccaattc
ctactccagttacagttccagttaaaactcgtaggcggatcatttgccaccaagatgctc
tcactctcgctgatgctgatcgtactgggggccgctgtggccattgaagtgcagaaattc
ggatatctgtttaatccccctcaaccggaacatccgcggcatgaggagaaacaagatctg
aacaagataccgggagtggctggcgtagattatcctatatatcacgaggtgccccacacc
caattcagctgtcataatgtccccgccgttccgggaatgtatgcgaatgtggagactggc
tgccaggcctaccacgtgtgccacgatggacgcgaaggacaccagggtgccaagtttctg
tgcacaaatggcactatcttcaaccagaaggagtttgcctgcgattggtggtacaatgtc
aagtgcgaggaggccatcagtctatatcacttgaatgccgatccggagcataatccctac
tttccgaaaaagaagcctgaactcgaacatctggaccatgatgctggaaagtttctgatt
caagcctaatatactcttcactctcatttcatcgcg
>ps88f_comp4985_c0_seq1
cgataccaatttattagacgttcctggaaagaattaatttgttattattaaaatacatat
acaatacaatacatgtatgatatattcgatatatttattaactttgtgattggtttttgc
ccgatcgtttgtaattatcttttgcctttaaatactgtgcaaagttacatacagaacaaa
ataaaagaatacaagagcctagtttatatagaaacagactgacagaagggcggacttaga
tttatggaatcggctgttcatcatttcgatgagtacagtcagcgcaataaaaaaattata
cacctcatatagttgtttttatattgaagtcaggatcttttcttgactcctttatacacc
atcatgccctaatgatctgcaagaacaatgaaaacaataaaaagtaatgaagccaatccg
tcgtgccgaaatttatttagacaaacagtttgagaaaaaatatcggttatacatatgccg
tgaacatgaccttccttacgctaagagttaaatcatttatatttcgatctcttaccaatg
gcggctatataatatagtgggttttgagtatcaaattcaaggataaaaaggcgttaccat
atagaagaattgtaaacataaattatttgataagaattttacataccagtaattgtgatt
tttctggta
>ps88m_comp25068_c0_seq1
gagaacttggtataccattgtatagaatttaacttacagaatttcttgcttgcatccatt
aagcatattatattatattcttgattcggatgacaagacgaatccatctaatctttccat
tagcttcaatccaaaccagtatctcactttaaagttaaaagctatatcaacgaaattgta
cacatatttatatttgcaccgatcaatagagaccacttgtatgactgccccagaagcttt
tggtaaaaagatccagttttggtttgtcaagacaatcaagataattttatatatgtatgt
gtacatacataacaaacatacaaaatacgctatcgaaaaatttcaaatcaggtgaagtta
aaggcagggaagaaagccgaagatcgcatagccaaatgacattttaaaaggaacgcagga
gcagtaatagggaatagggaaaaattcatcagcatactgcaaataaacgcgtttttggtt
attgttattatagtttttgagcaagggagaacattgtttttttttttaatagaatcatga
ctatttaaaatgaaaccttaaacatacatatattaatatccgcctcctctaatccttatt
aaaactgatctctctttaaaggactggtg
>ps88m_comp33728_c0_seq1
aacaacaacaacaacaacaaaaccaaaccaaattttttgactaattagcctttttagcta
aacgttttactacttaccatacatacccagaaacatcttttaaaatatctctcctactat
attcaattccgtattccgtattcagatcacatcgattgatctcgttttgtgtacgtacat
catctgtagatacagtttttctcctttgatatctcgctcgctctcgctctcgttctctct
ctcgctcgccccccactttctcttgcgtacttgctggtagttagatctcgtagatctgat
tagatctgatctgggactctatacgataacatcatgtgtatatcttcccacaaacgcaca
tccagtaataaacgattttgggatttagaaatagtcaaccagcgacccaaaactccctat
tgagacctactctatgaaaaaaacaaagcgaccacagcgtgggatcatgctccattatcc
cccccacccctccatacacatataccctgcataacccatagaacccaccatatataatat
atatactatata
>ps88m_comp1368_c0_seq1
cgctcttccgatctgtttgaaaagttttgcagattcagcgaaattctcaaaatgaggcaa
agttccgtagcttttgtagtgacagtagcattcatcttattcgtcgctttccacgaaccg
gtgtgtgccactaacaactacctctggggcgaaattggggccaatgactacaagctagcc
aaagatacagtcaagaaagcattttttgttggtctggtacaaactaagaaatatgttttt
aaacagtcggacaacctagacgcgttaactattactgccattcaaatcactgacaaaaag
aaaaataatggagccactgccgagcttacaagcggtggccctggttcgaagggtgctaca
attttatttaattcagtgcgtggctatggcattaacgatgttgttgaaatatggggccga
taaagtgtaacaaatttaaaatttaacaccacaccaactattatgatgtatagtattcca
ctttactttctccataataaatgagatacgcagcaataaaatgttttgtttttttatgtt
ac
>ps94m_comp17348_c0_seq1
ctggatgctgttcaggtgatttgtattttgtattctcaacatgcatacaatacattcttt
ggctcatagtttaaagtatgatgtgctaagaggctaaaagaataaacgtgatgaccggcc
aggaagtgaaagtgaacatccttttttataaaatttatgtaatgggtacacaattctaca
aaacaaaggaaaaacaaaacctgcataatgtcatacagtcggcttagtgattatttaatt
caactttttccaggtgtcctttctttttaaatgctcttgtttcgtttccatgacgaattt
tccatcgatttttctccggctttttcatttgggttgtcaatggcaacggttgacttcaga
ctaaagagcaatatgatttatatacatatatgattattatgcccataccctttaatatat
tagattaattgttattattattaagtatggattatcaaaaaatatgtatgtatattagtc
gtaatgtttaccaagagcaaacacttcttttacagagcaccggtaccatacagtt
>ps94f_comp23553_c0_seq2
gttcgagttacggaaacagaattggacgtgatttgctccctaaacgctgttgccatccgt
tttagttcaaaatgtagacaaaatgtagaaaattcaagttacagtcgttcgagtttggga
gctgtttttaatgtaggtaatgtatccaattgactgcttgcgaaaaaagatgtggaagga
ggtagtacgtttccgcgttgtttctttatattaaattctttctcgttgcaggctatacaa
acttacacaaaacgagaaatctgaggggaatcaagatcgtccatcattttttgagccctt
atcagtgcttccttggtccgttcaaccttgtggagggctgcattggacttaataatgaga
agagtgcacagaaacttccatagcaagttattacagttcttagtttctggaaaataataa
gtttttaagtcacatatggctataattacaatataagtaatagatagtaatagccttacc
tttcaatccctttctagc
>ps88f_comp10253_c0_seq1
cactatcacaggcaggggacagggtgtagtgagtggggagtggggacgggggggcctttg
gtggctaaaaatacttgttcctatccaagtctaagtttagagatacaaatggagtgggtg
gacaaaaagacctagaagatggacaattgaaactagtttctcggttcgcctgcattcgat
tcgtctgggttcaaggcatactcgtatatagtagggtggcgccagaagaactgttcatat
gtgtatatgtactagggcgatatatatattcgtatcgatgtatacatggatgtaggccta
agagttgagtgggtgtggtggcatgcaaaagtttacttatcgtttcgtttaaatagtctg
ccttttgcgagtaaaatggtaaaaggtgtaaaaagcctaacgagtacagtcagcaaaaat
ggtataagttggtttctgtagttctgtagttattacacgtacatatatgtgtgtaaatag
tttttttttcattttgg
>ps94f_comp25230_c0_seq1
caaaaacaaaaacaaaaacaaaaaaactaaccaaaagacataaacaatataatgatgttc
tatattgttgtaaaaatgattttaagtcaaccaattctgttttcagtgtaatttcgtttt
gagaactccatttaatgaatcagaataggaagagagcaaattttaacttgtctaaaactc
aaaaaataaattgttaacagaaactaactcatgtatgtaaatacattcaatggaaaccat
ctcgaaactaacaacaaatatgcaacaaaaatatttatattgaggctggagggaagagcg
gtagagcggaaggaaaagaaaagaaaagaaaagcgaaacccaagaagtaagcataattaa
cataaaatgtagtacatgcaatatatttttcggtgttaggcgtctttttgagatttttac
agaataccaaacaaaagtccctcaaaacaaaacaaaaccaaacaaaaaacctaaaagca
>ps94f_comp24363_c0_seq1
gttcaaagtcggaatatattttctaaatataaaatgggtcaatacaactattttccgaga
tggtgatttcaataacttttcaagaatattaaatatatagctagatataggaagatagat
tttcttgcagacggatttttaatataataagaataccgataaataacgtgacaggaaggg
aagcacaaaatgtcttgaagttgatatgtagtataggtacaaagctagtctctcagatat
ctgtccacgcccctcaaacttagcatgtgcacgcagtatagaagttgagaactggtcgga
tattatattaattctacaggaattattctctttgtattatattggttcctgtactcaagc
ccatcaaggaaggcttacatactgtgatctatatatttttaactggatttagtatcgtag
agaacaacttcatcttcagttagttgagttagttaaaatttcgccacacccccttcc
>ps88f_comp4843_c0_seq1
taaagtagatttctcgtttttctaaattaataaaagaaacaaacatatatatatatatga
ataaaattagccagatgtcgctacccgatttttattcttttattgtgtgaattatggctt
taccaataaaacagcagcaataaatcggggcttttggttatatagtccgatagcttatat
gtaaactgataaaaaataatatatattatggagtagtcgaatcttccttgagtgtgttat
aaaatacttgtctaaatcataatatctaatagcatgggtataaaaatacagtaagtgaat
agaatcgactcttctatttcatgttatgtttctttagtctttgactctattgagcacggg
aaaattacgctttaagtgtgaaaatatgtacatatatttatttacaaaattgcacgcgga
gaatgccatttaccttcaatacttggaatggcgtata
>ps88m_comp13230_c0_seq1
gtccggtttttcacaaagataatttttatttattttattttccatttaaaaagtatagtt
tgagtgcatttattaaacaaacatctactgcgaaaatggatcttcgcggtccacaatcgt
tggaccacatacttaaacccgacgagttaaatctcgtgccgaagaacttgcaaaagaagt
tgtcggggtacattgaaaagtttggagatgagtactgcaagaatcgtgcggcggctaatc
gtttaggtaagtgtagcattcgcaaaaactagaatgcatagtgtatgtttaaacatttac
aatggttgccgatgacattgtgttcgaattttgcaaagcactggagggaggtttgccggc
ggctagccaaaagtctgtggctgtgtctaaaaaaaaatggaggatatagccaaaatcaat
tcagtgtggttaaagttagtgcatatgcgagatcgga
>ps94f_comp1933_c0_seq1
cattttcaaaatgaaattcaacatttccgtaatttattaggctgctgcaaacacattggt
tatgcataaaaaaaaattaagatttacacatttcatgttccatttgtctctcgtgtgttt
gttgtttgtttttgcttttaggctatttacagatttaggattaaacatatggctctctgc
tgcatatgcggtaaaaagttaattaaatttacatgttgctaaggcttcatttgttgtatg
cagatttttgcaattgttatgcacttttctgtttccttttctttttctgtttctgtttcg
cttttatttatgcataagataacaagacttaattgactaaaaaaaaaaaataaaggcacc
tgagttcaaattgttattgccaaatttatatcaaataaagtaaaaataacgaaaaaaaaa
atgtatatatatatatataatcgaataacgatgat
>ps88m_comp1308_c0_seq2
cacacacacacacacacacacagacaaatctctatccatatatacatacaatatctgtat
ctgtatctgtatctatcgaatacaacgatcaaatggccaacgttgtcaatatgaacagcc
tgttcaacgccaaggactcgcgctggctccagctggaggtctgtcgggagtttcagcgca
acaagtgctcgcgccaggacaccgaatgcaagttcgcccatccgccggccaatgtggagg
tacagaacggcaaggtcaccgcctgctacgacagcatcaagataatgtaaaatcagcttg
aacagaaaaaaaaaacaaaaaaacaaaaacaaatcttaacagctgcgtctatccatagat
ttatatatacgccgcccgccgccccagaaatcagctatcagctacatcctcccacaaccc
cccatcccacgcccccctccgcccgcccgcccgc
>ps88m_comp1786_c0_seq1
aacagaaactagtcccactcccacagtaacccttcccacagagacaactccaaccacagt
gaacacaccaacagaggcaaccccaaccacagtgaccccaaccacagaggagcctactac
tcagaccaccctaccagcggagaccgtctattgtcaaggcatcaccaccgccggtcgcta
tgccatacccggggacactgtgtgcacgagctacatcaattgcatctatagggagaacag
ttggaagggcatagtctataattgtgtcgctaccaagccgtacttcaacgcatccgcctt
cacttgtggcacgaccaagccatctggaccaggatgtacggatgtatagtttttttttca
aactctaataataaatataaaatgtacttaaattatccaaaataaaaataaaacaatatg
taatagaatacgatcaact
>ps94f_comp31024_c0_seq1
gtgtgtgtgtgtgtgtgtgcgtggtcgtgggtgtgtgtgcgtttttgttttgtgcaaaca
gatgaaaaatacataatagtagaagagtacggaaaagtgttttgatattcggataagtaa
aataatagaaacaaatcaaattgtttagatatatgtatgtatattcgtacaataatatgg
ccatattatttattgataaatcaagcagaaatcaacaacaaaattgaactgatttccgct
tgaatatcgttggaccttaaataaaactaaatatttttggcctgcaaatgtcatggaaat
taatctcgtggaaagcgtaactcaaagccagtgttgttagaaatatatttcaaatataat
taagccttgcaaagccggccaaagaacgcattagatag
>ps88f_comp5982_c0_seq1
gtgtgtgtgtgtgtgtgtggttgagtggctctgtgtatgtttggtttggtttctttttgg
atttgtgggacagatcacatgacgcaacacaaggacataacacacctacatacatacatg
tattctatacgtgtgtgtctgtgtcttctataattggatcgattatattattatggtatg
agggtgaaccagggggggcactccatcgtcaaataagagacgctatacccttggggtctg
cagtcgacattttttcaaaatctatttctgttttctaatcatcctgctcctcgaaacatc
cttaaatctaacgattggacaaacaatttgttcacgtgtttttttttttctttttattgt
ggttcttttgttgtttctgggtggcggggtg
>ps88f_comp22539_c0_seq1
cagaaccagaaccaaaaccaaaacgatcttctcaatctgcgacaacgcctcaaggagcag
caggccaagggcgaacccctcgatggggtattgagcacacgcctgagggcgggactcgca
cagaagacaggaggatcagaggatcaagacatctcggagctgcagcgattgagggacaag
gtgaaagcagaacaggctcggggcaatggcgaccaaggagtaatcaacgatcgcctgaag
aagctgctggccgagaagtcagacaagtcacagaaatcggagaaatccgagtccaatcag
ggcaatgaggcgccaaccactgaggtctcggcacggccattctttaagcggaagctggtg
gccagaagaccctatacacctg
>ps88f_comp23739_c0_seq1
gccgtctctggatccgtctctggatccctccgattcaccctcaccctcaccctcgactgg
aagtgcggcagagttgtgcagcggcggtggcggcggcgtgggcggtgtcagtggggcgca
caggaacggatttgtggatatacgcggcgtcaccgaggagagcgactccgaggagtgtga
cgaggccgagtgcggcggcggcgactgtgttatgatgttgacgctcttgtagtagctggg
cgtgctggtctgcgtggcagcgggatccgtggccgcaggggctgctacagtgatggggct
gctgctcctgttaagattcacatccgtgtggagctcatgtcgctgctgctggtgttgctg
ctgct
>ps94f_comp25900_c0_seq1
ggtaaagtacatttgtctaaatctatgtttatatacatttaccagatatattttcgggat
tacatatttatacatacataagtacaccaatgaacgtaacaaagctttaaaaactgtttt
cgtggctctgttggatttgtagttgtctgtgtatatacatatacactttgtgtataggga
tacatacctatgtgcatatgaatgcatgcttttgtacatgtaaataaagattaaatcgaa
aacctcattaatatttctcccagatcacatattttgtagtacctgtataaccatttatca
ttcaattatatccagctactgcattccgaatagcaaaa
>ps94m_comp19868_c0_seq1
aatggactacgccagcaatgaaggtaatttgcaccccattaactactactacattaacta
tatgtagtatatatgtacatagaaatatacatacatatgagcatttccgcgggtcgcgag
cgtaaattcgtgcgcttttgatgtagaaagaagatagacaactaaaaattttccacagtt
gtttttagtcgattcttttccatgtttttttttatactttattacctcagattcttccat
aaatcagctaacatttcctcaaaaaaaaaacttttatttcgaattatctttctaataaga
gaaaatagtaaagggaaacatggcta
>ps88f_comp15581_c0_seq1
tgggacggcagagatcctgtgatggatagctgctccatgcccgccgcggagctgggcggc
tggggcaccgcgtagagcagcagcaggggctggtagcggccgcgactgcacttgtccacc
accccctcccagctgggacccacctccttgacgttggcgtcgtcgaagtacacccacacc
ttcagcttcgtgtggaagaagaaggtggtgtagtgcttgccgtagtaggagacgatcccc
accagctcgtgctgcgcctgctgggcccagcgctgctcgctgacctgatggaagacgtcg
gccagccgcaggctcggcc
>ps94m_comp32281_c0_seq1
ttttgtttcaaaaacgctgactaggtacatatgccttatatatgtgtacatgaaaagaag
tgctagaagtgatagttcactgagtcagcttctgcggtgcatgcgtgtgtgtgtgttttg
tgtgggcaagcaactccacaagtgtgcgagaaaatcaaaataaaaggcgcaaacccgccc
ctgatggaaatacattgttcgaaatccaattgaaaacgcatcaaacattgatttcaagtg
gtgcgagcggctagagcgcgagtgaaatatcttaaaagtagtgaaattacccgcacaaaa
acgactgagaaggc
>ps94m_comp31340_c0_seq1
ttgttgttgatgataatgttgttgatagctcgacgcctgcaattgccaattttgcattgc
acacatgtagaactctgatccacacacatatatatatatatgatgatgatgataatacta
tatatctctctatataaatatatatataacgccgagaatatacgtatatatttaaatcga
tttttgatcttgatttgtggttagcctttcttcttgttgcctgaatgttgaaaacaaatg
cattacaaaaaaacactcacacgaaatgttcacttttcccttttttttttagtttgttgt
tttatttctttt
>ps94f_comp24343_c0_seq1
aagaaatgctggaaatcgttacagtaagtatttaacaaaaataatatttttgagtctttg
ttaagagaagcgactaaacatctatataagtatcactgggagagcgctagagaaagagag
agtcgggaatacatgctgcttagccacaatggaagagagcgcaagagacaaaacaataga
atcgctagatcgctgatgttaaaaataaactgattaccgcttgccagttccttggaaatg
aatcatctaggaaatgtttaatactaatttatttttcctcctttaggcaatatataaaat
ggttggttc
>ps94f_comp28489_c0_seq1
acgttgcctacacgactacgtctgttcagtcagtgcagcgaagccttgtagacgacggag
ccacggtcagagacgaaggacagaccaagagagaattgaagtacatcgaacgaaaattga
atttgattttactcctgatgcaatatcttggtattttaaattctttgctaatgccctctt
ggaaatattttgattaatggcagtcgatatgcttttcgactcactgtttgaatttacata
tttatgtacatgtgtgactgcagattttatttatattgcttacttgaagatcgccatcgt
gagt
>ps88m_comp36082_c0_seq2
acaaaaacaaaacaaaaacaaaaacagaatacaagttttttcgtgcttaggccagatcga
tcgatcgacgggtatacttatgtactatatgtaatgggagacgacaaaaaacatatgaaa
acagaagcaataagaaagcttttatttttctagaattttcatacaaccgaaacaacaaaa
caaacagatactaaagcaacaaaacaaaacaaaataaaacaaaacaacaaatgagacacc
aacttcctaatttctctcagtgtattaccaaaagcaaaaacagcaacaagatcggaagag
c
>ps94m_comp13056_c0_seq1
cctcacggttcattagtaccggttagctcaacgcatcgctgcgcttacacacccggccta
tcaacgtcgtcgtcttcaacgttccttcaggactctcaaggagtcagggagaactcatct
cggggcaagtttcgtgcttagatgctttcagcacttatctcttccgcatttagctaccgg
gcagtgccattggcatgacaacccgaacaccagtgatgcgtccactccggtcctctcgta
ctaggagcagcccccctcagttctccagcgcccacggcagatagggaccgaactg
>ps88m_comp31655_c0_seq1
ttccgcttatgtctttgtcatagaagatattaagtcacaaaaatacttaacacccttttg
ggtgttaaattttcaaagtcgcctaagagaattcattgattaaatacatatgaaagtgcg
tagtacatacataatacagttgagtggcaaccatttgctaaaaaccataatacccagcaa
gggagcattcgtatctacatacatatataagtacatatgtatacgcttttattgatgtat
gtacgtaaatatacaaaaatatgagcaaatgtacatacatatgtatgtaca
>ps94m_comp27286_c0_seq1
gtacttcattaccgatgaaaaccacgtcttggtcaaattgtatgtcttcaaaaacatatg
tgtacatatgtgcacatgtgacccaaagaattatatgtgtgtagttttacttgctgaaaa
attttacggcagtgcgagttattcgcttctcaataggatttacgtccgggctaaagtcta
gctattttaatacaggtattgttcggcctggtttaatgttgcactttgtaatttattgcc
tttcagtataataattatacgttttgagttcttgtgaccgaattagttc
>ps88f_comp16469_c0_seq1
ttgtcaagactcttcattcaaacggtatattttttgcatacatacatacatatgtgtttg
ggttgtgctaaaactgattctgatttaatggtttttggcttaactcgcatgttttccaga
tcttttataccattaataacttcatcttcaacctgccatatgagtatattggctttatta
atatattttgaaactatgcgctcactctctatacgctctcacttgtacaacgatttgctt
gccatctgtttttccagtgacaacgccactgtttggcaa
>ps94f_comp1555_c0_seq2
gtgggcgggagggggtagggtggtggtctaacgataaagccaggtgcaggtgtgggtata
attatgagatggtggggacggggcggcttcaactaacatttatatttagatttataatgt
ttagggggtgtatatgtaatatatattatattatggaaataactttaacgcttagctttt
tggtttcattaacgctcgatcgaaccttctctcaacttctttcaacttttcttttcttca
cttttctgtctctgtctctgagatcggaagagcggttc
>ps94m_comp45126_c0_seq1
gagcaatgtttacccaacactaatatatgtgcttttttgggtcggaaacgcctccctcgc
ctctaaagtaaaggtgtttgtcgattggaaaacactaaacgtatttacttatttcaataa
tatattttatttgatgacttaactttaatcgattgaaccgatttagtgggcgtttgccag
aaatatgtatctaaaaaaaggaaaaacaaattagcagcacctatctaaaaggcaatacat
ggatacaagcagtaaccatacagtatatactgtatg
>ps88f_comp7244_c0_seq1
atgatgtgcagcttggtaagcagctatatcaatataaatattagtttgataaaaaaaaat
catgtagcattaagttttaagttatcgtcccgacatttttcgtatacctggtagagtata
cacatatgtatttgtattagatgcttaattgtttaatgataaaacttataaaaaccgtga
gtatttaatatctcgtatcatattcgcattgaataagaataatttttttaatacataact
agtatgcttacatccacatcattgtttagagtatc
>ps94m_comp18104_c0_seq1
cggagctgctgtagcgcaagttgggttcgtatatacatatatacgtatatatagttttac
gtgcaatacaaattatttgcttttgcatttattgaatgcatatatataaattattcgaaa
gcaagtcgatatcaccatgtacgtctatccgcttgggctttctatgcaaaacggttacta
ctcagaatttgttcatataccattttgtagtgctgcaggcagtatagaagtgggactgta
taacatgtaaatacagtgccgctcaactgaatag
>ps94f_comp16339_c0_seq1
gtgggggggaggggggtggcttacagccacagagcatcgatggcatcctcgacgtcgtcc
tgcggatggatttgtggctggtcgtcgcgcggctgctgctcctcgttgacgagcaccgcc
ttggccttcatttcgtcggtggacgagctgtgcagcaggaccatcaacaggacactgttg
cgccgctgcggctgcggatccagctgctcctcgctgctccccgcggccgccgagagcgtg
cggttggctctcagcttgcgcagccagatcgg
>ps88f_comp24240_c0_seq1
ctatataagaacatttctgccaattgtcatataatttaattatatataatattttttttc
ttgattatttttataattatgtttataatataagagagataaaatctcttatacttttac
atttaatagacagcaaaaaaatcactcaataaataaatattaaatattcccagtttggcg
ttttggcaacttaagctaaaagatcacttctatttttggtagcgtagtgttatgtcatat
ttaggcttttatcttagaatccgtacttt
>ps88f_comp24121_c0_seq1
tttttgttttgtttttgttttgttttactttgtttcgtttcgttttgctttgtttgcttt
cttttactttgtattgcaaattttgttactatcttttgttgctacttctgatccttgcat
tgctatattctagtaaatatgtatgtatatattgtatgtctatactttatgtatatgtat
atttggttttctttaagatttattcaatttgtttggtttgtcaaaaaaggactcactaca
tttccccccctcccacccttctctttg
>ps94m_comp7342_c0_seq2
aagtgataatgcagctcaaatctatatacatgtatatatcaacatttttacctcaaatcc
acagacatgctcggagaccacaatgttaagagtagccaaaacgaacaaaactagtattcc
gttgaaatagttcatttcgacaaacggaaggctttgctgtagcgtctaatcggtcgtatt
aactagaataaaatgaaatgcggaatgagcattgagcttcggacaccgaagctgttcaat
ccaccacttagtgataagcttttt
>ps94m_comp16083_c0_seq1
ctcggaagtagcacacccatttctaagcaaataaaatcccaagttaaaaataaatctcac
tatgataaacagtgttgttgtctacacatatactaatgtgtaaaaaatcgttatattagt
ttaaacctctagtgaaaacttctgtgttataattattttagatactgttttcacactgta
gggtatttttttattatcgattatgcaagttttatactagagccctgcattaatggacat
acactccccgacacttgaat
>ps88m_comp8552_c0_seq1
cacacacacacacatacacacacgttcaagcacactctttctcattcagaaaccaacact
cgctcacacgcatacatatgtatatccaaaaaataaaattcagcaacaaaacgcattttt
tttatatgaatatatatatacataaattatgattacgagagttgcaaatggcgattgcag
gagcgtacgtttagcttgactcagaaataaaccgaaaaatatgagaaataaaaaccaaac
aacaacaaacaaaaaaacc
>ps94m_comp38739_c0_seq1
tcctaactctatgtatatataaataaatatcattatttaaaaatgcattaattgttaatg
ccaaaagtttttcgttgttggattttgtaattcaatttgctgttacacgtatttttcctg
catgttgtcaatgcccttaaaaaaaaccttcgcttacacttcgctcacatctcacatctc
acaccatatacatagtctgtatatatgtatatatatgtgcgtatgcg
>ps94f_comp31598_c0_seq1
gagacttggtcagagacgatcatagcagcaagatgataagtcgaacgtggtcgttgttgt
tggcgagcgcgaatgagaaagaaatgttttgaatatttggcatagaaagaaggtttcgaa
aggcttggaagtcagtagaattcagtcgaaagtagctttgtgtggggacaaagaggttat
gattagagtggttttattgtagtggtaacctgacaattagtaacc
>ps88m_comp47637_c0_seq1
aaaatttgtaatcataatattatgactattttttttttttgtagattttactaggaataa
tatatctgtaatttcgaacacttttaaagtccgaatttattaccaaacaaaaggaaaagg
aaaaatgagaaaggaaaggagaaagaagaatatttatcataaatataaacaaaattgatt
acacgttagtaaataaattgcagcgaaaacaggaaaactc
>ps88f_comp24004_c0_seq1
tcccctcaagaggcaatgcgcaaggtaattatggcgtgatgctcctcaaaatattatatt
gtgtaggataggaccttaaaaacatagtataaacattgattttggaaatagcccataaaa
tttattagataacaggaaaaaactaaaatattccattggtggaaaccaatttatctcttc
cagtgcgcgaaacagcacgttgatc
