# Supplementary material for: Evaluation of Different Reference Based Annotation Strategies Using RNA-Seq – A Case Study in Drososphila pseudoobscura
Source: PLoS One. 2012 Oct 3;7(10):e46415. doi: 10.1371/journal.pone.0046415 (PMC3463616; doi:10.1371/journal.pone.0046415)
Supplement: Dataset S3 — Improved annotation of D. pseudoobscura in GTF format. (ZIP) [file pone.0046415.s017.zip]

Archive with 1 entries (1 files):
- Dataset S3.txt
