# Supplementary material for: Evaluation of Different Reference Based Annotation Strategies Using RNA-Seq – A Case Study in Drososphila pseudoobscura
Source: PLoS One. 2012 Oct 3;7(10):e46415. doi: 10.1371/journal.pone.0046415 (PMC3463616; doi:10.1371/journal.pone.0046415)
Supplement: Dataset S3 — Improved annotation of D. pseudoobscura in GTF format. (ZIP) [file pone.0046415.s017.zip › Dataset S3.txt]

2	FlyBase	exon	1509	1772	.	-	.	gene_id "FBgn0248267"; transcript_id "FBtr0284571"; exon_number "1"; FPKM "0.0"; parent_feature "mRNA";
2	FlyBase	exon	4640	5962	.	+	.	gene_id "FBgn0070670"; transcript_id "FBtr0284573"; exon_number "1"; FPKM "0.0"; parent_feature "mRNA";
2	FlyBase	exon	6090	6095	.	+	.	gene_id "FBgn0248269"; transcript_id "FBtr0284574"; exon_number "1"; FPKM "0.0"; parent_feature "mRNA";
2	FlyBase	exon	6172	6405	.	+	.	gene_id "FBgn0248269"; transcript_id "FBtr0284574"; exon_number "2"; FPKM "0.0"; parent_feature "mRNA";
2	FlyBase	exon	7284	7433	.	+	.	gene_id "FBgn0074059"; transcript_id "FBtr0284575"; exon_number "1"; FPKM "0.0"; parent_feature "mRNA";
2	FlyBase	exon	7494	7577	.	+	.	gene_id "FBgn0074059"; transcript_id "FBtr0284575"; exon_number "2"; FPKM "0.0"; parent_feature "mRNA";
2	FlyBase	exon	7604	8116	.	-	.	gene_id "FBgn0078714"; transcript_id "FBtr0284570"; exon_number "1"; FPKM "0.0"; parent_feature "mRNA";
2	FlyBase	exon	8177	8711	.	-	.	gene_id "FBgn0078714"; transcript_id "FBtr0284570"; exon_number "2"; FPKM "0.0"; parent_feature "mRNA";
2	FlyBase	exon	8781	9036	.	-	.	gene_id "FBgn0078714"; transcript_id "FBtr0284570"; exon_number "3"; FPKM "0.0"; parent_feature "mRNA";
2	FlyBase	exon	16455	16689	.	+	.	gene_id "FBgn0078063"; transcript_id "FBtr0284577"; exon_number "1"; FPKM "0.0"; parent_feature "mRNA";
2	FlyBase	exon	16762	17071	.	+	.	gene_id "FBgn0078063"; transcript_id "FBtr0284577"; exon_number "2"; FPKM "0.0"; parent_feature "mRNA";
2	FlyBase	exon	17141	17406	.	+	.	gene_id "FBgn0078063"; transcript_id "FBtr0284577"; exon_number "3"; FPKM "0.0"; parent_feature "mRNA";
2	FlyBase	exon	17464	17650	.	+	.	gene_id "FBgn0078063"; transcript_id "FBtr0284577"; exon_number "4"; FPKM "0.0"; parent_feature "mRNA";
2	FlyBase	exon	17720	17873	.	+	.	gene_id "FBgn0078063"; transcript_id "FBtr0284577"; exon_number "5"; FPKM "0.0"; parent_feature "mRNA";
2	FlyBase	exon	19703	19754	.	+	.	gene_id "FBgn0080026"; transcript_id "FBtr0304070"; exon_number "1"; FPKM "0.0"; parent_feature "mRNA";
2	FlyBase	exon	19968	20063	.	+	.	gene_id "FBgn0080026"; transcript_id "FBtr0304070"; exon_number "2"; FPKM "0.0"; parent_feature "mRNA";
2	FlyBase	exon	20135	20827	.	+	.	gene_id "FBgn0080026"; transcript_id "FBtr0304070"; exon_number "3"; FPKM "0.0"; parent_feature "mRNA";
2	FlyBase	exon	20894	21706	.	+	.	gene_id "FBgn0080026"; transcript_id "FBtr0304070"; exon_number "4"; FPKM "0.0"; parent_feature "mRNA";
2	FlyBase	exon	21762	21973	.	+	.	gene_id "FBgn0080026"; transcript_id "FBtr0304070"; exon_number "5"; FPKM "0.0"; parent_feature "mRNA";
2	FlyBase	exon	22038	22248	.	+	.	gene_id "FBgn0080026"; transcript_id "FBtr0304070"; exon_number "6"; FPKM "0.0"; parent_feature "mRNA";
2	FlyBase	exon	22329	22335	.	+	.	gene_id "FBgn0080026"; transcript_id "FBtr0304070"; exon_number "7"; FPKM "0.0"; parent_feature "mRNA";
2	FlyBase	exon	23459	24301	.	-	.	gene_id "FBgn0076039"; transcript_id "FBtr0284569"; exon_number "1"; FPKM "0.0"; parent_feature "mRNA";
2	FlyBase	exon	24361	24513	.	-	.	gene_id "FBgn0076039"; transcript_id "FBtr0284569"; exon_number "2"; FPKM "0.0"; parent_feature "mRNA";
2	FlyBase	exon	24781	24930	.	-	.	gene_id "FBgn0070681"; transcript_id "FBtr0284568"; exon_number "1"; FPKM "0.0"; parent_feature "mRNA";
2	FlyBase	exon	24985	25064	.	-	.	gene_id "FBgn0070681"; transcript_id "FBtr0284568"; exon_number "2"; FPKM "0.0"; parent_feature "mRNA";
2	FlyBase	exon	25118	25619	.	-	.	gene_id "FBgn0070681"; transcript_id "FBtr0284568"; exon_number "3"; FPKM "0.0"; parent_feature "mRNA";
2	FlyBase	exon	25672	25815	.	-	.	gene_id "FBgn0070681"; transcript_id "FBtr0284568"; exon_number "4"; FPKM "0.0"; parent_feature "mRNA";
2	FlyBase	exon	25981	26156	.	-	.	gene_id "FBgn0076029"; transcript_id "FBtr0284567"; exon_number "1"; FPKM "0.0"; parent_feature "mRNA";
2	FlyBase	exon	26212	26496	.	-	.	gene_id "FBgn0076029"; transcript_id "FBtr0284567"; exon_number "2"; FPKM "0.0"; parent_feature "mRNA";
2	FlyBase	exon	26552	26777	.	-	.	gene_id "FBgn0076029"; transcript_id "FBtr0284567"; exon_number "3"; FPKM "0.0"; parent_feature "mRNA";
2	FlyBase	exon	26842	27109	.	-	.	gene_id "FBgn0076029"; transcript_id "FBtr0284567"; exon_number "4"; FPKM "0.0"; parent_feature "mRNA";
2	FlyBase	exon	27161	27294	.	-	.	gene_id "FBgn0076029"; transcript_id "FBtr0284567"; exon_number "5"; FPKM "0.0"; parent_feature "mRNA";
2	FlyBase	exon	27352	27541	.	-	.	gene_id "FBgn0076029"; transcript_id "FBtr0284567"; exon_number "6"; FPKM "0.0"; parent_feature "mRNA";
2	FlyBase	exon	27607	27813	.	-	.	gene_id "FBgn0076029"; transcript_id "FBtr0284567"; exon_number "7"; FPKM "0.0"; parent_feature "mRNA";
2	FlyBase	exon	27866	28071	.	-	.	gene_id "FBgn0076029"; transcript_id "FBtr0284567"; exon_number "8"; FPKM "0.0"; parent_feature "mRNA";
2	FlyBase	exon	28726	28941	.	-	.	gene_id "FBgn0248266"; transcript_id "FBtr0284566"; exon_number "1"; FPKM "0.0"; parent_feature "mRNA";
2	FlyBase	exon	30736	31137	.	-	.	gene_id "FBgn0072474"; transcript_id "FBtr0284565"; exon_number "1"; FPKM "0.0"; parent_feature "mRNA";
2	FlyBase	exon	31846	32934	.	+	.	gene_id "FBgn0080030"; transcript_id "FBtr0284580"; exon_number "1"; FPKM "0.0"; parent_feature "mRNA";
2	FlyBase	exon	33234	33707	.	-	.	gene_id "FBgn0248265"; transcript_id "FBtr0284564"; exon_number "1"; FPKM "0.0"; parent_feature "mRNA";
2	FlyBase	exon	34296	35282	.	+	.	gene_id "FBgn0080034"; transcript_id "FBtr0304072"; exon_number "2"; FPKM "0.0"; parent_feature "mRNA";
2	FlyBase	exon	34296	34602	.	+	.	gene_id "FBgn0080034"; transcript_id "FBtr0304071"; exon_number "1"; FPKM "0.0"; parent_feature "mRNA";
2	FlyBase	exon	34666	35282	.	+	.	gene_id "FBgn0080034"; transcript_id "FBtr0304071"; exon_number "3"; FPKM "0.0"; parent_feature "mRNA";
2	FlyBase	exon	36922	39378	.	-	.	gene_id "FBgn0079148"; transcript_id "FBtr0284563"; exon_number "1"; FPKM "0.0"; parent_feature "mRNA";
2	FlyBase	exon	48541	49013	.	+	.	gene_id "FBgn0081053"; transcript_id "FBtr0303371"; exon_number "3"; FPKM "0.0"; parent_feature "mRNA";
2	FlyBase	exon	49173	49493	.	+	.	gene_id "FBgn0081053"; transcript_id "FBtr0303371"; exon_number "5"; FPKM "0.0"; parent_feature "mRNA";
2	FlyBase	exon	49598	49824	.	+	.	gene_id "FBgn0081053"; transcript_id "FBtr0303371"; exon_number "6"; FPKM "0.0"; parent_feature "mRNA";
2	FlyBase	exon	50142	50476	.	+	.	gene_id "FBgn0074144"; transcript_id "FBtr0284584"; exon_number "1"; FPKM "0.0"; parent_feature "mRNA";
2	FlyBase	exon	50537	51152	.	+	.	gene_id "FBgn0074144"; transcript_id "FBtr0284584"; exon_number "2"; FPKM "0.0"; parent_feature "mRNA";
2	FlyBase	exon	51770	51874	.	+	.	gene_id "FBgn0248272"; transcript_id "FBtr0284585"; exon_number "1"; FPKM "0.0"; parent_feature "mRNA";
2	FlyBase	exon	51929	52069	.	+	.	gene_id "FBgn0248272"; transcript_id "FBtr0284585"; exon_number "2"; FPKM "0.0"; parent_feature "mRNA";
2	FlyBase	exon	52126	52281	.	+	.	gene_id "FBgn0248272"; transcript_id "FBtr0284585"; exon_number "3"; FPKM "0.0"; parent_feature "mRNA";
2	FlyBase	exon	52343	52798	.	+	.	gene_id "FBgn0248272"; transcript_id "FBtr0284585"; exon_number "4"; FPKM "0.0"; parent_feature "mRNA";
2	FlyBase	exon	52854	52979	.	+	.	gene_id "FBgn0248272"; transcript_id "FBtr0284585"; exon_number "5"; FPKM "0.0"; parent_feature "mRNA";
2	FlyBase	exon	54104	54660	.	-	.	gene_id "FBgn0248264"; transcript_id "FBtr0303056"; exon_number "1"; FPKM "0.0"; parent_feature "mRNA";
2	FlyBase	exon	54726	55141	.	-	.	gene_id "FBgn0248264"; transcript_id "FBtr0303056"; exon_number "2"; FPKM "0.0"; parent_feature "mRNA";
2	FlyBase	exon	55201	55350	.	-	.	gene_id "FBgn0248264"; transcript_id "FBtr0303056"; exon_number "3"; FPKM "0.0"; parent_feature "mRNA";
2	FlyBase	exon	55424	55984	.	-	.	gene_id "FBgn0248264"; transcript_id "FBtr0303056"; exon_number "4"; FPKM "0.0"; parent_feature "mRNA";
2	FlyBase	exon	56130	56342	.	+	.	gene_id "FBgn0074145"; transcript_id "FBtr0284586"; exon_number "1"; FPKM "0.0"; parent_feature "mRNA";
2	FlyBase	exon	56397	56636	.	+	.	gene_id "FBgn0074145"; transcript_id "FBtr0284586"; exon_number "2"; FPKM "0.0"; parent_feature "mRNA";
2	FlyBase	exon	56694	56834	.	+	.	gene_id "FBgn0074145"; transcript_id "FBtr0284586"; exon_number "3"; FPKM "0.0"; parent_feature "mRNA";
2	FlyBase	exon	56891	57046	.	+	.	gene_id "FBgn0074145"; transcript_id "FBtr0284586"; exon_number "4"; FPKM "0.0"; parent_feature "mRNA";
2	FlyBase	exon	57108	57563	.	+	.	gene_id "FBgn0074145"; transcript_id "FBtr0284586"; exon_number "5"; FPKM "0.0"; parent_feature "mRNA";
2	FlyBase	exon	57619	57744	.	+	.	gene_id "FBgn0074145"; transcript_id "FBtr0284586"; exon_number "6"; FPKM "0.0"; parent_feature "mRNA";
2	FlyBase	exon	57755	58063	.	-	.	gene_id "FBgn0074146"; transcript_id "FBtr0303182"; exon_number "1"; FPKM "0.0"; parent_feature "mRNA";
2	FlyBase	exon	59646	59778	.	-	.	gene_id "FBgn0074146"; transcript_id "FBtr0303182"; exon_number "2"; FPKM "0.0"; parent_feature "mRNA";
2	FlyBase	exon	59840	60276	.	-	.	gene_id "FBgn0074146"; transcript_id "FBtr0303182"; exon_number "3"; FPKM "0.0"; parent_feature "mRNA";
2	FlyBase	exon	61325	61464	.	+	.	gene_id "FBgn0081065"; transcript_id "FBtr0284587"; exon_number "1"; FPKM "0.0"; parent_feature "mRNA";
2	FlyBase	exon	61523	61598	.	+	.	gene_id "FBgn0081065"; transcript_id "FBtr0284587"; exon_number "2"; FPKM "0.0"; parent_feature "mRNA";
2	FlyBase	exon	61658	61732	.	+	.	gene_id "FBgn0081065"; transcript_id "FBtr0284587"; exon_number "3"; FPKM "0.0"; parent_feature "mRNA";
2	FlyBase	exon	61795	61992	.	+	.	gene_id "FBgn0081065"; transcript_id "FBtr0284587"; exon_number "4"; FPKM "0.0"; parent_feature "mRNA";
2	FlyBase	exon	62057	62290	.	+	.	gene_id "FBgn0081065"; transcript_id "FBtr0284587"; exon_number "5"; FPKM "0.0"; parent_feature "mRNA";
2	FlyBase	exon	62481	62605	.	+	.	gene_id "FBgn0081071"; transcript_id "FBtr0284588"; exon_number "1"; FPKM "0.0"; parent_feature "mRNA";
2	FlyBase	exon	62832	63184	.	+	.	gene_id "FBgn0081071"; transcript_id "FBtr0284588"; exon_number "2"; FPKM "0.0"; parent_feature "mRNA";
2	FlyBase	exon	63256	64208	.	+	.	gene_id "FBgn0081071"; transcript_id "FBtr0284588"; exon_number "3"; FPKM "0.0"; parent_feature "mRNA";
2	FlyBase	exon	64593	64728	.	-	.	gene_id "FBgn0071984"; transcript_id "FBtr0304083"; exon_number "1"; FPKM "0.0"; parent_feature "mRNA";
2	FlyBase	exon	64792	65204	.	-	.	gene_id "FBgn0071984"; transcript_id "FBtr0304083"; exon_number "2"; FPKM "0.0"; parent_feature "mRNA";
2	FlyBase	exon	69134	69219	.	+	.	gene_id "FBgn0081078"; transcript_id "FBtr0284589"; exon_number "1"; FPKM "0.0"; parent_feature "mRNA";
2	FlyBase	exon	69284	69473	.	+	.	gene_id "FBgn0081078"; transcript_id "FBtr0284589"; exon_number "2"; FPKM "0.0"; parent_feature "mRNA";
2	FlyBase	exon	69529	69799	.	+	.	gene_id "FBgn0081078"; transcript_id "FBtr0284589"; exon_number "3"; FPKM "0.0"; parent_feature "mRNA";
2	FlyBase	exon	69862	70550	.	+	.	gene_id "FBgn0081078"; transcript_id "FBtr0284589"; exon_number "4"; FPKM "0.0"; parent_feature "mRNA";
2	FlyBase	exon	70610	70737	.	+	.	gene_id "FBgn0081078"; transcript_id "FBtr0284589"; exon_number "5"; FPKM "0.0"; parent_feature "mRNA";
2	FlyBase	exon	70791	70939	.	+	.	gene_id "FBgn0081078"; transcript_id "FBtr0284589"; exon_number "6"; FPKM "0.0"; parent_feature "mRNA";
2	FlyBase	exon	70999	71282	.	+	.	gene_id "FBgn0081078"; transcript_id "FBtr0284589"; exon_number "7"; FPKM "0.0"; parent_feature "mRNA";
2	FlyBase	exon	72074	72663	.	+	.	gene_id "FBgn0081078"; transcript_id "FBtr0284589"; exon_number "8"; FPKM "0.0"; parent_feature "mRNA";
2	FlyBase	exon	72727	72951	.	+	.	gene_id "FBgn0081078"; transcript_id "FBtr0284589"; exon_number "9"; FPKM "0.0"; parent_feature "mRNA";
2	FlyBase	exon	75269	76368	.	-	.	gene_id "FBgn0261900"; transcript_id "FBtr0304105"; exon_number "1"; FPKM "0.0"; parent_feature "mRNA";
2	FlyBase	exon	77440	78922	.	-	.	gene_id "FBgn0261900"; transcript_id "FBtr0304104"; exon_number "2"; FPKM "0.0"; parent_feature "mRNA";
2	FlyBase	exon	78440	78922	.	-	.	gene_id "FBgn0261900"; transcript_id "FBtr0304105"; exon_number "3"; FPKM "0.0"; parent_feature "mRNA";
2	FlyBase	exon	78990	79127	.	-	.	gene_id "FBgn0261900"; transcript_id "FBtr0304104"; exon_number "4"; FPKM "0.0"; parent_feature "mRNA";
2	FlyBase	exon	78990	79127	.	-	.	gene_id "FBgn0261900"; transcript_id "FBtr0304105"; exon_number "4"; FPKM "0.0"; parent_feature "mRNA";
2	FlyBase	exon	79207	79315	.	-	.	gene_id "FBgn0261900"; transcript_id "FBtr0304104"; exon_number "5"; FPKM "0.0"; parent_feature "mRNA";
2	FlyBase	exon	79207	79315	.	-	.	gene_id "FBgn0261900"; transcript_id "FBtr0304105"; exon_number "5"; FPKM "0.0"; parent_feature "mRNA";
2	FlyBase	exon	79403	79663	.	-	.	gene_id "FBgn0261900"; transcript_id "FBtr0304104"; exon_number "7"; FPKM "0.0"; parent_feature "mRNA";
2	FlyBase	exon	79403	79436	.	-	.	gene_id "FBgn0261900"; transcript_id "FBtr0304105"; exon_number "6"; FPKM "0.0"; parent_feature "mRNA";
2	FlyBase	exon	83666	83802	.	-	.	gene_id "FBgn0261900"; transcript_id "FBtr0304104"; exon_number "8"; FPKM "0.0"; parent_feature "mRNA";
2	FlyBase	exon	84687	84894	.	+	.	gene_id "FBgn0074545"; transcript_id "FBtr0304075"; exon_number "1"; FPKM "0.0"; parent_feature "mRNA";
2	FlyBase	exon	84687	84894	.	+	.	gene_id "FBgn0074545"; transcript_id "FBtr0304076"; exon_number "1"; FPKM "0.0"; parent_feature "mRNA";
2	FlyBase	exon	85102	85127	.	+	.	gene_id "FBgn0074545"; transcript_id "FBtr0304075"; exon_number "2"; FPKM "0.0"; parent_feature "mRNA";
2	FlyBase	exon	85689	85796	.	+	.	gene_id "FBgn0074545"; transcript_id "FBtr0284590"; exon_number "4"; FPKM "0.0"; parent_feature "mRNA";
2	FlyBase	exon	85689	85796	.	+	.	gene_id "FBgn0074545"; transcript_id "FBtr0304075"; exon_number "4"; FPKM "0.0"; parent_feature "mRNA";
2	FlyBase	exon	85689	85796	.	+	.	gene_id "FBgn0074545"; transcript_id "FBtr0304076"; exon_number "4"; FPKM "0.0"; parent_feature "mRNA";
2	FlyBase	exon	86601	86805	.	+	.	gene_id "FBgn0074545"; transcript_id "FBtr0284590"; exon_number "5"; FPKM "0.0"; parent_feature "mRNA";
2	FlyBase	exon	86601	86805	.	+	.	gene_id "FBgn0074545"; transcript_id "FBtr0304075"; exon_number "5"; FPKM "0.0"; parent_feature "mRNA";
2	FlyBase	exon	86601	86805	.	+	.	gene_id "FBgn0074545"; transcript_id "FBtr0304076"; exon_number "5"; FPKM "0.0"; parent_feature "mRNA";
2	FlyBase	exon	87471	88711	.	+	.	gene_id "FBgn0074545"; transcript_id "FBtr0284590"; exon_number "6"; FPKM "0.0"; parent_feature "mRNA";
2	FlyBase	exon	87471	88711	.	+	.	gene_id "FBgn0074545"; transcript_id "FBtr0304075"; exon_number "6"; FPKM "0.0"; parent_feature "mRNA";
2	FlyBase	exon	87471	88711	.	+	.	gene_id "FBgn0074545"; transcript_id "FBtr0304076"; exon_number "6"; FPKM "0.0"; parent_feature "mRNA";
2	FlyBase	exon	89583	90411	.	+	.	gene_id "FBgn0248273"; transcript_id "FBtr0284591"; exon_number "1"; FPKM "0.0"; parent_feature "mRNA";
2	FlyBase	exon	91792	92887	.	+	.	gene_id "FBgn0075079"; transcript_id "FBtr0284592"; exon_number "1"; FPKM "0.0"; parent_feature "mRNA";
2	FlyBase	exon	92950	93023	.	+	.	gene_id "FBgn0075079"; transcript_id "FBtr0284592"; exon_number "2"; FPKM "0.0"; parent_feature "mRNA";
2	FlyBase	exon	93085	93568	.	+	.	gene_id "FBgn0075079"; transcript_id "FBtr0284592"; exon_number "3"; FPKM "0.0"; parent_feature "mRNA";
2	FlyBase	exon	93633	93887	.	+	.	gene_id "FBgn0075079"; transcript_id "FBtr0284592"; exon_number "4"; FPKM "0.0"; parent_feature "mRNA";
2	FlyBase	exon	93952	94110	.	+	.	gene_id "FBgn0075079"; transcript_id "FBtr0284592"; exon_number "5"; FPKM "0.0"; parent_feature "mRNA";
2	FlyBase	exon	94816	94818	.	+	.	gene_id "FBgn0074539"; transcript_id "FBtr0284593"; exon_number "1"; FPKM "0.0"; parent_feature "mRNA";
2	FlyBase	exon	95128	95364	.	+	.	gene_id "FBgn0074539"; transcript_id "FBtr0284593"; exon_number "2"; FPKM "0.0"; parent_feature "mRNA";
2	FlyBase	exon	95434	96147	.	+	.	gene_id "FBgn0074539"; transcript_id "FBtr0284593"; exon_number "3"; FPKM "0.0"; parent_feature "mRNA";
2	FlyBase	exon	96207	96382	.	+	.	gene_id "FBgn0074539"; transcript_id "FBtr0284593"; exon_number "4"; FPKM "0.0"; parent_feature "mRNA";
2	FlyBase	exon	96615	96749	.	+	.	gene_id "FBgn0074539"; transcript_id "FBtr0284593"; exon_number "5"; FPKM "0.0"; parent_feature "mRNA";
2	FlyBase	exon	96834	97062	.	+	.	gene_id "FBgn0074539"; transcript_id "FBtr0284593"; exon_number "6"; FPKM "0.0"; parent_feature "mRNA";
2	FlyBase	exon	97127	97736	.	+	.	gene_id "FBgn0074539"; transcript_id "FBtr0284593"; exon_number "7"; FPKM "0.0"; parent_feature "mRNA";
2	FlyBase	exon	97802	97932	.	+	.	gene_id "FBgn0074539"; transcript_id "FBtr0284593"; exon_number "8"; FPKM "0.0"; parent_feature "mRNA";
2	FlyBase	exon	97995	98251	.	+	.	gene_id "FBgn0074539"; transcript_id "FBtr0284593"; exon_number "9"; FPKM "0.0"; parent_feature "mRNA";
2	FlyBase	exon	98311	98452	.	+	.	gene_id "FBgn0074539"; transcript_id "FBtr0284593"; exon_number "10"; FPKM "0.0"; parent_feature "mRNA";
2	FlyBase	exon	98505	98863	.	+	.	gene_id "FBgn0074539"; transcript_id "FBtr0284593"; exon_number "11"; FPKM "0.0"; parent_feature "mRNA";
2	FlyBase	exon	98936	99359	.	+	.	gene_id "FBgn0074539"; transcript_id "FBtr0284593"; exon_number "12"; FPKM "0.0"; parent_feature "mRNA";
2	FlyBase	exon	99423	99664	.	+	.	gene_id "FBgn0074539"; transcript_id "FBtr0284593"; exon_number "13"; FPKM "0.0"; parent_feature "mRNA";
2	FlyBase	exon	99724	99910	.	+	.	gene_id "FBgn0074539"; transcript_id "FBtr0284593"; exon_number "14"; FPKM "0.0"; parent_feature "mRNA";
2	FlyBase	exon	99973	100074	.	+	.	gene_id "FBgn0074539"; transcript_id "FBtr0284593"; exon_number "15"; FPKM "0.0"; parent_feature "mRNA";
2	FlyBase	exon	101377	101481	.	-	.	gene_id "FBgn0073766"; transcript_id "FBtr0284552"; exon_number "1"; FPKM "0.0"; parent_feature "mRNA";
2	FlyBase	exon	101377	101481	.	-	.	gene_id "FBgn0073766"; transcript_id "FBtr0304082"; exon_number "1"; FPKM "0.0"; parent_feature "mRNA";
2	FlyBase	exon	101582	101667	.	-	.	gene_id "FBgn0073766"; transcript_id "FBtr0284552"; exon_number "2"; FPKM "0.0"; parent_feature "mRNA";
2	FlyBase	exon	101582	101667	.	-	.	gene_id "FBgn0073766"; transcript_id "FBtr0304082"; exon_number "2"; FPKM "0.0"; parent_feature "mRNA";
2	FlyBase	exon	101735	101923	.	-	.	gene_id "FBgn0073766"; transcript_id "FBtr0284552"; exon_number "3"; FPKM "0.0"; parent_feature "mRNA";
2	FlyBase	exon	101735	101923	.	-	.	gene_id "FBgn0073766"; transcript_id "FBtr0304082"; exon_number "3"; FPKM "0.0"; parent_feature "mRNA";
2	FlyBase	exon	101992	102315	.	-	.	gene_id "FBgn0073766"; transcript_id "FBtr0284552"; exon_number "4"; FPKM "0.0"; parent_feature "mRNA";
2	FlyBase	exon	101992	102315	.	-	.	gene_id "FBgn0073766"; transcript_id "FBtr0304082"; exon_number "4"; FPKM "0.0"; parent_feature "mRNA";
2	FlyBase	exon	102373	102790	.	-	.	gene_id "FBgn0073766"; transcript_id "FBtr0284552"; exon_number "5"; FPKM "0.0"; parent_feature "mRNA";
2	FlyBase	exon	102373	102790	.	-	.	gene_id "FBgn0073766"; transcript_id "FBtr0304082"; exon_number "5"; FPKM "0.0"; parent_feature "mRNA";
2	FlyBase	exon	102860	103621	.	-	.	gene_id "FBgn0073766"; transcript_id "FBtr0284552"; exon_number "6"; FPKM "0.0"; parent_feature "mRNA";
2	FlyBase	exon	102860	103621	.	-	.	gene_id "FBgn0073766"; transcript_id "FBtr0304082"; exon_number "6"; FPKM "0.0"; parent_feature "mRNA";
2	FlyBase	exon	103701	103774	.	-	.	gene_id "FBgn0073766"; transcript_id "FBtr0284552"; exon_number "7"; FPKM "0.0"; parent_feature "mRNA";
2	FlyBase	exon	103701	103774	.	-	.	gene_id "FBgn0073766"; transcript_id "FBtr0304082"; exon_number "7"; FPKM "0.0"; parent_feature "mRNA";
2	FlyBase	exon	103881	104042	.	-	.	gene_id "FBgn0073766"; transcript_id "FBtr0284552"; exon_number "8"; FPKM "0.0"; parent_feature "mRNA";
2	FlyBase	exon	103881	104042	.	-	.	gene_id "FBgn0073766"; transcript_id "FBtr0304082"; exon_number "8"; FPKM "0.0"; parent_feature "mRNA";
2	FlyBase	exon	104497	104719	.	-	.	gene_id "FBgn0073766"; transcript_id "FBtr0284552"; exon_number "10"; FPKM "0.0"; parent_feature "mRNA";
2	FlyBase	exon	104497	104593	.	-	.	gene_id "FBgn0073766"; transcript_id "FBtr0304082"; exon_number "9"; FPKM "0.0"; parent_feature "mRNA";
2	FlyBase	exon	104813	104993	.	-	.	gene_id "FBgn0073766"; transcript_id "FBtr0284552"; exon_number "11"; FPKM "0.0"; parent_feature "mRNA";
2	FlyBase	exon	105151	105265	.	-	.	gene_id "FBgn0073766"; transcript_id "FBtr0284552"; exon_number "12"; FPKM "0.0"; parent_feature "mRNA";
2	FlyBase	exon	107988	108120	.	-	.	gene_id "FBgn0073766"; transcript_id "FBtr0284552"; exon_number "13"; FPKM "0.0"; parent_feature "mRNA";
2	FlyBase	exon	111058	112140	.	-	.	gene_id "FBgn0073293"; transcript_id "FBtr0284551"; exon_number "1"; FPKM "0.0"; parent_feature "mRNA";
2	FlyBase	exon	136243	136594	.	-	.	gene_id "FBgn0073224"; transcript_id "FBtr0304081"; exon_number "1"; FPKM "0.0"; parent_feature "mRNA";
2	FlyBase	exon	139312	139734	.	+	.	gene_id "FBgn0075947"; transcript_id "FBtr0304079"; exon_number "1"; FPKM "0.0"; parent_feature "mRNA";
2	FlyBase	exon	139513	139734	.	+	.	gene_id "FBgn0075947"; transcript_id "FBtr0284596"; exon_number "2"; FPKM "0.0"; parent_feature "mRNA";
2	FlyBase	exon	139909	140008	.	+	.	gene_id "FBgn0075947"; transcript_id "FBtr0284596"; exon_number "3"; FPKM "0.0"; parent_feature "mRNA";
2	FlyBase	exon	139909	140008	.	+	.	gene_id "FBgn0075947"; transcript_id "FBtr0304079"; exon_number "3"; FPKM "0.0"; parent_feature "mRNA";
2	FlyBase	exon	140953	141062	.	+	.	gene_id "FBgn0075947"; transcript_id "FBtr0284596"; exon_number "4"; FPKM "0.0"; parent_feature "mRNA";
2	FlyBase	exon	140953	141062	.	+	.	gene_id "FBgn0075947"; transcript_id "FBtr0304079"; exon_number "4"; FPKM "0.0"; parent_feature "mRNA";
2	FlyBase	exon	141126	141229	.	+	.	gene_id "FBgn0075947"; transcript_id "FBtr0284596"; exon_number "5"; FPKM "0.0"; parent_feature "mRNA";
2	FlyBase	exon	141126	141229	.	+	.	gene_id "FBgn0075947"; transcript_id "FBtr0304079"; exon_number "5"; FPKM "0.0"; parent_feature "mRNA";
2	FlyBase	exon	143751	143846	.	+	.	gene_id "FBgn0075947"; transcript_id "FBtr0284596"; exon_number "6"; FPKM "0.0"; parent_feature "mRNA";
2	FlyBase	exon	143751	143846	.	+	.	gene_id "FBgn0075947"; transcript_id "FBtr0304079"; exon_number "6"; FPKM "0.0"; parent_feature "mRNA";
2	FlyBase	exon	146689	146845	.	+	.	gene_id "FBgn0075947"; transcript_id "FBtr0284596"; exon_number "7"; FPKM "0.0"; parent_feature "mRNA";
2	FlyBase	exon	146689	146845	.	+	.	gene_id "FBgn0075947"; transcript_id "FBtr0304079"; exon_number "7"; FPKM "0.0"; parent_feature "mRNA";
2	FlyBase	exon	146903	147021	.	+	.	gene_id "FBgn0075947"; transcript_id "FBtr0284596"; exon_number "8"; FPKM "0.0"; parent_feature "mRNA";
2	FlyBase	exon	146903	147021	.	+	.	gene_id "FBgn0075947"; transcript_id "FBtr0304079"; exon_number "8"; FPKM "0.0"; parent_feature "mRNA";
2	FlyBase	exon	149287	149737	.	+	.	gene_id "FBgn0075947"; transcript_id "FBtr0284596"; exon_number "9"; FPKM "0.0"; parent_feature "mRNA";
2	FlyBase	exon	149287	149737	.	+	.	gene_id "FBgn0075947"; transcript_id "FBtr0304079"; exon_number "9"; FPKM "0.0"; parent_feature "mRNA";
2	FlyBase	exon	149749	149906	.	-	.	gene_id "FBgn0073224"; transcript_id "FBtr0304081"; exon_number "2"; FPKM "0.0"; parent_feature "mRNA";
2	FlyBase	exon	153437	153574	.	-	.	gene_id "FBgn0073224"; transcript_id "FBtr0304081"; exon_number "3"; FPKM "0.0"; parent_feature "mRNA";
2	FlyBase	exon	153949	154114	.	-	.	gene_id "FBgn0073224"; transcript_id "FBtr0304081"; exon_number "4"; FPKM "0.0"; parent_feature "mRNA";
2	FlyBase	exon	154265	154336	.	-	.	gene_id "FBgn0073224"; transcript_id "FBtr0304081"; exon_number "5"; FPKM "0.0"; parent_feature "mRNA";
2	FlyBase	exon	154442	154612	.	-	.	gene_id "FBgn0073224"; transcript_id "FBtr0304081"; exon_number "6"; FPKM "0.0"; parent_feature "mRNA";
2	FlyBase	exon	155009	155091	.	-	.	gene_id "FBgn0073224"; transcript_id "FBtr0304081"; exon_number "7"; FPKM "0.0"; parent_feature "mRNA";
2	FlyBase	exon	155309	155474	.	-	.	gene_id "FBgn0073224"; transcript_id "FBtr0304081"; exon_number "8"; FPKM "0.0"; parent_feature "mRNA";
2	FlyBase	exon	155618	155729	.	-	.	gene_id "FBgn0073224"; transcript_id "FBtr0304081"; exon_number "9"; FPKM "0.0"; parent_feature "mRNA";
2	FlyBase	exon	155799	156020	.	-	.	gene_id "FBgn0073224"; transcript_id "FBtr0304081"; exon_number "10"; FPKM "0.0"; parent_feature "mRNA";
2	FlyBase	exon	156167	156452	.	-	.	gene_id "FBgn0073224"; transcript_id "FBtr0304081"; exon_number "11"; FPKM "0.0"; parent_feature "mRNA";
2	FlyBase	exon	156532	156681	.	-	.	gene_id "FBgn0073224"; transcript_id "FBtr0304081"; exon_number "12"; FPKM "0.0"; parent_feature "mRNA";
2	FlyBase	exon	157167	157285	.	-	.	gene_id "FBgn0073224"; transcript_id "FBtr0304081"; exon_number "13"; FPKM "0.0"; parent_feature "mRNA";
2	FlyBase	exon	157461	157561	.	-	.	gene_id "FBgn0073224"; transcript_id "FBtr0304081"; exon_number "14"; FPKM "0.0"; parent_feature "mRNA";
2	FlyBase	exon	176590	176663	.	-	.	gene_id "FBgn0073224"; transcript_id "FBtr0304081"; exon_number "15"; FPKM "0.0"; parent_feature "mRNA";
2	FlyBase	exon	177724	177726	.	-	.	gene_id "FBgn0073224"; transcript_id "FBtr0304081"; exon_number "16"; FPKM "0.0"; parent_feature "mRNA";
2	FlyBase	exon	197591	198789	.	-	.	gene_id "FBgn0070969"; transcript_id "FBtr0303066"; exon_number "1"; FPKM "0.0"; parent_feature "mRNA";
2	FlyBase	exon	198853	200009	.	-	.	gene_id "FBgn0070969"; transcript_id "FBtr0303066"; exon_number "2"; FPKM "0.0"; parent_feature "mRNA";
2	FlyBase	exon	200106	200158	.	-	.	gene_id "FBgn0070969"; transcript_id "FBtr0303066"; exon_number "3"; FPKM "0.0"; parent_feature "mRNA";
2	FlyBase	exon	215416	215530	.	+	.	gene_id "FBgn0073846"; transcript_id "FBtr0303065"; exon_number "1"; FPKM "0.0"; parent_feature "mRNA";
2	FlyBase	exon	215590	215699	.	+	.	gene_id "FBgn0073846"; transcript_id "FBtr0303065"; exon_number "2"; FPKM "0.0"; parent_feature "mRNA";
2	FlyBase	exon	215763	216097	.	+	.	gene_id "FBgn0073846"; transcript_id "FBtr0303065"; exon_number "3"; FPKM "0.0"; parent_feature "mRNA";
2	FlyBase	exon	216163	216593	.	+	.	gene_id "FBgn0073846"; transcript_id "FBtr0303065"; exon_number "4"; FPKM "0.0"; parent_feature "mRNA";
2	FlyBase	exon	216658	216794	.	+	.	gene_id "FBgn0073846"; transcript_id "FBtr0303065"; exon_number "5"; FPKM "0.0"; parent_feature "mRNA";
2	FlyBase	exon	216852	217041	.	+	.	gene_id "FBgn0073846"; transcript_id "FBtr0303065"; exon_number "6"; FPKM "0.0"; parent_feature "mRNA";
2	FlyBase	exon	217094	217141	.	+	.	gene_id "FBgn0073846"; transcript_id "FBtr0303065"; exon_number "7"; FPKM "0.0"; parent_feature "mRNA";
2	FlyBase	exon	217196	217304	.	+	.	gene_id "FBgn0073846"; transcript_id "FBtr0303065"; exon_number "8"; FPKM "0.0"; parent_feature "mRNA";
2	FlyBase	exon	217365	217422	.	+	.	gene_id "FBgn0073846"; transcript_id "FBtr0303065"; exon_number "9"; FPKM "0.0"; parent_feature "mRNA";
2	FlyBase	exon	233647	234498	.	+	.	gene_id "FBgn0248279"; transcript_id "FBtr0284603"; exon_number "1"; FPKM "0.0"; parent_feature "mRNA";
2	FlyBase	exon	234561	234699	.	+	.	gene_id "FBgn0248279"; transcript_id "FBtr0284603"; exon_number "2"; FPKM "0.0"; parent_feature "mRNA";
2	FlyBase	exon	234778	234890	.	+	.	gene_id "FBgn0248279"; transcript_id "FBtr0284603"; exon_number "3"; FPKM "0.0"; parent_feature "mRNA";
2	FlyBase	exon	237948	239313	.	-	.	gene_id "FBgn0073845"; transcript_id "FBtr0284546"; exon_number "1"; FPKM "0.0"; parent_feature "mRNA";
2	FlyBase	exon	240110	240256	.	-	.	gene_id "FBgn0073845"; transcript_id "FBtr0284546"; exon_number "2"; FPKM "0.0"; parent_feature "mRNA";
2	FlyBase	exon	242257	242316	.	+	.	gene_id "FBgn0248280"; transcript_id "FBtr0284604"; exon_number "1"; FPKM "0.0"; parent_feature "mRNA";
2	FlyBase	exon	242374	242529	.	+	.	gene_id "FBgn0248280"; transcript_id "FBtr0284604"; exon_number "2"; FPKM "0.0"; parent_feature "mRNA";
2	FlyBase	exon	242597	242764	.	+	.	gene_id "FBgn0248280"; transcript_id "FBtr0284604"; exon_number "3"; FPKM "0.0"; parent_feature "mRNA";
2	FlyBase	exon	242826	242981	.	+	.	gene_id "FBgn0248280"; transcript_id "FBtr0284604"; exon_number "4"; FPKM "0.0"; parent_feature "mRNA";
2	FlyBase	exon	250683	250882	.	-	.	gene_id "FBgn0073845"; transcript_id "FBtr0284546"; exon_number "3"; FPKM "0.0"; parent_feature "mRNA";
2	FlyBase	exon	257621	257777	.	+	.	gene_id "FBgn0248282"; transcript_id "FBtr0284606"; exon_number "1"; FPKM "0.0"; parent_feature "mRNA";
2	FlyBase	exon	257830	257998	.	+	.	gene_id "FBgn0248282"; transcript_id "FBtr0284606"; exon_number "2"; FPKM "0.0"; parent_feature "mRNA";
2	FlyBase	exon	258093	258273	.	+	.	gene_id "FBgn0248282"; transcript_id "FBtr0284606"; exon_number "3"; FPKM "0.0"; parent_feature "mRNA";
2	FlyBase	exon	259858	260109	.	+	.	gene_id "FBgn0075229"; transcript_id "FBtr0303970"; exon_number "2"; FPKM "0.0"; parent_feature "mRNA";
2	FlyBase	exon	262779	262876	.	+	.	gene_id "FBgn0075229"; transcript_id "FBtr0303970"; exon_number "4"; FPKM "0.0"; parent_feature "mRNA";
2	FlyBase	exon	262954	264369	.	+	.	gene_id "FBgn0075229"; transcript_id "FBtr0303970"; exon_number "5"; FPKM "0.0"; parent_feature "mRNA";
2	FlyBase	exon	270760	272139	.	-	.	gene_id "FBgn0073157"; transcript_id "FBtr0303059"; exon_number "1"; FPKM "0.0"; parent_feature "mRNA";
2	FlyBase	exon	272202	272318	.	-	.	gene_id "FBgn0073157"; transcript_id "FBtr0303059"; exon_number "2"; FPKM "0.0"; parent_feature "mRNA";
2	FlyBase	exon	277406	277579	.	+	.	gene_id "FBgn0248283"; transcript_id "FBtr0303972"; exon_number "1"; FPKM "0.0"; parent_feature "mRNA";
2	FlyBase	exon	277636	277803	.	+	.	gene_id "FBgn0248283"; transcript_id "FBtr0303972"; exon_number "2"; FPKM "0.0"; parent_feature "mRNA";
2	FlyBase	exon	277864	278019	.	+	.	gene_id "FBgn0248283"; transcript_id "FBtr0303972"; exon_number "3"; FPKM "0.0"; parent_feature "mRNA";
2	FlyBase	exon	278266	278475	.	+	.	gene_id "FBgn0248284"; transcript_id "FBtr0284610"; exon_number "1"; FPKM "0.0"; parent_feature "mRNA";
2	FlyBase	exon	278548	278715	.	+	.	gene_id "FBgn0248284"; transcript_id "FBtr0284610"; exon_number "2"; FPKM "0.0"; parent_feature "mRNA";
2	FlyBase	exon	278778	278933	.	+	.	gene_id "FBgn0248284"; transcript_id "FBtr0284610"; exon_number "3"; FPKM "0.0"; parent_feature "mRNA";
2	FlyBase	exon	288403	288558	.	-	.	gene_id "FBgn0248259"; transcript_id "FBtr0303052"; exon_number "1"; FPKM "0.0"; parent_feature "mRNA";
2	FlyBase	exon	288622	288789	.	-	.	gene_id "FBgn0248259"; transcript_id "FBtr0303052"; exon_number "2"; FPKM "0.0"; parent_feature "mRNA";
2	FlyBase	exon	288856	289023	.	-	.	gene_id "FBgn0248259"; transcript_id "FBtr0303052"; exon_number "3"; FPKM "0.0"; parent_feature "mRNA";
2	FlyBase	exon	289846	290001	.	-	.	gene_id "FBgn0261493"; transcript_id "FBtr0303088"; exon_number "1"; FPKM "0.0"; parent_feature "mRNA";
2	FlyBase	exon	290058	290225	.	-	.	gene_id "FBgn0261493"; transcript_id "FBtr0303088"; exon_number "2"; FPKM "0.0"; parent_feature "mRNA";
2	FlyBase	exon	290281	290436	.	-	.	gene_id "FBgn0261493"; transcript_id "FBtr0303088"; exon_number "3"; FPKM "0.0"; parent_feature "mRNA";
2	FlyBase	exon	290487	290546	.	-	.	gene_id "FBgn0261493"; transcript_id "FBtr0303088"; exon_number "4"; FPKM "0.0"; parent_feature "mRNA";
2	FlyBase	exon	290920	291075	.	-	.	gene_id "FBgn0261489"; transcript_id "FBtr0303189"; exon_number "1"; FPKM "0.0"; parent_feature "mRNA";
2	FlyBase	exon	291137	291304	.	-	.	gene_id "FBgn0261489"; transcript_id "FBtr0303189"; exon_number "2"; FPKM "0.0"; parent_feature "mRNA";
2	FlyBase	exon	291360	291515	.	-	.	gene_id "FBgn0261489"; transcript_id "FBtr0303189"; exon_number "3"; FPKM "0.0"; parent_feature "mRNA";
2	FlyBase	exon	291566	291625	.	-	.	gene_id "FBgn0261489"; transcript_id "FBtr0303189"; exon_number "4"; FPKM "0.0"; parent_feature "mRNA";
2	FlyBase	exon	291866	292021	.	-	.	gene_id "FBgn0261492"; transcript_id "FBtr0303087"; exon_number "1"; FPKM "0.0"; parent_feature "mRNA";
2	FlyBase	exon	292076	292243	.	-	.	gene_id "FBgn0261492"; transcript_id "FBtr0303087"; exon_number "2"; FPKM "0.0"; parent_feature "mRNA";
2	FlyBase	exon	292293	292448	.	-	.	gene_id "FBgn0261492"; transcript_id "FBtr0303087"; exon_number "3"; FPKM "0.0"; parent_feature "mRNA";
2	FlyBase	exon	292506	292565	.	-	.	gene_id "FBgn0261492"; transcript_id "FBtr0303087"; exon_number "4"; FPKM "0.0"; parent_feature "mRNA";
2	FlyBase	exon	293617	293769	.	-	.	gene_id "FBgn0261495"; transcript_id "FBtr0303051"; exon_number "1"; FPKM "0.0"; parent_feature "mRNA";
2	FlyBase	exon	293828	293995	.	-	.	gene_id "FBgn0261495"; transcript_id "FBtr0303051"; exon_number "2"; FPKM "0.0"; parent_feature "mRNA";
2	FlyBase	exon	294061	294213	.	-	.	gene_id "FBgn0261495"; transcript_id "FBtr0303051"; exon_number "3"; FPKM "0.0"; parent_feature "mRNA";
2	FlyBase	exon	294283	294342	.	-	.	gene_id "FBgn0261495"; transcript_id "FBtr0303051"; exon_number "4"; FPKM "0.0"; parent_feature "mRNA";
2	FlyBase	exon	312878	313033	.	-	.	gene_id "FBgn0248257"; transcript_id "FBtr0284540"; exon_number "4"; FPKM "0.0"; parent_feature "mRNA";
2	FlyBase	exon	313090	313257	.	-	.	gene_id "FBgn0248257"; transcript_id "FBtr0284540"; exon_number "3"; FPKM "0.0"; parent_feature "mRNA";
2	FlyBase	exon	313332	313470	.	-	.	gene_id "FBgn0248257"; transcript_id "FBtr0284540"; exon_number "2"; FPKM "0.0"; parent_feature "mRNA";
2	FlyBase	exon	323141	323142	.	-	.	gene_id "FBgn0248257"; transcript_id "FBtr0284540"; exon_number "1"; FPKM "0.0"; parent_feature "mRNA";
2	FlyBase	exon	343415	343969	.	+	.	gene_id "FBgn0075948"; transcript_id "FBtr0284611"; exon_number "1"; FPKM "0.0"; parent_feature "mRNA";
2	FlyBase	exon	346088	346339	.	+	.	gene_id "FBgn0248285"; transcript_id "FBtr0284612"; exon_number "1"; FPKM "0.0"; parent_feature "mRNA";
2	FlyBase	exon	365812	367533	.	+	.	gene_id "FBgn0071430"; transcript_id "FBtr0284614"; exon_number "1"; FPKM "0.0"; parent_feature "mRNA";
2	FlyBase	exon	375544	377658	.	-	.	gene_id "FBgn0248254"; transcript_id "FBtr0284536"; exon_number "1"; FPKM "0.0"; parent_feature "mRNA";
2	FlyBase	exon	391096	391530	.	+	.	gene_id "FBgn0248287"; transcript_id "FBtr0304762"; exon_number "1"; FPKM "0.0"; parent_feature "mRNA";
2	FlyBase	exon	402277	402654	.	+	.	gene_id "FBgn0073843"; transcript_id "FBtr0284619"; exon_number "1"; FPKM "0.0"; parent_feature "mRNA";
2	FlyBase	exon	402922	403320	.	+	.	gene_id "FBgn0073841"; transcript_id "FBtr0284620"; exon_number "1"; FPKM "0.0"; parent_feature "mRNA";
2	FlyBase	exon	409891	410202	.	-	.	gene_id "FBgn0248253"; transcript_id "FBtr0284535"; exon_number "1"; FPKM "0.0"; parent_feature "mRNA";
2	FlyBase	exon	410278	410862	.	-	.	gene_id "FBgn0073045"; transcript_id "FBtr0284534"; exon_number "1"; FPKM "0.0"; parent_feature "mRNA";
2	FlyBase	exon	415819	416072	.	-	.	gene_id "FBgn0073045"; transcript_id "FBtr0284534"; exon_number "2"; FPKM "0.0"; parent_feature "mRNA";
2	FlyBase	exon	416905	417045	.	-	.	gene_id "FBgn0073045"; transcript_id "FBtr0284534"; exon_number "3"; FPKM "0.0"; parent_feature "mRNA";
2	FlyBase	exon	424289	425056	.	-	.	gene_id "FBgn0073045"; transcript_id "FBtr0284534"; exon_number "4"; FPKM "0.0"; parent_feature "mRNA";
2	FlyBase	exon	425496	425514	.	-	.	gene_id "FBgn0073045"; transcript_id "FBtr0284534"; exon_number "5"; FPKM "0.0"; parent_feature "mRNA";
2	FlyBase	exon	440648	440707	.	+	.	gene_id "FBgn0248289"; transcript_id "FBtr0303067"; exon_number "1"; FPKM "0.0"; parent_feature "mRNA";
2	FlyBase	exon	440768	440917	.	+	.	gene_id "FBgn0248289"; transcript_id "FBtr0303067"; exon_number "2"; FPKM "0.0"; parent_feature "mRNA";
2	FlyBase	exon	440985	441152	.	+	.	gene_id "FBgn0248289"; transcript_id "FBtr0303067"; exon_number "3"; FPKM "0.0"; parent_feature "mRNA";
2	FlyBase	exon	441210	441380	.	+	.	gene_id "FBgn0248289"; transcript_id "FBtr0303067"; exon_number "4"; FPKM "0.0"; parent_feature "mRNA";
2	FlyBase	exon	441954	442013	.	+	.	gene_id "FBgn0261494"; transcript_id "FBtr0303053"; exon_number "1"; FPKM "0.0"; parent_feature "mRNA";
2	FlyBase	exon	442075	442230	.	+	.	gene_id "FBgn0261494"; transcript_id "FBtr0303053"; exon_number "2"; FPKM "0.0"; parent_feature "mRNA";
2	FlyBase	exon	442291	442458	.	+	.	gene_id "FBgn0261494"; transcript_id "FBtr0303053"; exon_number "3"; FPKM "0.0"; parent_feature "mRNA";
2	FlyBase	exon	442520	442675	.	+	.	gene_id "FBgn0261494"; transcript_id "FBtr0303053"; exon_number "4"; FPKM "0.0"; parent_feature "mRNA";
2	FlyBase	exon	444161	444220	.	+	.	gene_id "FBgn0248290"; transcript_id "FBtr0303068"; exon_number "1"; FPKM "0.0"; parent_feature "mRNA";
2	FlyBase	exon	444282	444437	.	+	.	gene_id "FBgn0248290"; transcript_id "FBtr0303068"; exon_number "2"; FPKM "0.0"; parent_feature "mRNA";
2	FlyBase	exon	444498	444665	.	+	.	gene_id "FBgn0248290"; transcript_id "FBtr0303068"; exon_number "3"; FPKM "0.0"; parent_feature "mRNA";
2	FlyBase	exon	444728	444883	.	+	.	gene_id "FBgn0248290"; transcript_id "FBtr0303068"; exon_number "4"; FPKM "0.0"; parent_feature "mRNA";
2	FlyBase	exon	445121	445461	.	-	.	gene_id "FBgn0072983"; transcript_id "FBtr0284533"; exon_number "1"; FPKM "0.0"; parent_feature "mRNA";
2	FlyBase	exon	445535	445814	.	-	.	gene_id "FBgn0072983"; transcript_id "FBtr0284533"; exon_number "2"; FPKM "0.0"; parent_feature "mRNA";
2	FlyBase	exon	445889	446174	.	-	.	gene_id "FBgn0072983"; transcript_id "FBtr0284533"; exon_number "3"; FPKM "0.0"; parent_feature "mRNA";
2	FlyBase	exon	446645	446714	.	-	.	gene_id "FBgn0072983"; transcript_id "FBtr0284533"; exon_number "4"; FPKM "0.0"; parent_feature "mRNA";
2	FlyBase	exon	446837	446996	.	-	.	gene_id "FBgn0072983"; transcript_id "FBtr0284533"; exon_number "5"; FPKM "0.0"; parent_feature "mRNA";
2	FlyBase	exon	447061	447293	.	-	.	gene_id "FBgn0072983"; transcript_id "FBtr0284533"; exon_number "6"; FPKM "0.0"; parent_feature "mRNA";
2	FlyBase	exon	450695	450929	.	-	.	gene_id "FBgn0072983"; transcript_id "FBtr0284533"; exon_number "7"; FPKM "0.0"; parent_feature "mRNA";
2	FlyBase	exon	457148	457184	.	+	.	gene_id "FBgn0071427"; transcript_id "FBtr0284623"; exon_number "1"; FPKM "0.0"; parent_feature "mRNA";
2	FlyBase	exon	457326	457474	.	+	.	gene_id "FBgn0071427"; transcript_id "FBtr0284623"; exon_number "2"; FPKM "0.0"; parent_feature "mRNA";
2	FlyBase	exon	457571	457667	.	+	.	gene_id "FBgn0071427"; transcript_id "FBtr0284623"; exon_number "3"; FPKM "0.0"; parent_feature "mRNA";
2	FlyBase	exon	459006	459288	.	+	.	gene_id "FBgn0071427"; transcript_id "FBtr0284623"; exon_number "4"; FPKM "0.0"; parent_feature "mRNA";
2	FlyBase	exon	459357	460610	.	+	.	gene_id "FBgn0071427"; transcript_id "FBtr0284623"; exon_number "5"; FPKM "0.0"; parent_feature "mRNA";
2	FlyBase	exon	460676	461231	.	+	.	gene_id "FBgn0071427"; transcript_id "FBtr0284623"; exon_number "6"; FPKM "0.0"; parent_feature "mRNA";
2	FlyBase	exon	461291	461778	.	+	.	gene_id "FBgn0071427"; transcript_id "FBtr0284623"; exon_number "7"; FPKM "0.0"; parent_feature "mRNA";
2	FlyBase	exon	461847	461988	.	+	.	gene_id "FBgn0071427"; transcript_id "FBtr0284623"; exon_number "8"; FPKM "0.0"; parent_feature "mRNA";
2	FlyBase	exon	462053	462646	.	+	.	gene_id "FBgn0071427"; transcript_id "FBtr0284623"; exon_number "9"; FPKM "0.0"; parent_feature "mRNA";
2	FlyBase	exon	462689	462960	.	+	.	gene_id "FBgn0073839"; transcript_id "FBtr0284624"; exon_number "1"; FPKM "0.0"; parent_feature "mRNA";
2	FlyBase	exon	463022	463110	.	+	.	gene_id "FBgn0073839"; transcript_id "FBtr0284624"; exon_number "2"; FPKM "0.0"; parent_feature "mRNA";
2	FlyBase	exon	463173	463921	.	+	.	gene_id "FBgn0073839"; transcript_id "FBtr0284624"; exon_number "3"; FPKM "0.0"; parent_feature "mRNA";
2	FlyBase	exon	464643	465173	.	+	.	gene_id "FBgn0261896"; transcript_id "FBtr0303838"; exon_number "1"; FPKM "0.0"; parent_feature "mRNA";
2	FlyBase	exon	467090	467573	.	+	.	gene_id "FBgn0261897"; transcript_id "FBtr0303839"; exon_number "1"; FPKM "0.0"; parent_feature "mRNA";
2	FlyBase	exon	467635	467744	.	+	.	gene_id "FBgn0261897"; transcript_id "FBtr0303839"; exon_number "2"; FPKM "0.0"; parent_feature "mRNA";
2	FlyBase	exon	467839	468204	.	+	.	gene_id "FBgn0261897"; transcript_id "FBtr0303839"; exon_number "3"; FPKM "0.0"; parent_feature "mRNA";
2	FlyBase	exon	468405	468857	.	+	.	gene_id "FBgn0261897"; transcript_id "FBtr0303839"; exon_number "4"; FPKM "0.0"; parent_feature "mRNA";
2	FlyBase	exon	469035	469352	.	+	.	gene_id "FBgn0261897"; transcript_id "FBtr0303839"; exon_number "5"; FPKM "0.0"; parent_feature "mRNA";
2	FlyBase	exon	471122	472423	.	+	.	gene_id "FBgn0248292"; transcript_id "FBtr0284626"; exon_number "1"; FPKM "0.0"; parent_feature "mRNA";
2	FlyBase	exon	473406	473765	.	+	.	gene_id "FBgn0261898"; transcript_id "FBtr0304763"; exon_number "1"; FPKM "0.0"; parent_feature "mRNA";
2	FlyBase	exon	474459	474476	.	+	.	gene_id "FBgn0073837"; transcript_id "FBtr0284628"; exon_number "1"; FPKM "0.0"; parent_feature "mRNA";
2	FlyBase	exon	474540	474785	.	+	.	gene_id "FBgn0073837"; transcript_id "FBtr0284628"; exon_number "2"; FPKM "0.0"; parent_feature "mRNA";
2	FlyBase	exon	474848	475717	.	+	.	gene_id "FBgn0073837"; transcript_id "FBtr0284628"; exon_number "3"; FPKM "0.0"; parent_feature "mRNA";
2	FlyBase	exon	476467	476571	.	-	.	gene_id "FBgn0248252"; transcript_id "FBtr0304770"; exon_number "1"; FPKM "0.0"; parent_feature "mRNA";
2	FlyBase	exon	476808	476925	.	-	.	gene_id "FBgn0248252"; transcript_id "FBtr0304770"; exon_number "2"; FPKM "0.0"; parent_feature "mRNA";
2	FlyBase	exon	476982	477100	.	-	.	gene_id "FBgn0248252"; transcript_id "FBtr0304770"; exon_number "3"; FPKM "0.0"; parent_feature "mRNA";
2	FlyBase	exon	477203	477427	.	-	.	gene_id "FBgn0248252"; transcript_id "FBtr0304770"; exon_number "5"; FPKM "0.0"; parent_feature "mRNA";
2	FlyBase	exon	477486	477710	.	-	.	gene_id "FBgn0248252"; transcript_id "FBtr0304770"; exon_number "6"; FPKM "0.0"; parent_feature "mRNA";
2	FlyBase	exon	477706	477992	.	-	.	gene_id "FBgn0248252"; transcript_id "FBtr0304769"; exon_number "7"; FPKM "0.0"; parent_feature "mRNA";
2	FlyBase	exon	477775	477992	.	-	.	gene_id "FBgn0248252"; transcript_id "FBtr0304770"; exon_number "8"; FPKM "0.0"; parent_feature "mRNA";
2	FlyBase	exon	478053	478385	.	-	.	gene_id "FBgn0248252"; transcript_id "FBtr0304769"; exon_number "9"; FPKM "0.0"; parent_feature "mRNA";
2	FlyBase	exon	478053	478385	.	-	.	gene_id "FBgn0248252"; transcript_id "FBtr0304770"; exon_number "9"; FPKM "0.0"; parent_feature "mRNA";
2	FlyBase	exon	478454	478617	.	-	.	gene_id "FBgn0248252"; transcript_id "FBtr0304769"; exon_number "10"; FPKM "0.0"; parent_feature "mRNA";
2	FlyBase	exon	478454	478617	.	-	.	gene_id "FBgn0248252"; transcript_id "FBtr0304770"; exon_number "10"; FPKM "0.0"; parent_feature "mRNA";
2	FlyBase	exon	478690	478898	.	-	.	gene_id "FBgn0248252"; transcript_id "FBtr0304769"; exon_number "11"; FPKM "0.0"; parent_feature "mRNA";
2	FlyBase	exon	478690	478898	.	-	.	gene_id "FBgn0248252"; transcript_id "FBtr0304770"; exon_number "11"; FPKM "0.0"; parent_feature "mRNA";
2	FlyBase	exon	478954	479343	.	-	.	gene_id "FBgn0248252"; transcript_id "FBtr0304769"; exon_number "12"; FPKM "0.0"; parent_feature "mRNA";
2	FlyBase	exon	478954	479343	.	-	.	gene_id "FBgn0248252"; transcript_id "FBtr0304770"; exon_number "12"; FPKM "0.0"; parent_feature "mRNA";
2	FlyBase	exon	479587	479833	.	-	.	gene_id "FBgn0248252"; transcript_id "FBtr0304769"; exon_number "14"; FPKM "0.0"; parent_feature "mRNA";
2	FlyBase	exon	479587	479833	.	-	.	gene_id "FBgn0248252"; transcript_id "FBtr0304770"; exon_number "14"; FPKM "0.0"; parent_feature "mRNA";
2	FlyBase	exon	479891	480069	.	-	.	gene_id "FBgn0248252"; transcript_id "FBtr0304769"; exon_number "15"; FPKM "0.0"; parent_feature "mRNA";
2	FlyBase	exon	479891	480069	.	-	.	gene_id "FBgn0248252"; transcript_id "FBtr0304770"; exon_number "15"; FPKM "0.0"; parent_feature "mRNA";
2	FlyBase	exon	480140	480512	.	-	.	gene_id "FBgn0248252"; transcript_id "FBtr0304769"; exon_number "16"; FPKM "0.0"; parent_feature "mRNA";
2	FlyBase	exon	480140	480512	.	-	.	gene_id "FBgn0248252"; transcript_id "FBtr0304770"; exon_number "16"; FPKM "0.0"; parent_feature "mRNA";
2	FlyBase	exon	480610	480683	.	-	.	gene_id "FBgn0248252"; transcript_id "FBtr0304769"; exon_number "17"; FPKM "0.0"; parent_feature "mRNA";
2	FlyBase	exon	480610	480683	.	-	.	gene_id "FBgn0248252"; transcript_id "FBtr0304770"; exon_number "17"; FPKM "0.0"; parent_feature "mRNA";
2	FlyBase	exon	499362	500650	.	-	.	gene_id "FBgn0072567"; transcript_id "FBtr0284530"; exon_number "1"; FPKM "0.0"; parent_feature "mRNA";
2	FlyBase	exon	500775	500850	.	-	.	gene_id "FBgn0072567"; transcript_id "FBtr0284530"; exon_number "2"; FPKM "0.0"; parent_feature "mRNA";
2	FlyBase	exon	513340	514175	.	-	.	gene_id "FBgn0073836"; transcript_id "FBtr0284529"; exon_number "1"; FPKM "0.0"; parent_feature "mRNA";
2	FlyBase	exon	514824	516594	.	-	.	gene_id "FBgn0073836"; transcript_id "FBtr0284529"; exon_number "2"; FPKM "0.0"; parent_feature "mRNA";
2	FlyBase	exon	521354	521398	.	-	.	gene_id "FBgn0073836"; transcript_id "FBtr0284529"; exon_number "3"; FPKM "0.0"; parent_feature "mRNA";
2	FlyBase	exon	529342	531382	.	-	.	gene_id "FBgn0248251"; transcript_id "FBtr0304767"; exon_number "1"; FPKM "0.0"; parent_feature "mRNA";
2	FlyBase	exon	530142	530744	.	-	.	gene_id "FBgn0248251"; transcript_id "FBtr0304766"; exon_number "2"; FPKM "0.0"; parent_feature "mRNA";
2	FlyBase	exon	530790	531382	.	-	.	gene_id "FBgn0248251"; transcript_id "FBtr0304766"; exon_number "3"; FPKM "0.0"; parent_feature "mRNA";
2	FlyBase	exon	531447	532025	.	-	.	gene_id "FBgn0248251"; transcript_id "FBtr0304766"; exon_number "5"; FPKM "0.0"; parent_feature "mRNA";
2	FlyBase	exon	531447	531891	.	-	.	gene_id "FBgn0248251"; transcript_id "FBtr0304767"; exon_number "4"; FPKM "0.0"; parent_feature "mRNA";
2	FlyBase	exon	536149	537120	.	-	.	gene_id "FBgn0261901"; transcript_id "FBtr0304768"; exon_number "1"; FPKM "0.0"; parent_feature "mRNA";
2	FlyBase	exon	539677	540217	.	-	.	gene_id "FBgn0248251"; transcript_id "FBtr0304766"; exon_number "6"; FPKM "0.0"; parent_feature "mRNA";
2	FlyBase	exon	540334	540445	.	-	.	gene_id "FBgn0248251"; transcript_id "FBtr0304766"; exon_number "7"; FPKM "0.0"; parent_feature "mRNA";
2	FlyBase	exon	541539	541684	.	-	.	gene_id "FBgn0248251"; transcript_id "FBtr0304766"; exon_number "8"; FPKM "0.0"; parent_feature "mRNA";
2	FlyBase	exon	565735	565857	.	+	.	gene_id "FBgn0071429"; transcript_id "FBtr0284631"; exon_number "1"; FPKM "0.0"; parent_feature "mRNA";
2	FlyBase	exon	565735	565857	.	+	.	gene_id "FBgn0071429"; transcript_id "FBtr0304764"; exon_number "1"; FPKM "0.0"; parent_feature "mRNA";
2	FlyBase	exon	573598	574818	.	+	.	gene_id "FBgn0071429"; transcript_id "FBtr0284631"; exon_number "3"; FPKM "0.0"; parent_feature "mRNA";
2	FlyBase	exon	573598	574503	.	+	.	gene_id "FBgn0071429"; transcript_id "FBtr0304764"; exon_number "2"; FPKM "0.0"; parent_feature "mRNA";
2	FlyBase	exon	574570	574818	.	+	.	gene_id "FBgn0071429"; transcript_id "FBtr0304764"; exon_number "4"; FPKM "0.0"; parent_feature "mRNA";
2	FlyBase	exon	574867	575100	.	+	.	gene_id "FBgn0071429"; transcript_id "FBtr0284631"; exon_number "5"; FPKM "0.0"; parent_feature "mRNA";
2	FlyBase	exon	574867	575100	.	+	.	gene_id "FBgn0071429"; transcript_id "FBtr0304764"; exon_number "5"; FPKM "0.0"; parent_feature "mRNA";
2	FlyBase	exon	575161	576052	.	+	.	gene_id "FBgn0071429"; transcript_id "FBtr0284631"; exon_number "6"; FPKM "0.0"; parent_feature "mRNA";
2	FlyBase	exon	575182	576052	.	+	.	gene_id "FBgn0071429"; transcript_id "FBtr0304764"; exon_number "7"; FPKM "0.0"; parent_feature "mRNA";
2	FlyBase	exon	576113	576233	.	+	.	gene_id "FBgn0071429"; transcript_id "FBtr0284631"; exon_number "8"; FPKM "0.0"; parent_feature "mRNA";
2	FlyBase	exon	576113	576233	.	+	.	gene_id "FBgn0071429"; transcript_id "FBtr0304764"; exon_number "8"; FPKM "0.0"; parent_feature "mRNA";
2	FlyBase	exon	576850	576965	.	+	.	gene_id "FBgn0071429"; transcript_id "FBtr0284631"; exon_number "9"; FPKM "0.0"; parent_feature "mRNA";
2	FlyBase	exon	576850	576965	.	+	.	gene_id "FBgn0071429"; transcript_id "FBtr0304764"; exon_number "9"; FPKM "0.0"; parent_feature "mRNA";
2	FlyBase	exon	577026	577104	.	+	.	gene_id "FBgn0071429"; transcript_id "FBtr0284631"; exon_number "10"; FPKM "0.0"; parent_feature "mRNA";
2	FlyBase	exon	577026	577104	.	+	.	gene_id "FBgn0071429"; transcript_id "FBtr0304764"; exon_number "10"; FPKM "0.0"; parent_feature "mRNA";
2	FlyBase	exon	577170	577365	.	+	.	gene_id "FBgn0071429"; transcript_id "FBtr0284631"; exon_number "11"; FPKM "0.0"; parent_feature "mRNA";
2	FlyBase	exon	577170	577365	.	+	.	gene_id "FBgn0071429"; transcript_id "FBtr0304764"; exon_number "11"; FPKM "0.0"; parent_feature "mRNA";
2	FlyBase	exon	577432	577833	.	+	.	gene_id "FBgn0071429"; transcript_id "FBtr0284631"; exon_number "12"; FPKM "0.0"; parent_feature "mRNA";
2	FlyBase	exon	577432	577833	.	+	.	gene_id "FBgn0071429"; transcript_id "FBtr0304764"; exon_number "12"; FPKM "0.0"; parent_feature "mRNA";
2	FlyBase	exon	583022	583935	.	-	.	gene_id "FBgn0072179"; transcript_id "FBtr0284524"; exon_number "1"; FPKM "0.0"; parent_feature "mRNA";
2	FlyBase	exon	584005	585556	.	-	.	gene_id "FBgn0072179"; transcript_id "FBtr0284524"; exon_number "3"; FPKM "0.0"; parent_feature "mRNA";
2	FlyBase	exon	586151	586207	.	-	.	gene_id "FBgn0072179"; transcript_id "FBtr0284524"; exon_number "5"; FPKM "0.0"; parent_feature "mRNA";
2	FlyBase	exon	596909	597661	.	-	.	gene_id "FBgn0072179"; transcript_id "FBtr0284524"; exon_number "7"; FPKM "0.0"; parent_feature "mRNA";
2	FlyBase	exon	597721	597881	.	-	.	gene_id "FBgn0072179"; transcript_id "FBtr0284524"; exon_number "8"; FPKM "0.0"; parent_feature "mRNA";
2	FlyBase	exon	607991	608090	.	-	.	gene_id "FBgn0072179"; transcript_id "FBtr0284524"; exon_number "9"; FPKM "0.0"; parent_feature "mRNA";
2	FlyBase	exon	634408	634890	.	+	.	gene_id "FBgn0070966"; transcript_id "FBtr0284633"; exon_number "1"; FPKM "0.0"; parent_feature "mRNA";
2	FlyBase	exon	635956	636825	.	-	.	gene_id "FBgn0073835"; transcript_id "FBtr0284523"; exon_number "1"; FPKM "0.0"; parent_feature "mRNA";
2	FlyBase	exon	676177	677235	.	+	.	gene_id "FBgn0075951"; transcript_id "FBtr0284634"; exon_number "1"; FPKM "0.0"; parent_feature "mRNA";
2	FlyBase	exon	687543	687955	.	+	.	gene_id "FBgn0071426"; transcript_id "FBtr0284636"; exon_number "1"; FPKM "0.0"; parent_feature "mRNA";
2	FlyBase	exon	688028	688193	.	+	.	gene_id "FBgn0071426"; transcript_id "FBtr0284636"; exon_number "2"; FPKM "0.0"; parent_feature "mRNA";
2	FlyBase	exon	688250	688527	.	+	.	gene_id "FBgn0071426"; transcript_id "FBtr0284636"; exon_number "3"; FPKM "0.0"; parent_feature "mRNA";
2	FlyBase	exon	688583	688796	.	+	.	gene_id "FBgn0071426"; transcript_id "FBtr0284636"; exon_number "4"; FPKM "0.0"; parent_feature "mRNA";
2	FlyBase	exon	690657	691508	.	-	.	gene_id "FBgn0072318"; transcript_id "FBtr0284521"; exon_number "1"; FPKM "0.0"; parent_feature "mRNA";
2	FlyBase	exon	691566	692717	.	-	.	gene_id "FBgn0072318"; transcript_id "FBtr0284521"; exon_number "2"; FPKM "0.0"; parent_feature "mRNA";
2	FlyBase	exon	730215	730871	.	-	.	gene_id "FBgn0248249"; transcript_id "FBtr0284520"; exon_number "1"; FPKM "0.0"; parent_feature "mRNA";
2	FlyBase	exon	733988	734175	.	+	.	gene_id "FBgn0075953"; transcript_id "FBtr0284639"; exon_number "1"; FPKM "0.0"; parent_feature "mRNA";
2	FlyBase	exon	734239	734541	.	+	.	gene_id "FBgn0075953"; transcript_id "FBtr0284639"; exon_number "2"; FPKM "0.0"; parent_feature "mRNA";
2	FlyBase	exon	734593	734777	.	+	.	gene_id "FBgn0075953"; transcript_id "FBtr0284639"; exon_number "3"; FPKM "0.0"; parent_feature "mRNA";
2	FlyBase	exon	734840	734958	.	+	.	gene_id "FBgn0075953"; transcript_id "FBtr0284639"; exon_number "4"; FPKM "0.0"; parent_feature "mRNA";
2	FlyBase	exon	735022	735522	.	+	.	gene_id "FBgn0075953"; transcript_id "FBtr0284639"; exon_number "5"; FPKM "0.0"; parent_feature "mRNA";
2	FlyBase	exon	735574	735739	.	+	.	gene_id "FBgn0075953"; transcript_id "FBtr0284639"; exon_number "6"; FPKM "0.0"; parent_feature "mRNA";
2	FlyBase	exon	735797	735867	.	+	.	gene_id "FBgn0075953"; transcript_id "FBtr0284639"; exon_number "7"; FPKM "0.0"; parent_feature "mRNA";
2	FlyBase	exon	750848	750924	.	-	.	gene_id "FBgn0248248"; transcript_id "FBtr0284519"; exon_number "7"; FPKM "0.0"; parent_feature "mRNA";
2	FlyBase	exon	750983	751151	.	-	.	gene_id "FBgn0248248"; transcript_id "FBtr0284519"; exon_number "6"; FPKM "0.0"; parent_feature "mRNA";
2	FlyBase	exon	751214	751845	.	-	.	gene_id "FBgn0248248"; transcript_id "FBtr0284519"; exon_number "5"; FPKM "0.0"; parent_feature "mRNA";
2	FlyBase	exon	751904	752097	.	-	.	gene_id "FBgn0248248"; transcript_id "FBtr0284519"; exon_number "4"; FPKM "0.0"; parent_feature "mRNA";
2	FlyBase	exon	752155	752305	.	-	.	gene_id "FBgn0248248"; transcript_id "FBtr0284519"; exon_number "3"; FPKM "0.0"; parent_feature "mRNA";
2	FlyBase	exon	752361	752512	.	-	.	gene_id "FBgn0248248"; transcript_id "FBtr0284519"; exon_number "2"; FPKM "0.0"; parent_feature "mRNA";
2	FlyBase	exon	752578	752786	.	-	.	gene_id "FBgn0248248"; transcript_id "FBtr0284519"; exon_number "1"; FPKM "0.0"; parent_feature "mRNA";
2	FlyBase	exon	753834	754048	.	+	.	gene_id "FBgn0248297"; transcript_id "FBtr0284641"; exon_number "1"; FPKM "0.0"; parent_feature "mRNA";
2	FlyBase	exon	754108	754410	.	+	.	gene_id "FBgn0248297"; transcript_id "FBtr0284641"; exon_number "2"; FPKM "0.0"; parent_feature "mRNA";
2	FlyBase	exon	754467	755319	.	+	.	gene_id "FBgn0248297"; transcript_id "FBtr0284641"; exon_number "3"; FPKM "0.0"; parent_feature "mRNA";
2	FlyBase	exon	755382	755550	.	+	.	gene_id "FBgn0248297"; transcript_id "FBtr0284641"; exon_number "4"; FPKM "0.0"; parent_feature "mRNA";
2	FlyBase	exon	755629	755720	.	+	.	gene_id "FBgn0248297"; transcript_id "FBtr0284641"; exon_number "5"; FPKM "0.0"; parent_feature "mRNA";
2	FlyBase	exon	757135	757211	.	-	.	gene_id "FBgn0248247"; transcript_id "FBtr0284518"; exon_number "7"; FPKM "0.0"; parent_feature "mRNA";
2	FlyBase	exon	757270	757438	.	-	.	gene_id "FBgn0248247"; transcript_id "FBtr0284518"; exon_number "6"; FPKM "0.0"; parent_feature "mRNA";
2	FlyBase	exon	757501	758132	.	-	.	gene_id "FBgn0248247"; transcript_id "FBtr0284518"; exon_number "5"; FPKM "0.0"; parent_feature "mRNA";
2	FlyBase	exon	758191	758345	.	-	.	gene_id "FBgn0248247"; transcript_id "FBtr0284518"; exon_number "4"; FPKM "0.0"; parent_feature "mRNA";
2	FlyBase	exon	758442	758592	.	-	.	gene_id "FBgn0248247"; transcript_id "FBtr0284518"; exon_number "3"; FPKM "0.0"; parent_feature "mRNA";
2	FlyBase	exon	758648	758799	.	-	.	gene_id "FBgn0248247"; transcript_id "FBtr0284518"; exon_number "2"; FPKM "0.0"; parent_feature "mRNA";
2	FlyBase	exon	758876	759090	.	-	.	gene_id "FBgn0248247"; transcript_id "FBtr0284518"; exon_number "1"; FPKM "0.0"; parent_feature "mRNA";
2	FlyBase	exon	774601	774870	.	+	.	gene_id "FBgn0248298"; transcript_id "FBtr0284643"; exon_number "1"; FPKM "0.0"; parent_feature "mRNA";
2	FlyBase	exon	780668	780979	.	-	.	gene_id "FBgn0248246"; transcript_id "FBtr0284517"; exon_number "5"; FPKM "0.0"; parent_feature "mRNA";
2	FlyBase	exon	781031	781161	.	-	.	gene_id "FBgn0248246"; transcript_id "FBtr0284517"; exon_number "4"; FPKM "0.0"; parent_feature "mRNA";
2	FlyBase	exon	781224	781408	.	-	.	gene_id "FBgn0248246"; transcript_id "FBtr0284517"; exon_number "3"; FPKM "0.0"; parent_feature "mRNA";
2	FlyBase	exon	781460	781762	.	-	.	gene_id "FBgn0248246"; transcript_id "FBtr0284517"; exon_number "2"; FPKM "0.0"; parent_feature "mRNA";
2	FlyBase	exon	781826	782013	.	-	.	gene_id "FBgn0248246"; transcript_id "FBtr0284517"; exon_number "1"; FPKM "0.0"; parent_feature "mRNA";
2	FlyBase	exon	793790	793881	.	-	.	gene_id "FBgn0248244"; transcript_id "FBtr0284515"; exon_number "5"; FPKM "0.0"; parent_feature "mRNA";
2	FlyBase	exon	793956	794124	.	-	.	gene_id "FBgn0248244"; transcript_id "FBtr0284515"; exon_number "4"; FPKM "0.0"; parent_feature "mRNA";
2	FlyBase	exon	794187	795039	.	-	.	gene_id "FBgn0248244"; transcript_id "FBtr0284515"; exon_number "3"; FPKM "0.0"; parent_feature "mRNA";
2	FlyBase	exon	795096	795398	.	-	.	gene_id "FBgn0248244"; transcript_id "FBtr0284515"; exon_number "2"; FPKM "0.0"; parent_feature "mRNA";
2	FlyBase	exon	795458	795672	.	-	.	gene_id "FBgn0248244"; transcript_id "FBtr0284515"; exon_number "1"; FPKM "0.0"; parent_feature "mRNA";
2	FlyBase	exon	796699	796907	.	+	.	gene_id "FBgn0248299"; transcript_id "FBtr0284645"; exon_number "1"; FPKM "0.0"; parent_feature "mRNA";
2	FlyBase	exon	796973	797124	.	+	.	gene_id "FBgn0248299"; transcript_id "FBtr0284645"; exon_number "2"; FPKM "0.0"; parent_feature "mRNA";
2	FlyBase	exon	797180	797330	.	+	.	gene_id "FBgn0248299"; transcript_id "FBtr0284645"; exon_number "3"; FPKM "0.0"; parent_feature "mRNA";
2	FlyBase	exon	797388	797581	.	+	.	gene_id "FBgn0248299"; transcript_id "FBtr0284645"; exon_number "4"; FPKM "0.0"; parent_feature "mRNA";
2	FlyBase	exon	797640	798265	.	+	.	gene_id "FBgn0248299"; transcript_id "FBtr0284645"; exon_number "5"; FPKM "0.0"; parent_feature "mRNA";
2	FlyBase	exon	798332	798500	.	+	.	gene_id "FBgn0248299"; transcript_id "FBtr0284645"; exon_number "6"; FPKM "0.0"; parent_feature "mRNA";
2	FlyBase	exon	798559	798656	.	+	.	gene_id "FBgn0248299"; transcript_id "FBtr0284645"; exon_number "7"; FPKM "0.0"; parent_feature "mRNA";
2	FlyBase	exon	800681	800830	.	+	.	gene_id "FBgn0248300"; transcript_id "FBtr0284646"; exon_number "1"; FPKM "0.0"; parent_feature "mRNA";
2	FlyBase	exon	800874	800928	.	+	.	gene_id "FBgn0248300"; transcript_id "FBtr0284646"; exon_number "2"; FPKM "0.0"; parent_feature "mRNA";
2	FlyBase	exon	800982	800992	.	+	.	gene_id "FBgn0248300"; transcript_id "FBtr0284646"; exon_number "3"; FPKM "0.0"; parent_feature "mRNA";
2	FlyBase	exon	801841	801923	.	-	.	gene_id "FBgn0248243"; transcript_id "FBtr0284514"; exon_number "7"; FPKM "0.0"; parent_feature "mRNA";
2	FlyBase	exon	801982	802150	.	-	.	gene_id "FBgn0248243"; transcript_id "FBtr0284514"; exon_number "6"; FPKM "0.0"; parent_feature "mRNA";
2	FlyBase	exon	802218	802843	.	-	.	gene_id "FBgn0248243"; transcript_id "FBtr0284514"; exon_number "5"; FPKM "0.0"; parent_feature "mRNA";
2	FlyBase	exon	802902	803095	.	-	.	gene_id "FBgn0248243"; transcript_id "FBtr0284514"; exon_number "4"; FPKM "0.0"; parent_feature "mRNA";
2	FlyBase	exon	803153	803303	.	-	.	gene_id "FBgn0248243"; transcript_id "FBtr0284514"; exon_number "3"; FPKM "0.0"; parent_feature "mRNA";
2	FlyBase	exon	803358	803509	.	-	.	gene_id "FBgn0248243"; transcript_id "FBtr0284514"; exon_number "2"; FPKM "0.0"; parent_feature "mRNA";
2	FlyBase	exon	803586	803803	.	-	.	gene_id "FBgn0248243"; transcript_id "FBtr0284514"; exon_number "1"; FPKM "0.0"; parent_feature "mRNA";
2	FlyBase	exon	808800	808837	.	-	.	gene_id "FBgn0075961"; transcript_id "FBtr0284513"; exon_number "7"; FPKM "0.0"; parent_feature "mRNA";
2	FlyBase	exon	808907	809051	.	-	.	gene_id "FBgn0075961"; transcript_id "FBtr0284513"; exon_number "6"; FPKM "0.0"; parent_feature "mRNA";
2	FlyBase	exon	809104	809151	.	-	.	gene_id "FBgn0075961"; transcript_id "FBtr0284513"; exon_number "5"; FPKM "0.0"; parent_feature "mRNA";
2	FlyBase	exon	809215	809762	.	-	.	gene_id "FBgn0075961"; transcript_id "FBtr0284513"; exon_number "4"; FPKM "0.0"; parent_feature "mRNA";
2	FlyBase	exon	809818	810017	.	-	.	gene_id "FBgn0075961"; transcript_id "FBtr0284513"; exon_number "3"; FPKM "0.0"; parent_feature "mRNA";
2	FlyBase	exon	810076	810369	.	-	.	gene_id "FBgn0075961"; transcript_id "FBtr0284513"; exon_number "2"; FPKM "0.0"; parent_feature "mRNA";
2	FlyBase	exon	810426	810595	.	-	.	gene_id "FBgn0075961"; transcript_id "FBtr0284513"; exon_number "1"; FPKM "0.0"; parent_feature "mRNA";
2	FlyBase	exon	810739	810960	.	-	.	gene_id "FBgn0248242"; transcript_id "FBtr0284512"; exon_number "6"; FPKM "0.0"; parent_feature "mRNA";
2	FlyBase	exon	811032	811082	.	-	.	gene_id "FBgn0248242"; transcript_id "FBtr0284512"; exon_number "5"; FPKM "0.0"; parent_feature "mRNA";
2	FlyBase	exon	811145	811680	.	-	.	gene_id "FBgn0248242"; transcript_id "FBtr0284512"; exon_number "4"; FPKM "0.0"; parent_feature "mRNA";
2	FlyBase	exon	811736	811929	.	-	.	gene_id "FBgn0248242"; transcript_id "FBtr0284512"; exon_number "3"; FPKM "0.0"; parent_feature "mRNA";
2	FlyBase	exon	811982	812284	.	-	.	gene_id "FBgn0248242"; transcript_id "FBtr0284512"; exon_number "2"; FPKM "0.0"; parent_feature "mRNA";
2	FlyBase	exon	812343	812512	.	-	.	gene_id "FBgn0248242"; transcript_id "FBtr0284512"; exon_number "1"; FPKM "0.0"; parent_feature "mRNA";
2	FlyBase	exon	813049	813068	.	+	.	gene_id "FBgn0248301"; transcript_id "FBtr0284647"; exon_number "1"; FPKM "0.0"; parent_feature "mRNA";
2	FlyBase	exon	814482	815062	.	-	.	gene_id "FBgn0075959"; transcript_id "FBtr0284511"; exon_number "5"; FPKM "0.0"; parent_feature "mRNA";
2	FlyBase	exon	815124	815439	.	-	.	gene_id "FBgn0075959"; transcript_id "FBtr0284511"; exon_number "4"; FPKM "0.0"; parent_feature "mRNA";
2	FlyBase	exon	815514	815888	.	-	.	gene_id "FBgn0075959"; transcript_id "FBtr0284511"; exon_number "3"; FPKM "0.0"; parent_feature "mRNA";
2	FlyBase	exon	815959	816524	.	-	.	gene_id "FBgn0075959"; transcript_id "FBtr0284511"; exon_number "2"; FPKM "0.0"; parent_feature "mRNA";
2	FlyBase	exon	816594	816654	.	-	.	gene_id "FBgn0075959"; transcript_id "FBtr0284511"; exon_number "1"; FPKM "0.0"; parent_feature "mRNA";
2	FlyBase	exon	818503	818739	.	+	.	gene_id "FBgn0248301"; transcript_id "FBtr0284647"; exon_number "2"; FPKM "0.0"; parent_feature "mRNA";
2	FlyBase	exon	818803	819091	.	+	.	gene_id "FBgn0248301"; transcript_id "FBtr0284647"; exon_number "3"; FPKM "0.0"; parent_feature "mRNA";
2	FlyBase	exon	819159	819325	.	+	.	gene_id "FBgn0248301"; transcript_id "FBtr0284647"; exon_number "4"; FPKM "0.0"; parent_feature "mRNA";
2	FlyBase	exon	820087	820143	.	+	.	gene_id "FBgn0248301"; transcript_id "FBtr0284647"; exon_number "5"; FPKM "0.0"; parent_feature "mRNA";
2	FlyBase	exon	820349	820496	.	+	.	gene_id "FBgn0248301"; transcript_id "FBtr0284647"; exon_number "6"; FPKM "0.0"; parent_feature "mRNA";
2	FlyBase	exon	820576	820722	.	+	.	gene_id "FBgn0248301"; transcript_id "FBtr0284647"; exon_number "7"; FPKM "0.0"; parent_feature "mRNA";
2	FlyBase	exon	820790	820948	.	+	.	gene_id "FBgn0248301"; transcript_id "FBtr0284647"; exon_number "8"; FPKM "0.0"; parent_feature "mRNA";
2	FlyBase	exon	833530	833659	.	+	.	gene_id "FBgn0075971"; transcript_id "FBtr0284652"; exon_number "1"; FPKM "0.0"; parent_feature "mRNA";
2	FlyBase	exon	834434	834618	.	+	.	gene_id "FBgn0075971"; transcript_id "FBtr0284652"; exon_number "2"; FPKM "0.0"; parent_feature "mRNA";
2	FlyBase	exon	834677	834885	.	+	.	gene_id "FBgn0075971"; transcript_id "FBtr0284652"; exon_number "3"; FPKM "0.0"; parent_feature "mRNA";
2	FlyBase	exon	834953	835510	.	+	.	gene_id "FBgn0075971"; transcript_id "FBtr0284652"; exon_number "4"; FPKM "0.0"; parent_feature "mRNA";
2	FlyBase	exon	835571	835728	.	+	.	gene_id "FBgn0075971"; transcript_id "FBtr0284652"; exon_number "5"; FPKM "0.0"; parent_feature "mRNA";
2	FlyBase	exon	835802	836003	.	+	.	gene_id "FBgn0075971"; transcript_id "FBtr0284652"; exon_number "6"; FPKM "0.0"; parent_feature "mRNA";
2	FlyBase	exon	836062	837122	.	+	.	gene_id "FBgn0075971"; transcript_id "FBtr0284652"; exon_number "7"; FPKM "0.0"; parent_feature "mRNA";
2	FlyBase	exon	837437	837641	.	+	.	gene_id "FBgn0075971"; transcript_id "FBtr0284652"; exon_number "8"; FPKM "0.0"; parent_feature "mRNA";
2	FlyBase	exon	837707	838007	.	+	.	gene_id "FBgn0075971"; transcript_id "FBtr0284652"; exon_number "9"; FPKM "0.0"; parent_feature "mRNA";
2	FlyBase	exon	839949	840839	.	-	.	gene_id "FBgn0080645"; transcript_id "FBtr0284509"; exon_number "14"; FPKM "0.0"; parent_feature "mRNA";
2	FlyBase	exon	840898	841049	.	-	.	gene_id "FBgn0080645"; transcript_id "FBtr0284509"; exon_number "13"; FPKM "0.0"; parent_feature "mRNA";
2	FlyBase	exon	841120	841280	.	-	.	gene_id "FBgn0080645"; transcript_id "FBtr0284509"; exon_number "12"; FPKM "0.0"; parent_feature "mRNA";
2	FlyBase	exon	841338	841503	.	-	.	gene_id "FBgn0080645"; transcript_id "FBtr0284509"; exon_number "11"; FPKM "0.0"; parent_feature "mRNA";
2	FlyBase	exon	841582	841801	.	-	.	gene_id "FBgn0080645"; transcript_id "FBtr0284509"; exon_number "10"; FPKM "0.0"; parent_feature "mRNA";
2	FlyBase	exon	842001	842358	.	-	.	gene_id "FBgn0080645"; transcript_id "FBtr0284509"; exon_number "9"; FPKM "0.0"; parent_feature "mRNA";
2	FlyBase	exon	842426	842793	.	-	.	gene_id "FBgn0080645"; transcript_id "FBtr0284509"; exon_number "8"; FPKM "0.0"; parent_feature "mRNA";
2	FlyBase	exon	842862	843160	.	-	.	gene_id "FBgn0080645"; transcript_id "FBtr0284509"; exon_number "7"; FPKM "0.0"; parent_feature "mRNA";
2	FlyBase	exon	843216	843450	.	-	.	gene_id "FBgn0080645"; transcript_id "FBtr0284509"; exon_number "6"; FPKM "0.0"; parent_feature "mRNA";
2	FlyBase	exon	843530	843706	.	-	.	gene_id "FBgn0080645"; transcript_id "FBtr0284509"; exon_number "5"; FPKM "0.0"; parent_feature "mRNA";
2	FlyBase	exon	843778	843979	.	-	.	gene_id "FBgn0080645"; transcript_id "FBtr0284509"; exon_number "4"; FPKM "0.0"; parent_feature "mRNA";
2	FlyBase	exon	844119	844261	.	-	.	gene_id "FBgn0080645"; transcript_id "FBtr0284509"; exon_number "3"; FPKM "0.0"; parent_feature "mRNA";
2	FlyBase	exon	844341	844578	.	-	.	gene_id "FBgn0080645"; transcript_id "FBtr0284509"; exon_number "2"; FPKM "0.0"; parent_feature "mRNA";
2	FlyBase	exon	844646	844791	.	-	.	gene_id "FBgn0080645"; transcript_id "FBtr0284509"; exon_number "1"; FPKM "0.0"; parent_feature "mRNA";
2	FlyBase	exon	847923	848720	.	-	.	gene_id "FBgn0248241"; transcript_id "FBtr0284508"; exon_number "1"; FPKM "0.0"; parent_feature "mRNA";
2	FlyBase	exon	850241	851038	.	-	.	gene_id "FBgn0075969"; transcript_id "FBtr0284506"; exon_number "1"; FPKM "0.0"; parent_feature "mRNA";
2	FlyBase	exon	853701	854498	.	-	.	gene_id "FBgn0248240"; transcript_id "FBtr0284505"; exon_number "1"; FPKM "0.0"; parent_feature "mRNA";
2	FlyBase	exon	855503	856058	.	-	.	gene_id "FBgn0075974"; transcript_id "FBtr0284504"; exon_number "2"; FPKM "0.0"; parent_feature "mRNA";
2	FlyBase	exon	856121	856371	.	-	.	gene_id "FBgn0075974"; transcript_id "FBtr0284504"; exon_number "1"; FPKM "0.0"; parent_feature "mRNA";
2	FlyBase	exon	857613	857739	.	+	.	gene_id "FBgn0073816"; transcript_id "FBtr0284653"; exon_number "1"; FPKM "0.0"; parent_feature "mRNA";
2	FlyBase	exon	857809	858221	.	+	.	gene_id "FBgn0073816"; transcript_id "FBtr0284653"; exon_number "2"; FPKM "0.0"; parent_feature "mRNA";
2	FlyBase	exon	858547	859995	.	-	.	gene_id "FBgn0076105"; transcript_id "FBtr0284503"; exon_number "1"; FPKM "0.0"; parent_feature "mRNA";
2	FlyBase	exon	870060	870566	.	+	.	gene_id "FBgn0248302"; transcript_id "FBtr0284654"; exon_number "1"; FPKM "0.0"; parent_feature "mRNA";
2	FlyBase	exon	872175	872394	.	+	.	gene_id "FBgn0080638"; transcript_id "FBtr0284655"; exon_number "1"; FPKM "0.0"; parent_feature "mRNA";
2	FlyBase	exon	872460	872743	.	+	.	gene_id "FBgn0080638"; transcript_id "FBtr0284655"; exon_number "2"; FPKM "0.0"; parent_feature "mRNA";
2	FlyBase	exon	872754	872900	.	+	.	gene_id "FBgn0248303"; transcript_id "FBtr0284656"; exon_number "1"; FPKM "0.0"; parent_feature "mRNA";
2	FlyBase	exon	872960	873214	.	+	.	gene_id "FBgn0248303"; transcript_id "FBtr0284656"; exon_number "2"; FPKM "0.0"; parent_feature "mRNA";
2	FlyBase	exon	875396	876676	.	+	.	gene_id "FBgn0073817"; transcript_id "FBtr0284657"; exon_number "1"; FPKM "0.0"; parent_feature "mRNA";
2	FlyBase	exon	876733	878080	.	+	.	gene_id "FBgn0073817"; transcript_id "FBtr0284657"; exon_number "2"; FPKM "0.0"; parent_feature "mRNA";
2	FlyBase	exon	878154	878911	.	+	.	gene_id "FBgn0073817"; transcript_id "FBtr0284657"; exon_number "3"; FPKM "0.0"; parent_feature "mRNA";
2	FlyBase	exon	878965	879157	.	+	.	gene_id "FBgn0073817"; transcript_id "FBtr0284657"; exon_number "4"; FPKM "0.0"; parent_feature "mRNA";
2	FlyBase	exon	879225	879820	.	+	.	gene_id "FBgn0073817"; transcript_id "FBtr0284657"; exon_number "5"; FPKM "0.0"; parent_feature "mRNA";
2	FlyBase	exon	879980	881935	.	+	.	gene_id "FBgn0073817"; transcript_id "FBtr0284657"; exon_number "6"; FPKM "0.0"; parent_feature "mRNA";
2	FlyBase	exon	882001	882225	.	+	.	gene_id "FBgn0073817"; transcript_id "FBtr0284657"; exon_number "7"; FPKM "0.0"; parent_feature "mRNA";
2	FlyBase	exon	882279	883318	.	+	.	gene_id "FBgn0073817"; transcript_id "FBtr0284657"; exon_number "8"; FPKM "0.0"; parent_feature "mRNA";
2	FlyBase	exon	883383	883745	.	+	.	gene_id "FBgn0073817"; transcript_id "FBtr0284657"; exon_number "9"; FPKM "0.0"; parent_feature "mRNA";
2	FlyBase	exon	883800	884555	.	+	.	gene_id "FBgn0073817"; transcript_id "FBtr0284657"; exon_number "10"; FPKM "0.0"; parent_feature "mRNA";
2	FlyBase	exon	884616	885103	.	+	.	gene_id "FBgn0073817"; transcript_id "FBtr0284657"; exon_number "11"; FPKM "0.0"; parent_feature "mRNA";
2	FlyBase	exon	885161	887121	.	+	.	gene_id "FBgn0073817"; transcript_id "FBtr0284657"; exon_number "12"; FPKM "0.0"; parent_feature "mRNA";
2	FlyBase	exon	887180	887532	.	+	.	gene_id "FBgn0073817"; transcript_id "FBtr0284657"; exon_number "13"; FPKM "0.0"; parent_feature "mRNA";
2	FlyBase	exon	890289	890527	.	-	.	gene_id "FBgn0080655"; transcript_id "FBtr0284500"; exon_number "1"; FPKM "0.0"; parent_feature "mRNA";
2	FlyBase	exon	890603	890668	.	-	.	gene_id "FBgn0080655"; transcript_id "FBtr0284500"; exon_number "2"; FPKM "0.0"; parent_feature "mRNA";
2	FlyBase	exon	890732	890871	.	-	.	gene_id "FBgn0080655"; transcript_id "FBtr0284500"; exon_number "3"; FPKM "0.0"; parent_feature "mRNA";
2	FlyBase	exon	891683	891879	.	-	.	gene_id "FBgn0080655"; transcript_id "FBtr0284500"; exon_number "4"; FPKM "0.0"; parent_feature "mRNA";
2	FlyBase	exon	892006	892156	.	-	.	gene_id "FBgn0080655"; transcript_id "FBtr0284500"; exon_number "5"; FPKM "0.0"; parent_feature "mRNA";
2	FlyBase	exon	892884	893099	.	-	.	gene_id "FBgn0080655"; transcript_id "FBtr0284500"; exon_number "6"; FPKM "0.0"; parent_feature "mRNA";
2	FlyBase	exon	893793	893967	.	-	.	gene_id "FBgn0080655"; transcript_id "FBtr0284500"; exon_number "7"; FPKM "0.0"; parent_feature "mRNA";
2	FlyBase	exon	896484	896719	.	-	.	gene_id "FBgn0080655"; transcript_id "FBtr0284500"; exon_number "8"; FPKM "0.0"; parent_feature "mRNA";
2	FlyBase	exon	898822	899000	.	-	.	gene_id "FBgn0080655"; transcript_id "FBtr0284500"; exon_number "9"; FPKM "0.0"; parent_feature "mRNA";
2	FlyBase	exon	919200	919339	.	+	.	gene_id "FBgn0080662"; transcript_id "FBtr0284658"; exon_number "1"; FPKM "0.0"; parent_feature "mRNA";
2	FlyBase	exon	919551	919710	.	+	.	gene_id "FBgn0080662"; transcript_id "FBtr0284658"; exon_number "2"; FPKM "0.0"; parent_feature "mRNA";
2	FlyBase	exon	919776	920139	.	+	.	gene_id "FBgn0080662"; transcript_id "FBtr0284658"; exon_number "3"; FPKM "0.0"; parent_feature "mRNA";
2	FlyBase	exon	920199	920488	.	+	.	gene_id "FBgn0080662"; transcript_id "FBtr0284658"; exon_number "4"; FPKM "0.0"; parent_feature "mRNA";
2	FlyBase	exon	920547	920693	.	+	.	gene_id "FBgn0080662"; transcript_id "FBtr0284658"; exon_number "5"; FPKM "0.0"; parent_feature "mRNA";
2	FlyBase	exon	920752	924177	.	+	.	gene_id "FBgn0080662"; transcript_id "FBtr0284658"; exon_number "6"; FPKM "0.0"; parent_feature "mRNA";
2	FlyBase	exon	926836	926890	.	-	.	gene_id "FBgn0248238"; transcript_id "FBtr0284498"; exon_number "1"; FPKM "0.0"; parent_feature "mRNA";
2	FlyBase	exon	926949	927173	.	-	.	gene_id "FBgn0248238"; transcript_id "FBtr0284498"; exon_number "2"; FPKM "0.0"; parent_feature "mRNA";
2	FlyBase	exon	927237	927828	.	-	.	gene_id "FBgn0248238"; transcript_id "FBtr0284498"; exon_number "3"; FPKM "0.0"; parent_feature "mRNA";
2	FlyBase	exon	927893	928187	.	-	.	gene_id "FBgn0248238"; transcript_id "FBtr0284498"; exon_number "4"; FPKM "0.0"; parent_feature "mRNA";
2	FlyBase	exon	928255	928260	.	-	.	gene_id "FBgn0248238"; transcript_id "FBtr0284498"; exon_number "5"; FPKM "0.0"; parent_feature "mRNA";
2	FlyBase	exon	930071	930422	.	-	.	gene_id "FBgn0073819"; transcript_id "FBtr0284497"; exon_number "1"; FPKM "0.0"; parent_feature "mRNA";
2	FlyBase	exon	930488	930615	.	-	.	gene_id "FBgn0073819"; transcript_id "FBtr0284497"; exon_number "2"; FPKM "0.0"; parent_feature "mRNA";
2	FlyBase	exon	931361	932449	.	+	.	gene_id "FBgn0071095"; transcript_id "FBtr0284661"; exon_number "1"; FPKM "0.0"; parent_feature "mRNA";
2	FlyBase	exon	932783	933090	.	+	.	gene_id "FBgn0248304"; transcript_id "FBtr0284662"; exon_number "1"; FPKM "0.0"; parent_feature "mRNA";
2	FlyBase	exon	933164	933287	.	+	.	gene_id "FBgn0248304"; transcript_id "FBtr0284662"; exon_number "2"; FPKM "0.0"; parent_feature "mRNA";
2	FlyBase	exon	933409	933555	.	+	.	gene_id "FBgn0248305"; transcript_id "FBtr0284663"; exon_number "1"; FPKM "0.0"; parent_feature "mRNA";
2	FlyBase	exon	933622	933861	.	+	.	gene_id "FBgn0248305"; transcript_id "FBtr0284663"; exon_number "2"; FPKM "0.0"; parent_feature "mRNA";
2	FlyBase	exon	933929	934365	.	+	.	gene_id "FBgn0248305"; transcript_id "FBtr0284663"; exon_number "3"; FPKM "0.0"; parent_feature "mRNA";
2	FlyBase	exon	934434	934628	.	+	.	gene_id "FBgn0248305"; transcript_id "FBtr0284663"; exon_number "4"; FPKM "0.0"; parent_feature "mRNA";
2	FlyBase	exon	934851	934989	.	+	.	gene_id "FBgn0248305"; transcript_id "FBtr0284663"; exon_number "5"; FPKM "0.0"; parent_feature "mRNA";
2	FlyBase	exon	935168	935403	.	+	.	gene_id "FBgn0248305"; transcript_id "FBtr0284663"; exon_number "6"; FPKM "0.0"; parent_feature "mRNA";
2	FlyBase	exon	935474	936037	.	+	.	gene_id "FBgn0248305"; transcript_id "FBtr0284663"; exon_number "7"; FPKM "0.0"; parent_feature "mRNA";
2	FlyBase	exon	936113	936218	.	+	.	gene_id "FBgn0248305"; transcript_id "FBtr0284663"; exon_number "8"; FPKM "0.0"; parent_feature "mRNA";
2	FlyBase	exon	936292	936454	.	+	.	gene_id "FBgn0248305"; transcript_id "FBtr0284663"; exon_number "9"; FPKM "0.0"; parent_feature "mRNA";
2	FlyBase	exon	936533	936716	.	+	.	gene_id "FBgn0248305"; transcript_id "FBtr0284663"; exon_number "10"; FPKM "0.0"; parent_feature "mRNA";
2	FlyBase	exon	936779	936987	.	-	.	gene_id "FBgn0080673"; transcript_id "FBtr0284495"; exon_number "1"; FPKM "0.0"; parent_feature "mRNA";
2	FlyBase	exon	937057	937224	.	-	.	gene_id "FBgn0080673"; transcript_id "FBtr0284495"; exon_number "2"; FPKM "0.0"; parent_feature "mRNA";
2	FlyBase	exon	937293	937438	.	-	.	gene_id "FBgn0080673"; transcript_id "FBtr0284495"; exon_number "3"; FPKM "0.0"; parent_feature "mRNA";
2	FlyBase	exon	937588	937692	.	-	.	gene_id "FBgn0080673"; transcript_id "FBtr0284495"; exon_number "4"; FPKM "0.0"; parent_feature "mRNA";
2	FlyBase	exon	938986	939192	.	-	.	gene_id "FBgn0080674"; transcript_id "FBtr0284494"; exon_number "1"; FPKM "0.0"; parent_feature "mRNA";
2	FlyBase	exon	939258	939428	.	-	.	gene_id "FBgn0080674"; transcript_id "FBtr0284494"; exon_number "2"; FPKM "0.0"; parent_feature "mRNA";
2	FlyBase	exon	939495	939640	.	-	.	gene_id "FBgn0080674"; transcript_id "FBtr0284494"; exon_number "3"; FPKM "0.0"; parent_feature "mRNA";
2	FlyBase	exon	939698	940000	.	-	.	gene_id "FBgn0080674"; transcript_id "FBtr0284494"; exon_number "4"; FPKM "0.0"; parent_feature "mRNA";
2	FlyBase	exon	940051	940363	.	-	.	gene_id "FBgn0080674"; transcript_id "FBtr0284494"; exon_number "5"; FPKM "0.0"; parent_feature "mRNA";
2	FlyBase	exon	940434	941071	.	-	.	gene_id "FBgn0080674"; transcript_id "FBtr0284494"; exon_number "6"; FPKM "0.0"; parent_feature "mRNA";
2	FlyBase	exon	941671	941686	.	-	.	gene_id "FBgn0080674"; transcript_id "FBtr0284494"; exon_number "7"; FPKM "0.0"; parent_feature "mRNA";
2	FlyBase	exon	943304	943758	.	-	.	gene_id "FBgn0080682"; transcript_id "FBtr0284493"; exon_number "1"; FPKM "0.0"; parent_feature "mRNA";
2	FlyBase	exon	943819	944223	.	-	.	gene_id "FBgn0080682"; transcript_id "FBtr0284493"; exon_number "2"; FPKM "0.0"; parent_feature "mRNA";
2	FlyBase	exon	944288	944680	.	-	.	gene_id "FBgn0080682"; transcript_id "FBtr0284493"; exon_number "3"; FPKM "0.0"; parent_feature "mRNA";
2	FlyBase	exon	946557	946899	.	-	.	gene_id "FBgn0080682"; transcript_id "FBtr0284493"; exon_number "4"; FPKM "0.0"; parent_feature "mRNA";
2	FlyBase	exon	948399	948621	.	-	.	gene_id "FBgn0248237"; transcript_id "FBtr0284492"; exon_number "1"; FPKM "0.0"; parent_feature "mRNA";
2	FlyBase	exon	948399	948621	.	-	.	gene_id "FBgn0248237"; transcript_id "FBtr0304788"; exon_number "1"; FPKM "0.0"; parent_feature "mRNA";
2	FlyBase	exon	948680	948894	.	-	.	gene_id "FBgn0248237"; transcript_id "FBtr0284492"; exon_number "2"; FPKM "0.0"; parent_feature "mRNA";
2	FlyBase	exon	948680	948894	.	-	.	gene_id "FBgn0248237"; transcript_id "FBtr0304788"; exon_number "2"; FPKM "0.0"; parent_feature "mRNA";
2	FlyBase	exon	949249	949311	.	-	.	gene_id "FBgn0248237"; transcript_id "FBtr0284492"; exon_number "3"; FPKM "0.0"; parent_feature "mRNA";
2	FlyBase	exon	949771	950238	.	-	.	gene_id "FBgn0248237"; transcript_id "FBtr0284492"; exon_number "4"; FPKM "0.0"; parent_feature "mRNA";
2	FlyBase	exon	950934	951094	.	-	.	gene_id "FBgn0248237"; transcript_id "FBtr0284492"; exon_number "5"; FPKM "0.0"; parent_feature "mRNA";
2	FlyBase	exon	950934	951094	.	-	.	gene_id "FBgn0248237"; transcript_id "FBtr0304788"; exon_number "5"; FPKM "0.0"; parent_feature "mRNA";
2	FlyBase	exon	951157	951302	.	-	.	gene_id "FBgn0248237"; transcript_id "FBtr0284492"; exon_number "6"; FPKM "0.0"; parent_feature "mRNA";
2	FlyBase	exon	951157	951302	.	-	.	gene_id "FBgn0248237"; transcript_id "FBtr0304788"; exon_number "6"; FPKM "0.0"; parent_feature "mRNA";
2	FlyBase	exon	951358	951599	.	-	.	gene_id "FBgn0248237"; transcript_id "FBtr0284492"; exon_number "7"; FPKM "0.0"; parent_feature "mRNA";
2	FlyBase	exon	951358	951599	.	-	.	gene_id "FBgn0248237"; transcript_id "FBtr0304788"; exon_number "7"; FPKM "0.0"; parent_feature "mRNA";
2	FlyBase	exon	951662	951846	.	-	.	gene_id "FBgn0248237"; transcript_id "FBtr0284492"; exon_number "8"; FPKM "0.0"; parent_feature "mRNA";
2	FlyBase	exon	951662	951846	.	-	.	gene_id "FBgn0248237"; transcript_id "FBtr0304788"; exon_number "8"; FPKM "0.0"; parent_feature "mRNA";
2	FlyBase	exon	951905	952057	.	-	.	gene_id "FBgn0248237"; transcript_id "FBtr0284492"; exon_number "9"; FPKM "0.0"; parent_feature "mRNA";
2	FlyBase	exon	951905	952057	.	-	.	gene_id "FBgn0248237"; transcript_id "FBtr0304788"; exon_number "9"; FPKM "0.0"; parent_feature "mRNA";
2	FlyBase	exon	952124	952252	.	-	.	gene_id "FBgn0248237"; transcript_id "FBtr0284492"; exon_number "10"; FPKM "0.0"; parent_feature "mRNA";
2	FlyBase	exon	952124	952252	.	-	.	gene_id "FBgn0248237"; transcript_id "FBtr0304788"; exon_number "10"; FPKM "0.0"; parent_feature "mRNA";
2	FlyBase	exon	953721	953775	.	-	.	gene_id "FBgn0248237"; transcript_id "FBtr0284492"; exon_number "11"; FPKM "0.0"; parent_feature "mRNA";
2	FlyBase	exon	953721	953775	.	-	.	gene_id "FBgn0248237"; transcript_id "FBtr0304788"; exon_number "11"; FPKM "0.0"; parent_feature "mRNA";
2	FlyBase	exon	965306	965407	.	+	.	gene_id "FBgn0080688"; transcript_id "FBtr0284665"; exon_number "1"; FPKM "0.0"; parent_feature "mRNA";
2	FlyBase	exon	965470	965705	.	+	.	gene_id "FBgn0080688"; transcript_id "FBtr0284665"; exon_number "2"; FPKM "0.0"; parent_feature "mRNA";
2	FlyBase	exon	965782	966477	.	+	.	gene_id "FBgn0080688"; transcript_id "FBtr0284665"; exon_number "3"; FPKM "0.0"; parent_feature "mRNA";
2	FlyBase	exon	967009	967143	.	+	.	gene_id "FBgn0080688"; transcript_id "FBtr0284665"; exon_number "4"; FPKM "0.0"; parent_feature "mRNA";
2	FlyBase	exon	967305	967401	.	+	.	gene_id "FBgn0080688"; transcript_id "FBtr0284665"; exon_number "5"; FPKM "0.0"; parent_feature "mRNA";
2	FlyBase	exon	967487	967621	.	+	.	gene_id "FBgn0080688"; transcript_id "FBtr0284665"; exon_number "6"; FPKM "0.0"; parent_feature "mRNA";
2	FlyBase	exon	967685	967943	.	+	.	gene_id "FBgn0080688"; transcript_id "FBtr0284665"; exon_number "7"; FPKM "0.0"; parent_feature "mRNA";
2	FlyBase	exon	968013	968157	.	+	.	gene_id "FBgn0080688"; transcript_id "FBtr0284665"; exon_number "8"; FPKM "0.0"; parent_feature "mRNA";
2	FlyBase	exon	968220	968576	.	+	.	gene_id "FBgn0080688"; transcript_id "FBtr0284665"; exon_number "9"; FPKM "0.0"; parent_feature "mRNA";
2	FlyBase	exon	968654	968780	.	+	.	gene_id "FBgn0080688"; transcript_id "FBtr0284665"; exon_number "10"; FPKM "0.0"; parent_feature "mRNA";
2	FlyBase	exon	970076	971386	.	-	.	gene_id "FBgn0080690"; transcript_id "FBtr0284491"; exon_number "1"; FPKM "0.0"; parent_feature "mRNA";
2	FlyBase	exon	971962	972051	.	-	.	gene_id "FBgn0080691"; transcript_id "FBtr0301982"; exon_number "1"; FPKM "0.0"; parent_feature "mRNA";
2	FlyBase	exon	972121	972245	.	-	.	gene_id "FBgn0080691"; transcript_id "FBtr0301982"; exon_number "2"; FPKM "0.0"; parent_feature "mRNA";
2	FlyBase	exon	972306	972461	.	-	.	gene_id "FBgn0080691"; transcript_id "FBtr0301982"; exon_number "3"; FPKM "0.0"; parent_feature "mRNA";
2	FlyBase	exon	972526	972577	.	-	.	gene_id "FBgn0080691"; transcript_id "FBtr0301982"; exon_number "4"; FPKM "0.0"; parent_feature "mRNA";
2	FlyBase	exon	972755	972847	.	-	.	gene_id "FBgn0015151"; transcript_id "FBtr0303050"; exon_number "1"; FPKM "0.0"; parent_feature "mRNA";
2	FlyBase	exon	972755	972847	.	-	.	gene_id "FBgn0015151"; transcript_id "FBtr0284490"; exon_number "1"; FPKM "0.0"; parent_feature "mRNA";
2	FlyBase	exon	972912	973036	.	-	.	gene_id "FBgn0015151"; transcript_id "FBtr0303050"; exon_number "2"; FPKM "0.0"; parent_feature "mRNA";
2	FlyBase	exon	972912	973036	.	-	.	gene_id "FBgn0015151"; transcript_id "FBtr0284490"; exon_number "2"; FPKM "0.0"; parent_feature "mRNA";
2	FlyBase	exon	973093	973324	.	-	.	gene_id "FBgn0015151"; transcript_id "FBtr0303050"; exon_number "4"; FPKM "0.0"; parent_feature "mRNA";
2	FlyBase	exon	973093	973249	.	-	.	gene_id "FBgn0015151"; transcript_id "FBtr0284490"; exon_number "3"; FPKM "0.0"; parent_feature "mRNA";
2	FlyBase	exon	973502	973574	.	+	.	gene_id "FBgn0248306"; transcript_id "FBtr0284666"; exon_number "1"; FPKM "0.0"; parent_feature "mRNA";
2	FlyBase	exon	973633	974630	.	+	.	gene_id "FBgn0248306"; transcript_id "FBtr0284666"; exon_number "2"; FPKM "0.0"; parent_feature "mRNA";
2	FlyBase	exon	975342	977042	.	+	.	gene_id "FBgn0243553"; transcript_id "FBtr0284667"; exon_number "1"; FPKM "0.0"; parent_feature "mRNA";
2	FlyBase	exon	977511	978921	.	+	.	gene_id "FBgn0074768"; transcript_id "FBtr0284668"; exon_number "1"; FPKM "0.0"; parent_feature "mRNA";
2	FlyBase	exon	978956	979386	.	-	.	gene_id "FBgn0012704"; transcript_id "FBtr0284489"; exon_number "1"; FPKM "0.0"; parent_feature "mRNA";
2	FlyBase	exon	979459	979811	.	-	.	gene_id "FBgn0012704"; transcript_id "FBtr0284489"; exon_number "3"; FPKM "0.0"; parent_feature "mRNA";
2	FlyBase	exon	986670	987368	.	+	.	gene_id "FBgn0080701"; transcript_id "FBtr0284670"; exon_number "1"; FPKM "0.0"; parent_feature "mRNA";
2	FlyBase	exon	987427	988885	.	+	.	gene_id "FBgn0080701"; transcript_id "FBtr0284670"; exon_number "2"; FPKM "0.0"; parent_feature "mRNA";
2	FlyBase	exon	990585	990616	.	+	.	gene_id "FBgn0073820"; transcript_id "FBtr0284672"; exon_number "1"; FPKM "0.0"; parent_feature "mRNA";
2	FlyBase	exon	990678	990984	.	+	.	gene_id "FBgn0073820"; transcript_id "FBtr0284672"; exon_number "2"; FPKM "0.0"; parent_feature "mRNA";
2	FlyBase	exon	991361	991392	.	+	.	gene_id "FBgn0248307"; transcript_id "FBtr0284673"; exon_number "1"; FPKM "0.0"; parent_feature "mRNA";
2	FlyBase	exon	991449	991752	.	+	.	gene_id "FBgn0248307"; transcript_id "FBtr0284673"; exon_number "2"; FPKM "0.0"; parent_feature "mRNA";
2	FlyBase	exon	991780	992265	.	+	.	gene_id "FBgn0080704"; transcript_id "FBtr0284674"; exon_number "1"; FPKM "0.0"; parent_feature "mRNA";
2	FlyBase	exon	993160	993335	.	+	.	gene_id "FBgn0080705"; transcript_id "FBtr0284675"; exon_number "1"; FPKM "0.0"; parent_feature "mRNA";
2	FlyBase	exon	997408	997911	.	+	.	gene_id "FBgn0075967"; transcript_id "FBtr0302000"; exon_number "1"; FPKM "0.0"; parent_feature "mRNA";
2	FlyBase	exon	1001452	1001639	.	+	.	gene_id "FBgn0080705"; transcript_id "FBtr0284675"; exon_number "2"; FPKM "0.0"; parent_feature "mRNA";
2	FlyBase	exon	1001704	1001933	.	+	.	gene_id "FBgn0080705"; transcript_id "FBtr0284675"; exon_number "3"; FPKM "0.0"; parent_feature "mRNA";
2	FlyBase	exon	1001999	1002217	.	+	.	gene_id "FBgn0080705"; transcript_id "FBtr0284675"; exon_number "4"; FPKM "0.0"; parent_feature "mRNA";
2	FlyBase	exon	1002289	1002455	.	+	.	gene_id "FBgn0080705"; transcript_id "FBtr0284675"; exon_number "5"; FPKM "0.0"; parent_feature "mRNA";
2	FlyBase	exon	1002523	1002629	.	+	.	gene_id "FBgn0080705"; transcript_id "FBtr0284675"; exon_number "6"; FPKM "0.0"; parent_feature "mRNA";
2	FlyBase	exon	1017366	1017507	.	+	.	gene_id "FBgn0080705"; transcript_id "FBtr0284675"; exon_number "7"; FPKM "0.0"; parent_feature "mRNA";
2	FlyBase	exon	1036481	1037322	.	+	.	gene_id "FBgn0080705"; transcript_id "FBtr0284675"; exon_number "8"; FPKM "0.0"; parent_feature "mRNA";
2	FlyBase	exon	1042330	1042790	.	+	.	gene_id "FBgn0080705"; transcript_id "FBtr0284675"; exon_number "9"; FPKM "0.0"; parent_feature "mRNA";
2	FlyBase	exon	1042875	1043682	.	+	.	gene_id "FBgn0080705"; transcript_id "FBtr0284675"; exon_number "10"; FPKM "0.0"; parent_feature "mRNA";
2	FlyBase	exon	1044885	1045564	.	+	.	gene_id "FBgn0080705"; transcript_id "FBtr0284675"; exon_number "11"; FPKM "0.0"; parent_feature "mRNA";
2	FlyBase	exon	1056253	1056912	.	+	.	gene_id "FBgn0080705"; transcript_id "FBtr0284675"; exon_number "12"; FPKM "0.0"; parent_feature "mRNA";
2	FlyBase	exon	1067764	1067920	.	+	.	gene_id "FBgn0075950"; transcript_id "FBtr0284676"; exon_number "1"; FPKM "0.0"; parent_feature "mRNA";
2	FlyBase	exon	1069006	1069184	.	+	.	gene_id "FBgn0075950"; transcript_id "FBtr0284676"; exon_number "2"; FPKM "0.0"; parent_feature "mRNA";
2	FlyBase	exon	1069340	1069462	.	+	.	gene_id "FBgn0075950"; transcript_id "FBtr0284676"; exon_number "3"; FPKM "0.0"; parent_feature "mRNA";
2	FlyBase	exon	1071304	1071483	.	+	.	gene_id "FBgn0075950"; transcript_id "FBtr0284676"; exon_number "4"; FPKM "0.0"; parent_feature "mRNA";
2	FlyBase	exon	1071563	1071628	.	+	.	gene_id "FBgn0075950"; transcript_id "FBtr0284676"; exon_number "5"; FPKM "0.0"; parent_feature "mRNA";
2	FlyBase	exon	1071731	1074646	.	+	.	gene_id "FBgn0075950"; transcript_id "FBtr0284676"; exon_number "6"; FPKM "0.0"; parent_feature "mRNA";
2	FlyBase	exon	1074716	1075240	.	+	.	gene_id "FBgn0075950"; transcript_id "FBtr0284676"; exon_number "7"; FPKM "0.0"; parent_feature "mRNA";
2	FlyBase	exon	1075295	1075413	.	+	.	gene_id "FBgn0075950"; transcript_id "FBtr0284676"; exon_number "8"; FPKM "0.0"; parent_feature "mRNA";
2	FlyBase	exon	1075478	1076242	.	+	.	gene_id "FBgn0075950"; transcript_id "FBtr0284676"; exon_number "9"; FPKM "0.0"; parent_feature "mRNA";
2	FlyBase	exon	1076315	1076453	.	+	.	gene_id "FBgn0075950"; transcript_id "FBtr0284676"; exon_number "10"; FPKM "0.0"; parent_feature "mRNA";
2	FlyBase	exon	1086893	1087071	.	-	.	gene_id "FBgn0080600"; transcript_id "FBtr0284481"; exon_number "1"; FPKM "0.0"; parent_feature "mRNA";
2	FlyBase	exon	1086893	1087071	.	-	.	gene_id "FBgn0080600"; transcript_id "FBtr0303171"; exon_number "1"; FPKM "0.0"; parent_feature "mRNA";
2	FlyBase	exon	1087137	1087292	.	-	.	gene_id "FBgn0080600"; transcript_id "FBtr0284481"; exon_number "2"; FPKM "0.0"; parent_feature "mRNA";
2	FlyBase	exon	1087137	1087292	.	-	.	gene_id "FBgn0080600"; transcript_id "FBtr0303171"; exon_number "2"; FPKM "0.0"; parent_feature "mRNA";
2	FlyBase	exon	1087350	1087886	.	-	.	gene_id "FBgn0080600"; transcript_id "FBtr0284481"; exon_number "3"; FPKM "0.0"; parent_feature "mRNA";
2	FlyBase	exon	1087350	1087886	.	-	.	gene_id "FBgn0080600"; transcript_id "FBtr0303171"; exon_number "3"; FPKM "0.0"; parent_feature "mRNA";
2	FlyBase	exon	1087952	1088392	.	-	.	gene_id "FBgn0080600"; transcript_id "FBtr0284481"; exon_number "5"; FPKM "0.0"; parent_feature "mRNA";
2	FlyBase	exon	1087952	1088353	.	-	.	gene_id "FBgn0080600"; transcript_id "FBtr0303171"; exon_number "4"; FPKM "0.0"; parent_feature "mRNA";
2	FlyBase	exon	1090943	1091225	.	-	.	gene_id "FBgn0080600"; transcript_id "FBtr0303171"; exon_number "6"; FPKM "0.0"; parent_feature "mRNA";
2	FlyBase	exon	1092232	1092317	.	+	.	gene_id "FBgn0261496"; transcript_id "FBtr0303190"; exon_number "1"; FPKM "0.0"; parent_feature "mRNA";
2	FlyBase	exon	1092232	1092317	.	+	.	gene_id "FBgn0261496"; transcript_id "FBtr0303191"; exon_number "1"; FPKM "0.0"; parent_feature "mRNA";
2	FlyBase	exon	1092383	1092593	.	+	.	gene_id "FBgn0261496"; transcript_id "FBtr0303190"; exon_number "2"; FPKM "0.0"; parent_feature "mRNA";
2	FlyBase	exon	1092383	1092593	.	+	.	gene_id "FBgn0261496"; transcript_id "FBtr0303191"; exon_number "2"; FPKM "0.0"; parent_feature "mRNA";
2	FlyBase	exon	1092792	1092881	.	+	.	gene_id "FBgn0261496"; transcript_id "FBtr0303191"; exon_number "3"; FPKM "0.0"; parent_feature "mRNA";
2	FlyBase	exon	1092962	1093100	.	+	.	gene_id "FBgn0261496"; transcript_id "FBtr0303190"; exon_number "4"; FPKM "0.0"; parent_feature "mRNA";
2	FlyBase	exon	1092962	1093100	.	+	.	gene_id "FBgn0261496"; transcript_id "FBtr0303191"; exon_number "4"; FPKM "0.0"; parent_feature "mRNA";
2	FlyBase	exon	1093168	1094182	.	+	.	gene_id "FBgn0261496"; transcript_id "FBtr0303190"; exon_number "5"; FPKM "0.0"; parent_feature "mRNA";
2	FlyBase	exon	1093168	1094182	.	+	.	gene_id "FBgn0261496"; transcript_id "FBtr0303191"; exon_number "5"; FPKM "0.0"; parent_feature "mRNA";
2	FlyBase	exon	1094248	1094971	.	+	.	gene_id "FBgn0261496"; transcript_id "FBtr0303190"; exon_number "6"; FPKM "0.0"; parent_feature "mRNA";
2	FlyBase	exon	1094248	1094971	.	+	.	gene_id "FBgn0261496"; transcript_id "FBtr0303191"; exon_number "6"; FPKM "0.0"; parent_feature "mRNA";
2	FlyBase	exon	1095037	1095855	.	+	.	gene_id "FBgn0261496"; transcript_id "FBtr0303190"; exon_number "7"; FPKM "0.0"; parent_feature "mRNA";
2	FlyBase	exon	1095037	1095855	.	+	.	gene_id "FBgn0261496"; transcript_id "FBtr0303191"; exon_number "7"; FPKM "0.0"; parent_feature "mRNA";
2	FlyBase	exon	1095935	1096063	.	+	.	gene_id "FBgn0261496"; transcript_id "FBtr0303190"; exon_number "8"; FPKM "0.0"; parent_feature "mRNA";
2	FlyBase	exon	1095935	1096063	.	+	.	gene_id "FBgn0261496"; transcript_id "FBtr0303191"; exon_number "8"; FPKM "0.0"; parent_feature "mRNA";
2	FlyBase	exon	1096135	1096290	.	+	.	gene_id "FBgn0261496"; transcript_id "FBtr0303190"; exon_number "9"; FPKM "0.0"; parent_feature "mRNA";
2	FlyBase	exon	1096135	1096290	.	+	.	gene_id "FBgn0261496"; transcript_id "FBtr0303191"; exon_number "9"; FPKM "0.0"; parent_feature "mRNA";
2	FlyBase	exon	1099428	1101094	.	+	.	gene_id "FBgn0075973"; transcript_id "FBtr0303169"; exon_number "1"; FPKM "0.0"; parent_feature "mRNA";
2	FlyBase	exon	1107088	1107127	.	+	.	gene_id "FBgn0075973"; transcript_id "FBtr0303170"; exon_number "2"; FPKM "0.0"; parent_feature "mRNA";
2	FlyBase	exon	1108786	1109365	.	+	.	gene_id "FBgn0075973"; transcript_id "FBtr0303170"; exon_number "3"; FPKM "0.0"; parent_feature "mRNA";
2	FlyBase	exon	1109431	1109648	.	+	.	gene_id "FBgn0075973"; transcript_id "FBtr0303169"; exon_number "4"; FPKM "0.0"; parent_feature "mRNA";
2	FlyBase	exon	1109431	1109648	.	+	.	gene_id "FBgn0075973"; transcript_id "FBtr0303170"; exon_number "4"; FPKM "0.0"; parent_feature "mRNA";
2	FlyBase	exon	1109814	1109935	.	+	.	gene_id "FBgn0075973"; transcript_id "FBtr0303169"; exon_number "5"; FPKM "0.0"; parent_feature "mRNA";
2	FlyBase	exon	1109814	1109935	.	+	.	gene_id "FBgn0075973"; transcript_id "FBtr0303170"; exon_number "5"; FPKM "0.0"; parent_feature "mRNA";
2	FlyBase	exon	1116769	1117254	.	+	.	gene_id "FBgn0075973"; transcript_id "FBtr0303169"; exon_number "6"; FPKM "0.0"; parent_feature "mRNA";
2	FlyBase	exon	1116769	1117254	.	+	.	gene_id "FBgn0075973"; transcript_id "FBtr0303170"; exon_number "6"; FPKM "0.0"; parent_feature "mRNA";
2	FlyBase	exon	1118004	1118299	.	-	.	gene_id "FBgn0073813"; transcript_id "FBtr0284480"; exon_number "2"; FPKM "0.0"; parent_feature "mRNA";
2	FlyBase	exon	1118372	1118591	.	-	.	gene_id "FBgn0073813"; transcript_id "FBtr0284480"; exon_number "1"; FPKM "0.0"; parent_feature "mRNA";
2	FlyBase	exon	1128721	1128752	.	-	.	gene_id "FBgn0073732"; transcript_id "FBtr0303178"; exon_number "1"; FPKM "0.0"; parent_feature "mRNA";
2	FlyBase	exon	1128721	1128752	.	-	.	gene_id "FBgn0073732"; transcript_id "FBtr0303179"; exon_number "1"; FPKM "0.0"; parent_feature "mRNA";
2	FlyBase	exon	1128721	1128752	.	-	.	gene_id "FBgn0073732"; transcript_id "FBtr0303180"; exon_number "1"; FPKM "0.0"; parent_feature "mRNA";
2	FlyBase	exon	1131286	1131584	.	-	.	gene_id "FBgn0073732"; transcript_id "FBtr0303181"; exon_number "2"; FPKM "0.0"; parent_feature "mRNA";
2	FlyBase	exon	1132917	1133064	.	-	.	gene_id "FBgn0073732"; transcript_id "FBtr0303178"; exon_number "3"; FPKM "0.0"; parent_feature "mRNA";
2	FlyBase	exon	1132917	1133064	.	-	.	gene_id "FBgn0073732"; transcript_id "FBtr0303179"; exon_number "3"; FPKM "0.0"; parent_feature "mRNA";
2	FlyBase	exon	1132917	1133064	.	-	.	gene_id "FBgn0073732"; transcript_id "FBtr0303180"; exon_number "3"; FPKM "0.0"; parent_feature "mRNA";
2	FlyBase	exon	1132917	1133064	.	-	.	gene_id "FBgn0073732"; transcript_id "FBtr0303181"; exon_number "3"; FPKM "0.0"; parent_feature "mRNA";
2	FlyBase	exon	1133136	1133387	.	-	.	gene_id "FBgn0073732"; transcript_id "FBtr0303178"; exon_number "4"; FPKM "0.0"; parent_feature "mRNA";
2	FlyBase	exon	1133136	1133387	.	-	.	gene_id "FBgn0073732"; transcript_id "FBtr0303179"; exon_number "4"; FPKM "0.0"; parent_feature "mRNA";
2	FlyBase	exon	1133136	1133387	.	-	.	gene_id "FBgn0073732"; transcript_id "FBtr0303180"; exon_number "4"; FPKM "0.0"; parent_feature "mRNA";
2	FlyBase	exon	1133136	1133387	.	-	.	gene_id "FBgn0073732"; transcript_id "FBtr0303181"; exon_number "4"; FPKM "0.0"; parent_feature "mRNA";
2	FlyBase	exon	1133469	1133981	.	-	.	gene_id "FBgn0073732"; transcript_id "FBtr0303178"; exon_number "5"; FPKM "0.0"; parent_feature "mRNA";
2	FlyBase	exon	1133469	1133981	.	-	.	gene_id "FBgn0073732"; transcript_id "FBtr0303179"; exon_number "5"; FPKM "0.0"; parent_feature "mRNA";
2	FlyBase	exon	1133469	1133981	.	-	.	gene_id "FBgn0073732"; transcript_id "FBtr0303180"; exon_number "5"; FPKM "0.0"; parent_feature "mRNA";
2	FlyBase	exon	1133469	1133981	.	-	.	gene_id "FBgn0073732"; transcript_id "FBtr0303181"; exon_number "5"; FPKM "0.0"; parent_feature "mRNA";
2	FlyBase	exon	1134057	1134209	.	-	.	gene_id "FBgn0073732"; transcript_id "FBtr0303178"; exon_number "6"; FPKM "0.0"; parent_feature "mRNA";
2	FlyBase	exon	1134057	1134209	.	-	.	gene_id "FBgn0073732"; transcript_id "FBtr0303179"; exon_number "6"; FPKM "0.0"; parent_feature "mRNA";
2	FlyBase	exon	1134057	1134209	.	-	.	gene_id "FBgn0073732"; transcript_id "FBtr0303180"; exon_number "6"; FPKM "0.0"; parent_feature "mRNA";
2	FlyBase	exon	1134057	1134209	.	-	.	gene_id "FBgn0073732"; transcript_id "FBtr0303181"; exon_number "6"; FPKM "0.0"; parent_feature "mRNA";
2	FlyBase	exon	1134472	1134576	.	-	.	gene_id "FBgn0073732"; transcript_id "FBtr0303179"; exon_number "7"; FPKM "0.0"; parent_feature "mRNA";
2	FlyBase	exon	1152113	1152259	.	+	.	gene_id "FBgn0261497"; transcript_id "FBtr0303184"; exon_number "1"; FPKM "0.0"; parent_feature "mRNA";
2	FlyBase	exon	1159635	1159766	.	-	.	gene_id "FBgn0073732"; transcript_id "FBtr0303180"; exon_number "8"; FPKM "0.0"; parent_feature "mRNA";
2	FlyBase	exon	1175778	1175927	.	-	.	gene_id "FBgn0073732"; transcript_id "FBtr0303178"; exon_number "9"; FPKM "0.0"; parent_feature "mRNA";
2	FlyBase	exon	1175778	1175927	.	-	.	gene_id "FBgn0073732"; transcript_id "FBtr0303181"; exon_number "9"; FPKM "0.0"; parent_feature "mRNA";
2	FlyBase	exon	1175976	1176047	.	-	.	gene_id "FBgn0073732"; transcript_id "FBtr0303178"; exon_number "10"; FPKM "0.0"; parent_feature "mRNA";
2	FlyBase	exon	1175976	1176047	.	-	.	gene_id "FBgn0073732"; transcript_id "FBtr0303181"; exon_number "10"; FPKM "0.0"; parent_feature "mRNA";
2	FlyBase	exon	1182951	1183037	.	+	.	gene_id "FBgn0075337"; transcript_id "FBtr0284681"; exon_number "1"; FPKM "0.0"; parent_feature "mRNA";
2	FlyBase	exon	1182951	1183037	.	+	.	gene_id "FBgn0075337"; transcript_id "FBtr0303186"; exon_number "1"; FPKM "0.0"; parent_feature "mRNA";
2	FlyBase	exon	1185787	1185888	.	+	.	gene_id "FBgn0075337"; transcript_id "FBtr0284681"; exon_number "2"; FPKM "0.0"; parent_feature "mRNA";
2	FlyBase	exon	1185787	1185888	.	+	.	gene_id "FBgn0075337"; transcript_id "FBtr0303186"; exon_number "2"; FPKM "0.0"; parent_feature "mRNA";
2	FlyBase	exon	1189296	1189655	.	+	.	gene_id "FBgn0075337"; transcript_id "FBtr0303186"; exon_number "5"; FPKM "0.0"; parent_feature "mRNA";
2	FlyBase	exon	1189296	1189451	.	+	.	gene_id "FBgn0075337"; transcript_id "FBtr0284681"; exon_number "4"; FPKM "0.0"; parent_feature "mRNA";
2	FlyBase	exon	1190249	1190503	.	+	.	gene_id "FBgn0075337"; transcript_id "FBtr0284681"; exon_number "6"; FPKM "0.0"; parent_feature "mRNA";
2	FlyBase	exon	1192307	1192443	.	-	.	gene_id "FBgn0081956"; transcript_id "FBtr0284477"; exon_number "1"; FPKM "0.0"; parent_feature "mRNA";
2	FlyBase	exon	1192507	1192596	.	-	.	gene_id "FBgn0081956"; transcript_id "FBtr0284477"; exon_number "2"; FPKM "0.0"; parent_feature "mRNA";
2	FlyBase	exon	1192663	1192738	.	-	.	gene_id "FBgn0081956"; transcript_id "FBtr0284477"; exon_number "3"; FPKM "0.0"; parent_feature "mRNA";
2	FlyBase	exon	1192798	1192860	.	-	.	gene_id "FBgn0081956"; transcript_id "FBtr0284477"; exon_number "4"; FPKM "0.0"; parent_feature "mRNA";
2	FlyBase	exon	1192939	1193415	.	-	.	gene_id "FBgn0081956"; transcript_id "FBtr0284477"; exon_number "5"; FPKM "0.0"; parent_feature "mRNA";
2	FlyBase	exon	1193473	1193791	.	-	.	gene_id "FBgn0081956"; transcript_id "FBtr0284477"; exon_number "6"; FPKM "0.0"; parent_feature "mRNA";
2	FlyBase	exon	1193851	1194007	.	-	.	gene_id "FBgn0081956"; transcript_id "FBtr0284477"; exon_number "7"; FPKM "0.0"; parent_feature "mRNA";
2	FlyBase	exon	1194069	1194220	.	-	.	gene_id "FBgn0081956"; transcript_id "FBtr0284477"; exon_number "8"; FPKM "0.0"; parent_feature "mRNA";
2	FlyBase	exon	1194302	1194480	.	-	.	gene_id "FBgn0081956"; transcript_id "FBtr0284477"; exon_number "9"; FPKM "0.0"; parent_feature "mRNA";
2	FlyBase	exon	1195223	1195308	.	-	.	gene_id "FBgn0248234"; transcript_id "FBtr0303188"; exon_number "1"; FPKM "0.0"; parent_feature "mRNA";
2	FlyBase	exon	1195383	1195548	.	-	.	gene_id "FBgn0248234"; transcript_id "FBtr0303188"; exon_number "2"; FPKM "0.0"; parent_feature "mRNA";
2	FlyBase	exon	1195629	1195676	.	-	.	gene_id "FBgn0248234"; transcript_id "FBtr0303188"; exon_number "3"; FPKM "0.0"; parent_feature "mRNA";
2	FlyBase	exon	1195729	1196306	.	-	.	gene_id "FBgn0248234"; transcript_id "FBtr0303188"; exon_number "4"; FPKM "0.0"; parent_feature "mRNA";
2	FlyBase	exon	1196359	1196546	.	-	.	gene_id "FBgn0248234"; transcript_id "FBtr0303188"; exon_number "5"; FPKM "0.0"; parent_feature "mRNA";
2	FlyBase	exon	1196613	1196763	.	-	.	gene_id "FBgn0248234"; transcript_id "FBtr0303188"; exon_number "6"; FPKM "0.0"; parent_feature "mRNA";
2	FlyBase	exon	1196823	1196974	.	-	.	gene_id "FBgn0248234"; transcript_id "FBtr0303188"; exon_number "7"; FPKM "0.0"; parent_feature "mRNA";
2	FlyBase	exon	1197036	1197229	.	-	.	gene_id "FBgn0248234"; transcript_id "FBtr0303188"; exon_number "8"; FPKM "0.0"; parent_feature "mRNA";
2	FlyBase	exon	1198451	1198509	.	-	.	gene_id "FBgn0248233"; transcript_id "FBtr0303187"; exon_number "1"; FPKM "0.0"; parent_feature "mRNA";
2	FlyBase	exon	1198567	1198732	.	-	.	gene_id "FBgn0248233"; transcript_id "FBtr0303187"; exon_number "2"; FPKM "0.0"; parent_feature "mRNA";
2	FlyBase	exon	1198788	1198829	.	-	.	gene_id "FBgn0248233"; transcript_id "FBtr0303187"; exon_number "3"; FPKM "0.0"; parent_feature "mRNA";
2	FlyBase	exon	1198897	1199471	.	-	.	gene_id "FBgn0248233"; transcript_id "FBtr0303187"; exon_number "4"; FPKM "0.0"; parent_feature "mRNA";
2	FlyBase	exon	1199519	1199721	.	-	.	gene_id "FBgn0248233"; transcript_id "FBtr0303187"; exon_number "5"; FPKM "0.0"; parent_feature "mRNA";
2	FlyBase	exon	1199778	1200065	.	-	.	gene_id "FBgn0248233"; transcript_id "FBtr0303187"; exon_number "6"; FPKM "0.0"; parent_feature "mRNA";
2	FlyBase	exon	1200120	1200328	.	-	.	gene_id "FBgn0248233"; transcript_id "FBtr0303187"; exon_number "7"; FPKM "0.0"; parent_feature "mRNA";
2	FlyBase	exon	1200441	1200502	.	-	.	gene_id "FBgn0248232"; transcript_id "FBtr0284473"; exon_number "1"; FPKM "0.0"; parent_feature "mRNA";
2	FlyBase	exon	1200563	1200728	.	-	.	gene_id "FBgn0248232"; transcript_id "FBtr0284473"; exon_number "2"; FPKM "0.0"; parent_feature "mRNA";
2	FlyBase	exon	1200787	1200834	.	-	.	gene_id "FBgn0248232"; transcript_id "FBtr0284473"; exon_number "3"; FPKM "0.0"; parent_feature "mRNA";
2	FlyBase	exon	1200880	1201317	.	-	.	gene_id "FBgn0248232"; transcript_id "FBtr0284473"; exon_number "4"; FPKM "0.0"; parent_feature "mRNA";
2	FlyBase	exon	1201373	1201703	.	-	.	gene_id "FBgn0248232"; transcript_id "FBtr0284473"; exon_number "5"; FPKM "0.0"; parent_feature "mRNA";
2	FlyBase	exon	1201756	1201906	.	-	.	gene_id "FBgn0248232"; transcript_id "FBtr0284473"; exon_number "6"; FPKM "0.0"; parent_feature "mRNA";
2	FlyBase	exon	1201962	1202101	.	-	.	gene_id "FBgn0248232"; transcript_id "FBtr0284473"; exon_number "7"; FPKM "0.0"; parent_feature "mRNA";
2	FlyBase	exon	1202156	1202346	.	-	.	gene_id "FBgn0248232"; transcript_id "FBtr0284473"; exon_number "8"; FPKM "0.0"; parent_feature "mRNA";
2	FlyBase	exon	1202712	1202893	.	+	.	gene_id "FBgn0075954"; transcript_id "FBtr0284683"; exon_number "1"; FPKM "0.0"; parent_feature "mRNA";
2	FlyBase	exon	1202959	1204105	.	+	.	gene_id "FBgn0075954"; transcript_id "FBtr0284683"; exon_number "2"; FPKM "0.0"; parent_feature "mRNA";
2	FlyBase	exon	1204169	1204225	.	+	.	gene_id "FBgn0075954"; transcript_id "FBtr0284683"; exon_number "3"; FPKM "0.0"; parent_feature "mRNA";
2	FlyBase	exon	1204285	1204450	.	+	.	gene_id "FBgn0075954"; transcript_id "FBtr0284683"; exon_number "4"; FPKM "0.0"; parent_feature "mRNA";
2	FlyBase	exon	1204522	1204619	.	+	.	gene_id "FBgn0075954"; transcript_id "FBtr0284683"; exon_number "5"; FPKM "0.0"; parent_feature "mRNA";
2	FlyBase	exon	1205212	1205696	.	+	.	gene_id "FBgn0076233"; transcript_id "FBtr0284684"; exon_number "1"; FPKM "0.0"; parent_feature "mRNA";
2	FlyBase	exon	1205786	1205973	.	+	.	gene_id "FBgn0076233"; transcript_id "FBtr0284684"; exon_number "2"; FPKM "0.0"; parent_feature "mRNA";
2	FlyBase	exon	1206047	1206210	.	+	.	gene_id "FBgn0076233"; transcript_id "FBtr0284684"; exon_number "3"; FPKM "0.0"; parent_feature "mRNA";
2	FlyBase	exon	1206291	1206728	.	+	.	gene_id "FBgn0076233"; transcript_id "FBtr0284684"; exon_number "4"; FPKM "0.0"; parent_feature "mRNA";
2	FlyBase	exon	1206790	1206982	.	+	.	gene_id "FBgn0076233"; transcript_id "FBtr0284684"; exon_number "5"; FPKM "0.0"; parent_feature "mRNA";
2	FlyBase	exon	1207110	1207132	.	+	.	gene_id "FBgn0076233"; transcript_id "FBtr0284684"; exon_number "6"; FPKM "0.0"; parent_feature "mRNA";
2	FlyBase	exon	1208691	1208869	.	+	.	gene_id "FBgn0081976"; transcript_id "FBtr0284685"; exon_number "1"; FPKM "0.0"; parent_feature "mRNA";
2	FlyBase	exon	1209633	1209787	.	+	.	gene_id "FBgn0081976"; transcript_id "FBtr0284685"; exon_number "2"; FPKM "0.0"; parent_feature "mRNA";
2	FlyBase	exon	1209843	1209990	.	+	.	gene_id "FBgn0081976"; transcript_id "FBtr0284685"; exon_number "3"; FPKM "0.0"; parent_feature "mRNA";
2	FlyBase	exon	1210088	1210281	.	+	.	gene_id "FBgn0081976"; transcript_id "FBtr0284685"; exon_number "4"; FPKM "0.0"; parent_feature "mRNA";
2	FlyBase	exon	1210345	1210496	.	+	.	gene_id "FBgn0081976"; transcript_id "FBtr0284685"; exon_number "5"; FPKM "0.0"; parent_feature "mRNA";
2	FlyBase	exon	1210558	1211067	.	+	.	gene_id "FBgn0081976"; transcript_id "FBtr0284685"; exon_number "6"; FPKM "0.0"; parent_feature "mRNA";
2	FlyBase	exon	1211133	1211298	.	+	.	gene_id "FBgn0081976"; transcript_id "FBtr0284685"; exon_number "7"; FPKM "0.0"; parent_feature "mRNA";
2	FlyBase	exon	1211653	1211753	.	+	.	gene_id "FBgn0081976"; transcript_id "FBtr0284685"; exon_number "8"; FPKM "0.0"; parent_feature "mRNA";
2	FlyBase	exon	1212444	1212622	.	+	.	gene_id "FBgn0081974"; transcript_id "FBtr0284686"; exon_number "1"; FPKM "0.0"; parent_feature "mRNA";
2	FlyBase	exon	1214185	1214339	.	+	.	gene_id "FBgn0081974"; transcript_id "FBtr0284686"; exon_number "2"; FPKM "0.0"; parent_feature "mRNA";
2	FlyBase	exon	1214407	1214563	.	+	.	gene_id "FBgn0081974"; transcript_id "FBtr0284686"; exon_number "3"; FPKM "0.0"; parent_feature "mRNA";
2	FlyBase	exon	1214622	1215474	.	+	.	gene_id "FBgn0081974"; transcript_id "FBtr0284686"; exon_number "4"; FPKM "0.0"; parent_feature "mRNA";
2	FlyBase	exon	1215535	1215700	.	+	.	gene_id "FBgn0081974"; transcript_id "FBtr0284686"; exon_number "5"; FPKM "0.0"; parent_feature "mRNA";
2	FlyBase	exon	1215765	1215865	.	+	.	gene_id "FBgn0081974"; transcript_id "FBtr0284686"; exon_number "6"; FPKM "0.0"; parent_feature "mRNA";
2	FlyBase	exon	1215884	1216019	.	-	.	gene_id "FBgn0073783"; transcript_id "FBtr0284472"; exon_number "1"; FPKM "0.0"; parent_feature "mRNA";
2	FlyBase	exon	1216082	1216247	.	-	.	gene_id "FBgn0073783"; transcript_id "FBtr0284472"; exon_number "2"; FPKM "0.0"; parent_feature "mRNA";
2	FlyBase	exon	1216316	1217295	.	-	.	gene_id "FBgn0073783"; transcript_id "FBtr0284472"; exon_number "3"; FPKM "0.0"; parent_feature "mRNA";
2	FlyBase	exon	1217360	1217520	.	-	.	gene_id "FBgn0073783"; transcript_id "FBtr0284472"; exon_number "4"; FPKM "0.0"; parent_feature "mRNA";
2	FlyBase	exon	1217576	1217794	.	-	.	gene_id "FBgn0073783"; transcript_id "FBtr0284472"; exon_number "5"; FPKM "0.0"; parent_feature "mRNA";
2	FlyBase	exon	1218725	1219100	.	-	.	gene_id "FBgn0075962"; transcript_id "FBtr0284471"; exon_number "1"; FPKM "0.0"; parent_feature "mRNA";
2	FlyBase	exon	1219176	1219341	.	-	.	gene_id "FBgn0075962"; transcript_id "FBtr0284471"; exon_number "2"; FPKM "0.0"; parent_feature "mRNA";
2	FlyBase	exon	1219408	1219473	.	-	.	gene_id "FBgn0075962"; transcript_id "FBtr0284471"; exon_number "3"; FPKM "0.0"; parent_feature "mRNA";
2	FlyBase	exon	1219547	1220029	.	-	.	gene_id "FBgn0075962"; transcript_id "FBtr0284471"; exon_number "4"; FPKM "0.0"; parent_feature "mRNA";
2	FlyBase	exon	1220101	1220270	.	-	.	gene_id "FBgn0075962"; transcript_id "FBtr0284471"; exon_number "5"; FPKM "0.0"; parent_feature "mRNA";
2	FlyBase	exon	1221260	1221447	.	-	.	gene_id "FBgn0075962"; transcript_id "FBtr0284471"; exon_number "6"; FPKM "0.0"; parent_feature "mRNA";
2	FlyBase	exon	1221514	1221670	.	-	.	gene_id "FBgn0075962"; transcript_id "FBtr0284471"; exon_number "7"; FPKM "0.0"; parent_feature "mRNA";
2	FlyBase	exon	1221746	1221897	.	-	.	gene_id "FBgn0075962"; transcript_id "FBtr0284471"; exon_number "8"; FPKM "0.0"; parent_feature "mRNA";
2	FlyBase	exon	1222146	1222787	.	-	.	gene_id "FBgn0075960"; transcript_id "FBtr0302064"; exon_number "1"; FPKM "0.0"; parent_feature "mRNA";
2	FlyBase	exon	1222862	1224430	.	-	.	gene_id "FBgn0075960"; transcript_id "FBtr0302064"; exon_number "2"; FPKM "0.0"; parent_feature "mRNA";
2	FlyBase	exon	1226327	1226508	.	-	.	gene_id "FBgn0075962"; transcript_id "FBtr0284471"; exon_number "9"; FPKM "0.0"; parent_feature "mRNA";
2	FlyBase	exon	1231037	1231252	.	+	.	gene_id "FBgn0248309"; transcript_id "FBtr0284687"; exon_number "1"; FPKM "0.0"; parent_feature "mRNA";
2	FlyBase	exon	1235974	1236157	.	-	.	gene_id "FBgn0073228"; transcript_id "FBtr0284470"; exon_number "1"; FPKM "0.0"; parent_feature "mRNA";
2	FlyBase	exon	1236221	1236831	.	-	.	gene_id "FBgn0073228"; transcript_id "FBtr0284470"; exon_number "2"; FPKM "0.0"; parent_feature "mRNA";
2	FlyBase	exon	1236894	1237760	.	-	.	gene_id "FBgn0073228"; transcript_id "FBtr0284470"; exon_number "3"; FPKM "0.0"; parent_feature "mRNA";
2	FlyBase	exon	1237818	1238141	.	-	.	gene_id "FBgn0073228"; transcript_id "FBtr0284470"; exon_number "4"; FPKM "0.0"; parent_feature "mRNA";
2	FlyBase	exon	1238201	1238329	.	-	.	gene_id "FBgn0073228"; transcript_id "FBtr0284470"; exon_number "5"; FPKM "0.0"; parent_feature "mRNA";
2	FlyBase	exon	1242030	1242145	.	+	.	gene_id "FBgn0075332"; transcript_id "FBtr0284688"; exon_number "1"; FPKM "0.0"; parent_feature "mRNA";
2	FlyBase	exon	1242303	1242857	.	+	.	gene_id "FBgn0075332"; transcript_id "FBtr0284688"; exon_number "2"; FPKM "0.0"; parent_feature "mRNA";
2	FlyBase	exon	1242916	1243231	.	+	.	gene_id "FBgn0075332"; transcript_id "FBtr0284688"; exon_number "3"; FPKM "0.0"; parent_feature "mRNA";
2	FlyBase	exon	1243297	1243409	.	+	.	gene_id "FBgn0075332"; transcript_id "FBtr0284688"; exon_number "4"; FPKM "0.0"; parent_feature "mRNA";
2	FlyBase	exon	1243476	1243641	.	+	.	gene_id "FBgn0075332"; transcript_id "FBtr0284688"; exon_number "5"; FPKM "0.0"; parent_feature "mRNA";
2	FlyBase	exon	1245005	1245070	.	+	.	gene_id "FBgn0075287"; transcript_id "FBtr0284689"; exon_number "1"; FPKM "0.0"; parent_feature "mRNA";
2	FlyBase	exon	1250108	1250260	.	+	.	gene_id "FBgn0075287"; transcript_id "FBtr0284689"; exon_number "2"; FPKM "0.0"; parent_feature "mRNA";
2	FlyBase	exon	1250765	1250927	.	+	.	gene_id "FBgn0075287"; transcript_id "FBtr0284689"; exon_number "3"; FPKM "0.0"; parent_feature "mRNA";
2	FlyBase	exon	1250985	1251076	.	+	.	gene_id "FBgn0075287"; transcript_id "FBtr0284689"; exon_number "4"; FPKM "0.0"; parent_feature "mRNA";
2	FlyBase	exon	1251144	1251338	.	+	.	gene_id "FBgn0075287"; transcript_id "FBtr0284689"; exon_number "5"; FPKM "0.0"; parent_feature "mRNA";
2	FlyBase	exon	1251401	1251624	.	+	.	gene_id "FBgn0075287"; transcript_id "FBtr0284689"; exon_number "6"; FPKM "0.0"; parent_feature "mRNA";
2	FlyBase	exon	1252086	1252252	.	+	.	gene_id "FBgn0075287"; transcript_id "FBtr0284689"; exon_number "7"; FPKM "0.0"; parent_feature "mRNA";
2	FlyBase	exon	1252332	1252450	.	+	.	gene_id "FBgn0075287"; transcript_id "FBtr0284689"; exon_number "8"; FPKM "0.0"; parent_feature "mRNA";
2	FlyBase	exon	1252516	1253125	.	+	.	gene_id "FBgn0075287"; transcript_id "FBtr0284689"; exon_number "9"; FPKM "0.0"; parent_feature "mRNA";
2	FlyBase	exon	1253194	1253474	.	+	.	gene_id "FBgn0075287"; transcript_id "FBtr0284689"; exon_number "10"; FPKM "0.0"; parent_feature "mRNA";
2	FlyBase	exon	1254748	1255210	.	+	.	gene_id "FBgn0073832"; transcript_id "FBtr0284690"; exon_number "1"; FPKM "0.0"; parent_feature "mRNA";
2	FlyBase	exon	1255268	1255470	.	+	.	gene_id "FBgn0073832"; transcript_id "FBtr0284690"; exon_number "2"; FPKM "0.0"; parent_feature "mRNA";
2	FlyBase	exon	1255530	1255676	.	+	.	gene_id "FBgn0073832"; transcript_id "FBtr0284690"; exon_number "3"; FPKM "0.0"; parent_feature "mRNA";
2	FlyBase	exon	1267570	1267704	.	-	.	gene_id "FBgn0073827"; transcript_id "FBtr0284468"; exon_number "1"; FPKM "0.0"; parent_feature "mRNA";
2	FlyBase	exon	1267775	1267924	.	-	.	gene_id "FBgn0073827"; transcript_id "FBtr0284468"; exon_number "2"; FPKM "0.0"; parent_feature "mRNA";
2	FlyBase	exon	1267980	1268697	.	-	.	gene_id "FBgn0073827"; transcript_id "FBtr0284468"; exon_number "3"; FPKM "0.0"; parent_feature "mRNA";
2	FlyBase	exon	1268786	1269810	.	-	.	gene_id "FBgn0073827"; transcript_id "FBtr0284468"; exon_number "4"; FPKM "0.0"; parent_feature "mRNA";
2	FlyBase	exon	1272330	1273040	.	+	.	gene_id "FBgn0075328"; transcript_id "FBtr0305098"; exon_number "1"; FPKM "0.0"; parent_feature "mRNA";
2	FlyBase	exon	1272330	1273040	.	+	.	gene_id "FBgn0075328"; transcript_id "FBtr0284692"; exon_number "1"; FPKM "0.0"; parent_feature "mRNA";
2	FlyBase	exon	1273108	1273890	.	+	.	gene_id "FBgn0075328"; transcript_id "FBtr0305098"; exon_number "3"; FPKM "0.0"; parent_feature "mRNA";
2	FlyBase	exon	1273108	1273588	.	+	.	gene_id "FBgn0075328"; transcript_id "FBtr0284692"; exon_number "2"; FPKM "0.0"; parent_feature "mRNA";
2	FlyBase	exon	1273634	1273890	.	+	.	gene_id "FBgn0075328"; transcript_id "FBtr0284692"; exon_number "4"; FPKM "0.0"; parent_feature "mRNA";
2	FlyBase	exon	1274879	1275001	.	+	.	gene_id "FBgn0248311"; transcript_id "FBtr0284694"; exon_number "1"; FPKM "0.0"; parent_feature "mRNA";
2	FlyBase	exon	1275054	1275491	.	+	.	gene_id "FBgn0248311"; transcript_id "FBtr0284694"; exon_number "2"; FPKM "0.0"; parent_feature "mRNA";
2	FlyBase	exon	1275720	1276050	.	+	.	gene_id "FBgn0073830"; transcript_id "FBtr0304534"; exon_number "1"; FPKM "0.0"; parent_feature "mRNA";
2	FlyBase	exon	1276168	1276400	.	+	.	gene_id "FBgn0073830"; transcript_id "FBtr0304534"; exon_number "2"; FPKM "0.0"; parent_feature "mRNA";
2	FlyBase	exon	1277421	1277543	.	+	.	gene_id "FBgn0073829"; transcript_id "FBtr0284696"; exon_number "1"; FPKM "0.0"; parent_feature "mRNA";
2	FlyBase	exon	1277603	1277864	.	+	.	gene_id "FBgn0073829"; transcript_id "FBtr0284696"; exon_number "2"; FPKM "0.0"; parent_feature "mRNA";
2	FlyBase	exon	1303225	1303647	.	+	.	gene_id "FBgn0075327"; transcript_id "FBtr0304536"; exon_number "2"; FPKM "0.0"; parent_feature "mRNA";
2	FlyBase	exon	1303484	1303647	.	+	.	gene_id "FBgn0075327"; transcript_id "FBtr0304537"; exon_number "3"; FPKM "0.0"; parent_feature "mRNA";
2	FlyBase	exon	1304440	1304717	.	+	.	gene_id "FBgn0075327"; transcript_id "FBtr0304536"; exon_number "5"; FPKM "0.0"; parent_feature "mRNA";
2	FlyBase	exon	1304440	1304717	.	+	.	gene_id "FBgn0075327"; transcript_id "FBtr0304537"; exon_number "5"; FPKM "0.0"; parent_feature "mRNA";
2	FlyBase	exon	1304785	1305638	.	+	.	gene_id "FBgn0075327"; transcript_id "FBtr0304536"; exon_number "6"; FPKM "0.0"; parent_feature "mRNA";
2	FlyBase	exon	1304785	1305638	.	+	.	gene_id "FBgn0075327"; transcript_id "FBtr0304537"; exon_number "6"; FPKM "0.0"; parent_feature "mRNA";
2	FlyBase	exon	1321829	1323757	.	-	.	gene_id "FBgn0262041"; transcript_id "FBtr0304546"; exon_number "1"; FPKM "0.0"; parent_feature "mRNA";
2	FlyBase	exon	1323872	1323971	.	-	.	gene_id "FBgn0262041"; transcript_id "FBtr0304546"; exon_number "2"; FPKM "0.0"; parent_feature "mRNA";
2	FlyBase	exon	1324054	1324142	.	-	.	gene_id "FBgn0262041"; transcript_id "FBtr0304546"; exon_number "3"; FPKM "0.0"; parent_feature "mRNA";
2	FlyBase	exon	1325388	1325576	.	-	.	gene_id "FBgn0262041"; transcript_id "FBtr0304546"; exon_number "4"; FPKM "0.0"; parent_feature "mRNA";
2	FlyBase	exon	1368714	1368810	.	-	.	gene_id "FBgn0262041"; transcript_id "FBtr0304546"; exon_number "5"; FPKM "0.0"; parent_feature "mRNA";
2	FlyBase	exon	1402125	1403452	.	-	.	gene_id "FBgn0262041"; transcript_id "FBtr0304546"; exon_number "6"; FPKM "0.0"; parent_feature "mRNA";
2	FlyBase	exon	1429457	1429996	.	-	.	gene_id "FBgn0248229"; transcript_id "FBtr0284461"; exon_number "1"; FPKM "0.0"; parent_feature "mRNA";
2	FlyBase	exon	1430060	1430113	.	-	.	gene_id "FBgn0248229"; transcript_id "FBtr0284461"; exon_number "2"; FPKM "0.0"; parent_feature "mRNA";
2	FlyBase	exon	1430189	1430239	.	-	.	gene_id "FBgn0248229"; transcript_id "FBtr0284461"; exon_number "3"; FPKM "0.0"; parent_feature "mRNA";
2	FlyBase	exon	1430302	1430433	.	-	.	gene_id "FBgn0248229"; transcript_id "FBtr0284461"; exon_number "4"; FPKM "0.0"; parent_feature "mRNA";
2	FlyBase	exon	1430510	1430593	.	-	.	gene_id "FBgn0248229"; transcript_id "FBtr0284461"; exon_number "5"; FPKM "0.0"; parent_feature "mRNA";
2	FlyBase	exon	1431223	1431567	.	-	.	gene_id "FBgn0248228"; transcript_id "FBtr0284460"; exon_number "1"; FPKM "0.0"; parent_feature "mRNA";
2	FlyBase	exon	1431618	1431758	.	-	.	gene_id "FBgn0248228"; transcript_id "FBtr0284460"; exon_number "2"; FPKM "0.0"; parent_feature "mRNA";
2	FlyBase	exon	1432318	1432482	.	-	.	gene_id "FBgn0248228"; transcript_id "FBtr0284460"; exon_number "3"; FPKM "0.0"; parent_feature "mRNA";
2	FlyBase	exon	1435499	1435559	.	+	.	gene_id "FBgn0081979"; transcript_id "FBtr0284698"; exon_number "1"; FPKM "0.0"; parent_feature "mRNA";
2	FlyBase	exon	1435911	1436526	.	+	.	gene_id "FBgn0081979"; transcript_id "FBtr0284698"; exon_number "2"; FPKM "0.0"; parent_feature "mRNA";
2	FlyBase	exon	1437423	1438017	.	+	.	gene_id "FBgn0081979"; transcript_id "FBtr0284698"; exon_number "3"; FPKM "0.0"; parent_feature "mRNA";
2	FlyBase	exon	1464041	1464133	.	-	.	gene_id "FBgn0243530"; transcript_id "FBtr0284459"; exon_number "1"; FPKM "0.0"; parent_feature "mRNA";
2	FlyBase	exon	1464198	1464296	.	-	.	gene_id "FBgn0243530"; transcript_id "FBtr0284459"; exon_number "2"; FPKM "0.0"; parent_feature "mRNA";
2	FlyBase	exon	1467356	1467448	.	-	.	gene_id "FBgn0243554"; transcript_id "FBtr0284458"; exon_number "1"; FPKM "0.0"; parent_feature "mRNA";
2	FlyBase	exon	1467518	1467616	.	-	.	gene_id "FBgn0243554"; transcript_id "FBtr0284458"; exon_number "2"; FPKM "0.0"; parent_feature "mRNA";
2	FlyBase	exon	1468927	1469019	.	-	.	gene_id "FBgn0243543"; transcript_id "FBtr0284457"; exon_number "1"; FPKM "0.0"; parent_feature "mRNA";
2	FlyBase	exon	1469089	1469187	.	-	.	gene_id "FBgn0243543"; transcript_id "FBtr0284457"; exon_number "2"; FPKM "0.0"; parent_feature "mRNA";
2	FlyBase	exon	1470044	1470136	.	-	.	gene_id "FBgn0243532"; transcript_id "FBtr0284456"; exon_number "1"; FPKM "0.0"; parent_feature "mRNA";
2	FlyBase	exon	1470196	1470294	.	-	.	gene_id "FBgn0243532"; transcript_id "FBtr0284456"; exon_number "2"; FPKM "0.0"; parent_feature "mRNA";
2	FlyBase	exon	1471114	1471206	.	-	.	gene_id "FBgn0243529"; transcript_id "FBtr0284455"; exon_number "1"; FPKM "0.0"; parent_feature "mRNA";
2	FlyBase	exon	1471265	1471363	.	-	.	gene_id "FBgn0243529"; transcript_id "FBtr0284455"; exon_number "2"; FPKM "0.0"; parent_feature "mRNA";
2	FlyBase	exon	1473228	1473242	.	+	.	gene_id "FBgn0075122"; transcript_id "FBtr0284700"; exon_number "1"; FPKM "0.0"; parent_feature "mRNA";
2	FlyBase	exon	1473504	1473671	.	+	.	gene_id "FBgn0075122"; transcript_id "FBtr0284700"; exon_number "3"; FPKM "0.0"; parent_feature "mRNA";
2	FlyBase	exon	1473728	1474060	.	+	.	gene_id "FBgn0075122"; transcript_id "FBtr0284700"; exon_number "4"; FPKM "0.0"; parent_feature "mRNA";
2	FlyBase	exon	1475002	1475229	.	+	.	gene_id "FBgn0075122"; transcript_id "FBtr0284700"; exon_number "5"; FPKM "0.0"; parent_feature "mRNA";
2	FlyBase	exon	1479296	1479398	.	+	.	gene_id "FBgn0081987"; transcript_id "FBtr0284701"; exon_number "1"; FPKM "0.0"; parent_feature "mRNA";
2	FlyBase	exon	1482236	1482681	.	+	.	gene_id "FBgn0081987"; transcript_id "FBtr0284701"; exon_number "2"; FPKM "0.0"; parent_feature "mRNA";
2	FlyBase	exon	1483360	1483490	.	+	.	gene_id "FBgn0081987"; transcript_id "FBtr0284701"; exon_number "3"; FPKM "0.0"; parent_feature "mRNA";
2	FlyBase	exon	1483558	1483949	.	+	.	gene_id "FBgn0081987"; transcript_id "FBtr0284701"; exon_number "4"; FPKM "0.0"; parent_feature "mRNA";
2	FlyBase	exon	1484013	1484188	.	+	.	gene_id "FBgn0081987"; transcript_id "FBtr0284701"; exon_number "5"; FPKM "0.0"; parent_feature "mRNA";
2	FlyBase	exon	1484252	1484415	.	+	.	gene_id "FBgn0081987"; transcript_id "FBtr0284701"; exon_number "6"; FPKM "0.0"; parent_feature "mRNA";
2	FlyBase	exon	1484823	1484997	.	+	.	gene_id "FBgn0248312"; transcript_id "FBtr0284702"; exon_number "1"; FPKM "0.0"; parent_feature "mRNA";
2	FlyBase	exon	1485087	1485217	.	+	.	gene_id "FBgn0248312"; transcript_id "FBtr0284702"; exon_number "2"; FPKM "0.0"; parent_feature "mRNA";
2	FlyBase	exon	1485361	1485566	.	+	.	gene_id "FBgn0248312"; transcript_id "FBtr0284702"; exon_number "3"; FPKM "0.0"; parent_feature "mRNA";
2	FlyBase	exon	1485640	1486141	.	+	.	gene_id "FBgn0248312"; transcript_id "FBtr0284702"; exon_number "4"; FPKM "0.0"; parent_feature "mRNA";
2	FlyBase	exon	1500625	1500956	.	-	.	gene_id "FBgn0248227"; transcript_id "FBtr0284453"; exon_number "3"; FPKM "0.0"; parent_feature "mRNA";
2	FlyBase	exon	1501580	1501760	.	-	.	gene_id "FBgn0248227"; transcript_id "FBtr0284453"; exon_number "2"; FPKM "0.0"; parent_feature "mRNA";
2	FlyBase	exon	1501818	1502036	.	-	.	gene_id "FBgn0248227"; transcript_id "FBtr0284453"; exon_number "1"; FPKM "0.0"; parent_feature "mRNA";
2	FlyBase	exon	1502725	1503182	.	-	.	gene_id "FBgn0248226"; transcript_id "FBtr0302738"; exon_number "1"; FPKM "0.0"; parent_feature "mRNA";
2	FlyBase	exon	1503249	1504383	.	-	.	gene_id "FBgn0248226"; transcript_id "FBtr0302738"; exon_number "2"; FPKM "0.0"; parent_feature "mRNA";
2	FlyBase	exon	1504485	1504499	.	-	.	gene_id "FBgn0248226"; transcript_id "FBtr0302738"; exon_number "3"; FPKM "0.0"; parent_feature "mRNA";
2	FlyBase	exon	1504932	1505024	.	+	.	gene_id "FBgn0248314"; transcript_id "FBtr0284705"; exon_number "1"; FPKM "0.0"; parent_feature "mRNA";
2	FlyBase	exon	1505096	1505308	.	+	.	gene_id "FBgn0248314"; transcript_id "FBtr0284705"; exon_number "2"; FPKM "0.0"; parent_feature "mRNA";
2	FlyBase	exon	1505360	1505507	.	+	.	gene_id "FBgn0248314"; transcript_id "FBtr0284705"; exon_number "3"; FPKM "0.0"; parent_feature "mRNA";
2	FlyBase	exon	1505580	1505821	.	+	.	gene_id "FBgn0248314"; transcript_id "FBtr0284705"; exon_number "4"; FPKM "0.0"; parent_feature "mRNA";
2	FlyBase	exon	1505878	1505946	.	+	.	gene_id "FBgn0248314"; transcript_id "FBtr0284705"; exon_number "5"; FPKM "0.0"; parent_feature "mRNA";
2	FlyBase	exon	1511535	1511616	.	+	.	gene_id "FBgn0248315"; transcript_id "FBtr0302740"; exon_number "1"; FPKM "0.0"; parent_feature "mRNA";
2	FlyBase	exon	1511809	1512715	.	+	.	gene_id "FBgn0248315"; transcript_id "FBtr0302740"; exon_number "2"; FPKM "0.0"; parent_feature "mRNA";
2	FlyBase	exon	1512957	1513509	.	+	.	gene_id "FBgn0248315"; transcript_id "FBtr0302740"; exon_number "3"; FPKM "0.0"; parent_feature "mRNA";
2	FlyBase	exon	1513590	1514246	.	+	.	gene_id "FBgn0248315"; transcript_id "FBtr0302740"; exon_number "4"; FPKM "0.0"; parent_feature "mRNA";
2	FlyBase	exon	1514302	1514585	.	+	.	gene_id "FBgn0248315"; transcript_id "FBtr0302740"; exon_number "5"; FPKM "0.0"; parent_feature "mRNA";
2	FlyBase	exon	1514641	1514962	.	+	.	gene_id "FBgn0248315"; transcript_id "FBtr0302740"; exon_number "6"; FPKM "0.0"; parent_feature "mRNA";
2	FlyBase	exon	1515016	1515100	.	+	.	gene_id "FBgn0248315"; transcript_id "FBtr0302740"; exon_number "7"; FPKM "0.0"; parent_feature "mRNA";
2	FlyBase	exon	1515154	1515343	.	+	.	gene_id "FBgn0248315"; transcript_id "FBtr0302740"; exon_number "8"; FPKM "0.0"; parent_feature "mRNA";
2	FlyBase	exon	1515405	1515685	.	+	.	gene_id "FBgn0248315"; transcript_id "FBtr0302740"; exon_number "9"; FPKM "0.0"; parent_feature "mRNA";
2	FlyBase	exon	1515748	1515863	.	+	.	gene_id "FBgn0248315"; transcript_id "FBtr0302740"; exon_number "10"; FPKM "0.0"; parent_feature "mRNA";
2	FlyBase	exon	1516102	1516425	.	+	.	gene_id "FBgn0075966"; transcript_id "FBtr0284708"; exon_number "1"; FPKM "0.0"; parent_feature "mRNA";
2	FlyBase	exon	1516492	1517322	.	+	.	gene_id "FBgn0075966"; transcript_id "FBtr0284708"; exon_number "2"; FPKM "0.0"; parent_feature "mRNA";
2	FlyBase	exon	1525356	1525600	.	+	.	gene_id "FBgn0071090"; transcript_id "FBtr0284709"; exon_number "1"; FPKM "0.0"; parent_feature "mRNA";
2	FlyBase	exon	1525655	1526410	.	+	.	gene_id "FBgn0071090"; transcript_id "FBtr0284709"; exon_number "2"; FPKM "0.0"; parent_feature "mRNA";
2	FlyBase	exon	1526534	1526663	.	+	.	gene_id "FBgn0071090"; transcript_id "FBtr0284709"; exon_number "3"; FPKM "0.0"; parent_feature "mRNA";
2	FlyBase	exon	1527516	1527840	.	+	.	gene_id "FBgn0071090"; transcript_id "FBtr0284709"; exon_number "4"; FPKM "0.0"; parent_feature "mRNA";
2	FlyBase	exon	1527902	1528032	.	+	.	gene_id "FBgn0071090"; transcript_id "FBtr0284709"; exon_number "5"; FPKM "0.0"; parent_feature "mRNA";
2	FlyBase	exon	1541508	1541979	.	+	.	gene_id "FBgn0081995"; transcript_id "FBtr0284710"; exon_number "1"; FPKM "0.0"; parent_feature "mRNA";
2	FlyBase	exon	1542558	1542769	.	+	.	gene_id "FBgn0081995"; transcript_id "FBtr0284710"; exon_number "2"; FPKM "0.0"; parent_feature "mRNA";
2	FlyBase	exon	1542845	1543337	.	+	.	gene_id "FBgn0081995"; transcript_id "FBtr0284710"; exon_number "3"; FPKM "0.0"; parent_feature "mRNA";
2	FlyBase	exon	1543413	1544602	.	+	.	gene_id "FBgn0081995"; transcript_id "FBtr0284710"; exon_number "4"; FPKM "0.0"; parent_feature "mRNA";
2	FlyBase	exon	1545450	1545572	.	+	.	gene_id "FBgn0023294"; transcript_id "FBtr0284711"; exon_number "1"; FPKM "0.0"; parent_feature "mRNA";
2	FlyBase	exon	1545570	1545596	.	+	.	gene_id "FBgn0023294"; transcript_id "FBtr0303172"; exon_number "2"; FPKM "0.0"; parent_feature "mRNA";
2	FlyBase	exon	1545725	1546294	.	+	.	gene_id "FBgn0023294"; transcript_id "FBtr0284711"; exon_number "3"; FPKM "0.0"; parent_feature "mRNA";
2	FlyBase	exon	1545725	1546294	.	+	.	gene_id "FBgn0023294"; transcript_id "FBtr0303172"; exon_number "3"; FPKM "0.0"; parent_feature "mRNA";
2	FlyBase	exon	1545725	1546294	.	+	.	gene_id "FBgn0023294"; transcript_id "FBtr0303173"; exon_number "3"; FPKM "0.0"; parent_feature "mRNA";
2	FlyBase	exon	1546357	1546914	.	+	.	gene_id "FBgn0023294"; transcript_id "FBtr0303172"; exon_number "6"; FPKM "0.0"; parent_feature "mRNA";
2	FlyBase	exon	1546357	1546849	.	+	.	gene_id "FBgn0023294"; transcript_id "FBtr0303173"; exon_number "5"; FPKM "0.0"; parent_feature "mRNA";
2	FlyBase	exon	1546357	1546563	.	+	.	gene_id "FBgn0023294"; transcript_id "FBtr0284711"; exon_number "4"; FPKM "0.0"; parent_feature "mRNA";
2	FlyBase	exon	1547246	1547664	.	+	.	gene_id "FBgn0075965"; transcript_id "FBtr0284712"; exon_number "1"; FPKM "0.0"; parent_feature "mRNA";
2	FlyBase	exon	1547732	1548979	.	+	.	gene_id "FBgn0075965"; transcript_id "FBtr0284712"; exon_number "2"; FPKM "0.0"; parent_feature "mRNA";
2	FlyBase	exon	1549047	1550130	.	+	.	gene_id "FBgn0075965"; transcript_id "FBtr0284712"; exon_number "3"; FPKM "0.0"; parent_feature "mRNA";
2	FlyBase	exon	1550532	1551066	.	+	.	gene_id "FBgn0075963"; transcript_id "FBtr0303174"; exon_number "1"; FPKM "0.0"; parent_feature "mRNA";
2	FlyBase	exon	1551131	1551293	.	+	.	gene_id "FBgn0075963"; transcript_id "FBtr0303174"; exon_number "2"; FPKM "0.0"; parent_feature "mRNA";
2	FlyBase	exon	1551369	1551597	.	+	.	gene_id "FBgn0075963"; transcript_id "FBtr0303174"; exon_number "3"; FPKM "0.0"; parent_feature "mRNA";
2	FlyBase	exon	1551451	1551597	.	+	.	gene_id "FBgn0075963"; transcript_id "FBtr0303175"; exon_number "4"; FPKM "0.0"; parent_feature "mRNA";
2	FlyBase	exon	1551698	1553722	.	+	.	gene_id "FBgn0075963"; transcript_id "FBtr0303175"; exon_number "5"; FPKM "0.0"; parent_feature "mRNA";
2	FlyBase	exon	1551704	1553722	.	+	.	gene_id "FBgn0075963"; transcript_id "FBtr0303174"; exon_number "6"; FPKM "0.0"; parent_feature "mRNA";
2	FlyBase	exon	1554488	1554877	.	-	.	gene_id "FBgn0080607"; transcript_id "FBtr0284449"; exon_number "2"; FPKM "0.0"; parent_feature "mRNA";
2	FlyBase	exon	1554932	1555321	.	-	.	gene_id "FBgn0080607"; transcript_id "FBtr0284449"; exon_number "1"; FPKM "0.0"; parent_feature "mRNA";
2	FlyBase	exon	1560325	1561629	.	+	.	gene_id "FBgn0248316"; transcript_id "FBtr0284714"; exon_number "1"; FPKM "0.0"; parent_feature "mRNA";
2	FlyBase	exon	1566617	1568686	.	+	.	gene_id "FBgn0248317"; transcript_id "FBtr0284716"; exon_number "1"; FPKM "0.0"; parent_feature "mRNA";
2	FlyBase	exon	1571844	1573025	.	+	.	gene_id "FBgn0076220"; transcript_id "FBtr0284718"; exon_number "1"; FPKM "0.0"; parent_feature "mRNA";
2	FlyBase	exon	1575661	1576379	.	+	.	gene_id "FBgn0070718"; transcript_id "FBtr0284720"; exon_number "1"; FPKM "0.0"; parent_feature "mRNA";
2	FlyBase	exon	1576438	1576576	.	+	.	gene_id "FBgn0070718"; transcript_id "FBtr0284720"; exon_number "2"; FPKM "0.0"; parent_feature "mRNA";
2	FlyBase	exon	1576637	1576920	.	+	.	gene_id "FBgn0070718"; transcript_id "FBtr0284720"; exon_number "3"; FPKM "0.0"; parent_feature "mRNA";
2	FlyBase	exon	1576978	1577148	.	+	.	gene_id "FBgn0070718"; transcript_id "FBtr0284720"; exon_number "4"; FPKM "0.0"; parent_feature "mRNA";
2	FlyBase	exon	1577202	1577711	.	+	.	gene_id "FBgn0070718"; transcript_id "FBtr0284720"; exon_number "5"; FPKM "0.0"; parent_feature "mRNA";
2	FlyBase	exon	1577775	1577943	.	+	.	gene_id "FBgn0070718"; transcript_id "FBtr0284720"; exon_number "6"; FPKM "0.0"; parent_feature "mRNA";
2	FlyBase	exon	1578001	1578186	.	+	.	gene_id "FBgn0070718"; transcript_id "FBtr0284720"; exon_number "7"; FPKM "0.0"; parent_feature "mRNA";
2	FlyBase	exon	1578260	1578492	.	+	.	gene_id "FBgn0070718"; transcript_id "FBtr0284720"; exon_number "8"; FPKM "0.0"; parent_feature "mRNA";
2	FlyBase	exon	1578556	1578694	.	+	.	gene_id "FBgn0070718"; transcript_id "FBtr0284720"; exon_number "9"; FPKM "0.0"; parent_feature "mRNA";
2	FlyBase	exon	1578992	1579364	.	-	.	gene_id "FBgn0248225"; transcript_id "FBtr0284447"; exon_number "9"; FPKM "0.0"; parent_feature "mRNA";
2	FlyBase	exon	1579434	1579907	.	-	.	gene_id "FBgn0248225"; transcript_id "FBtr0284447"; exon_number "8"; FPKM "0.0"; parent_feature "mRNA";
2	FlyBase	exon	1579974	1580123	.	-	.	gene_id "FBgn0248225"; transcript_id "FBtr0284447"; exon_number "7"; FPKM "0.0"; parent_feature "mRNA";
2	FlyBase	exon	1580522	1581644	.	-	.	gene_id "FBgn0248225"; transcript_id "FBtr0284447"; exon_number "6"; FPKM "0.0"; parent_feature "mRNA";
2	FlyBase	exon	1582616	1582662	.	-	.	gene_id "FBgn0248225"; transcript_id "FBtr0284447"; exon_number "5"; FPKM "0.0"; parent_feature "mRNA";
2	FlyBase	exon	1582757	1582856	.	-	.	gene_id "FBgn0248225"; transcript_id "FBtr0284447"; exon_number "4"; FPKM "0.0"; parent_feature "mRNA";
2	FlyBase	exon	1582924	1582951	.	-	.	gene_id "FBgn0248225"; transcript_id "FBtr0284447"; exon_number "3"; FPKM "0.0"; parent_feature "mRNA";
2	FlyBase	exon	1583025	1583522	.	-	.	gene_id "FBgn0248225"; transcript_id "FBtr0284447"; exon_number "2"; FPKM "0.0"; parent_feature "mRNA";
2	FlyBase	exon	1583672	1583791	.	-	.	gene_id "FBgn0248225"; transcript_id "FBtr0284447"; exon_number "1"; FPKM "0.0"; parent_feature "mRNA";
2	FlyBase	exon	1584694	1586178	.	+	.	gene_id "FBgn0248319"; transcript_id "FBtr0284721"; exon_number "1"; FPKM "0.0"; parent_feature "mRNA";
2	FlyBase	exon	1586178	1586600	.	+	.	gene_id "FBgn0248320"; transcript_id "FBtr0284722"; exon_number "1"; FPKM "0.0"; parent_feature "mRNA";
2	FlyBase	exon	1588625	1588696	.	+	.	gene_id "FBgn0079141"; transcript_id "FBtr0284723"; exon_number "1"; FPKM "0.0"; parent_feature "mRNA";
2	FlyBase	exon	1592872	1592996	.	+	.	gene_id "FBgn0079141"; transcript_id "FBtr0284723"; exon_number "2"; FPKM "0.0"; parent_feature "mRNA";
2	FlyBase	exon	1593158	1593297	.	+	.	gene_id "FBgn0079141"; transcript_id "FBtr0284723"; exon_number "3"; FPKM "0.0"; parent_feature "mRNA";
2	FlyBase	exon	1593368	1593598	.	+	.	gene_id "FBgn0079141"; transcript_id "FBtr0284723"; exon_number "4"; FPKM "0.0"; parent_feature "mRNA";
2	FlyBase	exon	1593748	1593816	.	+	.	gene_id "FBgn0079141"; transcript_id "FBtr0284723"; exon_number "5"; FPKM "0.0"; parent_feature "mRNA";
2	FlyBase	exon	1594809	1595302	.	+	.	gene_id "FBgn0079141"; transcript_id "FBtr0284723"; exon_number "6"; FPKM "0.0"; parent_feature "mRNA";
2	FlyBase	exon	1595365	1595596	.	+	.	gene_id "FBgn0079141"; transcript_id "FBtr0284723"; exon_number "7"; FPKM "0.0"; parent_feature "mRNA";
2	FlyBase	exon	1595663	1595871	.	+	.	gene_id "FBgn0079141"; transcript_id "FBtr0284723"; exon_number "8"; FPKM "0.0"; parent_feature "mRNA";
2	FlyBase	exon	1605568	1605949	.	-	.	gene_id "FBgn0079930"; transcript_id "FBtr0284444"; exon_number "1"; FPKM "0.0"; parent_feature "mRNA";
2	FlyBase	exon	1606007	1606694	.	-	.	gene_id "FBgn0079930"; transcript_id "FBtr0284444"; exon_number "2"; FPKM "0.0"; parent_feature "mRNA";
2	FlyBase	exon	1608091	1608137	.	-	.	gene_id "FBgn0079930"; transcript_id "FBtr0284444"; exon_number "3"; FPKM "0.0"; parent_feature "mRNA";
2	FlyBase	exon	1608298	1608442	.	-	.	gene_id "FBgn0079930"; transcript_id "FBtr0284444"; exon_number "4"; FPKM "0.0"; parent_feature "mRNA";
2	FlyBase	exon	1609266	1609439	.	-	.	gene_id "FBgn0079930"; transcript_id "FBtr0284444"; exon_number "5"; FPKM "0.0"; parent_feature "mRNA";
2	FlyBase	exon	1609505	1609982	.	-	.	gene_id "FBgn0079930"; transcript_id "FBtr0284444"; exon_number "6"; FPKM "0.0"; parent_feature "mRNA";
2	FlyBase	exon	1612843	1612938	.	-	.	gene_id "FBgn0079930"; transcript_id "FBtr0284444"; exon_number "7"; FPKM "0.0"; parent_feature "mRNA";
2	FlyBase	exon	1613193	1613262	.	+	.	gene_id "FBgn0072472"; transcript_id "FBtr0284727"; exon_number "1"; FPKM "0.0"; parent_feature "mRNA";
2	FlyBase	exon	1613322	1614724	.	+	.	gene_id "FBgn0072472"; transcript_id "FBtr0284727"; exon_number "2"; FPKM "0.0"; parent_feature "mRNA";
2	FlyBase	exon	1619459	1622773	.	-	.	gene_id "FBgn0261902"; transcript_id "FBtr0303964"; exon_number "1"; FPKM "0.0"; parent_feature "mRNA";
2	FlyBase	exon	1622845	1623120	.	-	.	gene_id "FBgn0261902"; transcript_id "FBtr0303964"; exon_number "2"; FPKM "0.0"; parent_feature "mRNA";
2	FlyBase	exon	1623180	1623907	.	-	.	gene_id "FBgn0261902"; transcript_id "FBtr0303964"; exon_number "3"; FPKM "0.0"; parent_feature "mRNA";
2	FlyBase	exon	1623969	1624358	.	-	.	gene_id "FBgn0261902"; transcript_id "FBtr0303964"; exon_number "4"; FPKM "0.0"; parent_feature "mRNA";
2	FlyBase	exon	1629192	1629318	.	-	.	gene_id "FBgn0261902"; transcript_id "FBtr0303964"; exon_number "5"; FPKM "0.0"; parent_feature "mRNA";
2	FlyBase	exon	1629379	1629691	.	-	.	gene_id "FBgn0261902"; transcript_id "FBtr0303964"; exon_number "6"; FPKM "0.0"; parent_feature "mRNA";
2	FlyBase	exon	1635742	1635999	.	-	.	gene_id "FBgn0072469"; transcript_id "FBtr0284440"; exon_number "1"; FPKM "0.0"; parent_feature "mRNA";
2	FlyBase	exon	1644965	1645355	.	+	.	gene_id "FBgn0072471"; transcript_id "FBtr0284729"; exon_number "1"; FPKM "0.0"; parent_feature "mRNA";
2	FlyBase	exon	1645420	1645490	.	+	.	gene_id "FBgn0072471"; transcript_id "FBtr0284729"; exon_number "2"; FPKM "0.0"; parent_feature "mRNA";
2	FlyBase	exon	1653634	1654595	.	-	.	gene_id "FBgn0248222"; transcript_id "FBtr0284438"; exon_number "1"; FPKM "0.0"; parent_feature "mRNA";
2	FlyBase	exon	1654658	1655226	.	-	.	gene_id "FBgn0248222"; transcript_id "FBtr0284438"; exon_number "2"; FPKM "0.0"; parent_feature "mRNA";
2	FlyBase	exon	1655294	1655555	.	-	.	gene_id "FBgn0248222"; transcript_id "FBtr0284438"; exon_number "3"; FPKM "0.0"; parent_feature "mRNA";
2	FlyBase	exon	1655620	1656440	.	-	.	gene_id "FBgn0248222"; transcript_id "FBtr0284438"; exon_number "4"; FPKM "0.0"; parent_feature "mRNA";
2	FlyBase	exon	1656507	1656718	.	-	.	gene_id "FBgn0248222"; transcript_id "FBtr0284438"; exon_number "5"; FPKM "0.0"; parent_feature "mRNA";
2	FlyBase	exon	1656791	1656947	.	-	.	gene_id "FBgn0248222"; transcript_id "FBtr0284438"; exon_number "6"; FPKM "0.0"; parent_feature "mRNA";
2	FlyBase	exon	1657062	1657090	.	-	.	gene_id "FBgn0248222"; transcript_id "FBtr0284438"; exon_number "7"; FPKM "0.0"; parent_feature "mRNA";
2	FlyBase	exon	1657255	1657440	.	-	.	gene_id "FBgn0248222"; transcript_id "FBtr0284438"; exon_number "8"; FPKM "0.0"; parent_feature "mRNA";
2	FlyBase	exon	1659221	1659529	.	-	.	gene_id "FBgn0079908"; transcript_id "FBtr0284437"; exon_number "1"; FPKM "0.0"; parent_feature "mRNA";
2	FlyBase	exon	1659595	1659848	.	-	.	gene_id "FBgn0079908"; transcript_id "FBtr0284437"; exon_number "2"; FPKM "0.0"; parent_feature "mRNA";
2	FlyBase	exon	1659920	1660100	.	-	.	gene_id "FBgn0079908"; transcript_id "FBtr0284437"; exon_number "3"; FPKM "0.0"; parent_feature "mRNA";
2	FlyBase	exon	1660158	1660801	.	-	.	gene_id "FBgn0079908"; transcript_id "FBtr0284437"; exon_number "4"; FPKM "0.0"; parent_feature "mRNA";
2	FlyBase	exon	1660897	1661102	.	-	.	gene_id "FBgn0079908"; transcript_id "FBtr0284437"; exon_number "5"; FPKM "0.0"; parent_feature "mRNA";
2	FlyBase	exon	1661216	1661480	.	-	.	gene_id "FBgn0079908"; transcript_id "FBtr0284437"; exon_number "6"; FPKM "0.0"; parent_feature "mRNA";
2	FlyBase	exon	1661550	1661748	.	-	.	gene_id "FBgn0079908"; transcript_id "FBtr0284437"; exon_number "7"; FPKM "0.0"; parent_feature "mRNA";
2	FlyBase	exon	1661811	1662369	.	-	.	gene_id "FBgn0079908"; transcript_id "FBtr0284437"; exon_number "8"; FPKM "0.0"; parent_feature "mRNA";
2	FlyBase	exon	1662441	1662698	.	-	.	gene_id "FBgn0079908"; transcript_id "FBtr0284437"; exon_number "9"; FPKM "0.0"; parent_feature "mRNA";
2	FlyBase	exon	1663110	1663406	.	-	.	gene_id "FBgn0079908"; transcript_id "FBtr0284437"; exon_number "10"; FPKM "0.0"; parent_feature "mRNA";
2	FlyBase	exon	1663469	1663902	.	-	.	gene_id "FBgn0079908"; transcript_id "FBtr0284437"; exon_number "11"; FPKM "0.0"; parent_feature "mRNA";
2	FlyBase	exon	1663975	1664291	.	-	.	gene_id "FBgn0079908"; transcript_id "FBtr0284437"; exon_number "12"; FPKM "0.0"; parent_feature "mRNA";
2	FlyBase	exon	1677293	1677755	.	-	.	gene_id "FBgn0079908"; transcript_id "FBtr0284437"; exon_number "13"; FPKM "0.0"; parent_feature "mRNA";
2	FlyBase	exon	1689833	1689991	.	-	.	gene_id "FBgn0072465"; transcript_id "FBtr0284435"; exon_number "1"; FPKM "0.0"; parent_feature "mRNA";
2	FlyBase	exon	1690060	1691472	.	-	.	gene_id "FBgn0072465"; transcript_id "FBtr0284435"; exon_number "2"; FPKM "0.0"; parent_feature "mRNA";
2	FlyBase	exon	1691627	1692196	.	-	.	gene_id "FBgn0072465"; transcript_id "FBtr0284435"; exon_number "3"; FPKM "0.0"; parent_feature "mRNA";
2	FlyBase	exon	1694121	1694126	.	-	.	gene_id "FBgn0072465"; transcript_id "FBtr0284435"; exon_number "4"; FPKM "0.0"; parent_feature "mRNA";
2	FlyBase	exon	1699759	1699896	.	-	.	gene_id "FBgn0070557"; transcript_id "FBtr0303962"; exon_number "1"; FPKM "0.0"; parent_feature "mRNA";
2	FlyBase	exon	1699759	1699896	.	-	.	gene_id "FBgn0070557"; transcript_id "FBtr0303963"; exon_number "1"; FPKM "0.0"; parent_feature "mRNA";
2	FlyBase	exon	1699962	1700181	.	-	.	gene_id "FBgn0070557"; transcript_id "FBtr0303962"; exon_number "2"; FPKM "0.0"; parent_feature "mRNA";
2	FlyBase	exon	1699962	1700181	.	-	.	gene_id "FBgn0070557"; transcript_id "FBtr0303963"; exon_number "2"; FPKM "0.0"; parent_feature "mRNA";
2	FlyBase	exon	1700245	1700387	.	-	.	gene_id "FBgn0070557"; transcript_id "FBtr0303962"; exon_number "3"; FPKM "0.0"; parent_feature "mRNA";
2	FlyBase	exon	1700245	1700387	.	-	.	gene_id "FBgn0070557"; transcript_id "FBtr0303963"; exon_number "3"; FPKM "0.0"; parent_feature "mRNA";
2	FlyBase	exon	1700539	1700645	.	-	.	gene_id "FBgn0070557"; transcript_id "FBtr0303962"; exon_number "4"; FPKM "0.0"; parent_feature "mRNA";
2	FlyBase	exon	1700539	1700645	.	-	.	gene_id "FBgn0070557"; transcript_id "FBtr0303963"; exon_number "4"; FPKM "0.0"; parent_feature "mRNA";
2	FlyBase	exon	1700859	1701366	.	-	.	gene_id "FBgn0070557"; transcript_id "FBtr0303962"; exon_number "5"; FPKM "0.0"; parent_feature "mRNA";
2	FlyBase	exon	1700859	1701366	.	-	.	gene_id "FBgn0070557"; transcript_id "FBtr0303963"; exon_number "5"; FPKM "0.0"; parent_feature "mRNA";
2	FlyBase	exon	1701435	1701612	.	-	.	gene_id "FBgn0070557"; transcript_id "FBtr0303962"; exon_number "6"; FPKM "0.0"; parent_feature "mRNA";
2	FlyBase	exon	1701435	1701612	.	-	.	gene_id "FBgn0070557"; transcript_id "FBtr0303963"; exon_number "6"; FPKM "0.0"; parent_feature "mRNA";
2	FlyBase	exon	1703371	1703436	.	-	.	gene_id "FBgn0070557"; transcript_id "FBtr0303962"; exon_number "7"; FPKM "0.0"; parent_feature "mRNA";
2	FlyBase	exon	1703371	1703436	.	-	.	gene_id "FBgn0070557"; transcript_id "FBtr0303963"; exon_number "7"; FPKM "0.0"; parent_feature "mRNA";
2	FlyBase	exon	1704071	1704260	.	-	.	gene_id "FBgn0070557"; transcript_id "FBtr0303962"; exon_number "8"; FPKM "0.0"; parent_feature "mRNA";
2	FlyBase	exon	1704071	1704260	.	-	.	gene_id "FBgn0070557"; transcript_id "FBtr0303963"; exon_number "8"; FPKM "0.0"; parent_feature "mRNA";
2	FlyBase	exon	1704331	1704363	.	-	.	gene_id "FBgn0070557"; transcript_id "FBtr0303962"; exon_number "9"; FPKM "0.0"; parent_feature "mRNA";
2	FlyBase	exon	1704331	1704363	.	-	.	gene_id "FBgn0070557"; transcript_id "FBtr0303963"; exon_number "9"; FPKM "0.0"; parent_feature "mRNA";
2	FlyBase	exon	1705189	1705263	.	-	.	gene_id "FBgn0070557"; transcript_id "FBtr0303962"; exon_number "10"; FPKM "0.0"; parent_feature "mRNA";
2	FlyBase	exon	1705189	1705263	.	-	.	gene_id "FBgn0070557"; transcript_id "FBtr0303963"; exon_number "10"; FPKM "0.0"; parent_feature "mRNA";
2	FlyBase	exon	1706744	1706767	.	-	.	gene_id "FBgn0070557"; transcript_id "FBtr0303963"; exon_number "11"; FPKM "0.0"; parent_feature "mRNA";
2	FlyBase	exon	1708006	1708056	.	-	.	gene_id "FBgn0070557"; transcript_id "FBtr0303962"; exon_number "12"; FPKM "0.0"; parent_feature "mRNA";
2	FlyBase	exon	1708006	1708056	.	-	.	gene_id "FBgn0070557"; transcript_id "FBtr0303963"; exon_number "12"; FPKM "0.0"; parent_feature "mRNA";
2	FlyBase	exon	1708615	1708686	.	-	.	gene_id "FBgn0070557"; transcript_id "FBtr0303963"; exon_number "13"; FPKM "0.0"; parent_feature "mRNA";
2	FlyBase	exon	1710875	1710910	.	-	.	gene_id "FBgn0070557"; transcript_id "FBtr0303963"; exon_number "14"; FPKM "0.0"; parent_feature "mRNA";
2	FlyBase	exon	1711593	1711669	.	-	.	gene_id "FBgn0070557"; transcript_id "FBtr0303962"; exon_number "15"; FPKM "0.0"; parent_feature "mRNA";
2	FlyBase	exon	1711593	1711669	.	-	.	gene_id "FBgn0070557"; transcript_id "FBtr0303963"; exon_number "15"; FPKM "0.0"; parent_feature "mRNA";
2	FlyBase	exon	1711738	1711896	.	-	.	gene_id "FBgn0070557"; transcript_id "FBtr0303962"; exon_number "16"; FPKM "0.0"; parent_feature "mRNA";
2	FlyBase	exon	1711738	1711896	.	-	.	gene_id "FBgn0070557"; transcript_id "FBtr0303963"; exon_number "16"; FPKM "0.0"; parent_feature "mRNA";
2	FlyBase	exon	1714736	1714848	.	-	.	gene_id "FBgn0070557"; transcript_id "FBtr0303962"; exon_number "17"; FPKM "0.0"; parent_feature "mRNA";
2	FlyBase	exon	1714736	1714848	.	-	.	gene_id "FBgn0070557"; transcript_id "FBtr0303963"; exon_number "17"; FPKM "0.0"; parent_feature "mRNA";
2	FlyBase	exon	1715164	1715319	.	-	.	gene_id "FBgn0070557"; transcript_id "FBtr0303962"; exon_number "18"; FPKM "0.0"; parent_feature "mRNA";
2	FlyBase	exon	1715164	1715319	.	-	.	gene_id "FBgn0070557"; transcript_id "FBtr0303963"; exon_number "18"; FPKM "0.0"; parent_feature "mRNA";
2	FlyBase	exon	1715383	1715535	.	-	.	gene_id "FBgn0070557"; transcript_id "FBtr0303962"; exon_number "19"; FPKM "0.0"; parent_feature "mRNA";
2	FlyBase	exon	1715383	1715535	.	-	.	gene_id "FBgn0070557"; transcript_id "FBtr0303963"; exon_number "19"; FPKM "0.0"; parent_feature "mRNA";
2	FlyBase	exon	1719302	1719407	.	-	.	gene_id "FBgn0070557"; transcript_id "FBtr0303962"; exon_number "20"; FPKM "0.0"; parent_feature "mRNA";
2	FlyBase	exon	1719302	1719407	.	-	.	gene_id "FBgn0070557"; transcript_id "FBtr0303963"; exon_number "20"; FPKM "0.0"; parent_feature "mRNA";
2	FlyBase	exon	1719901	1720011	.	-	.	gene_id "FBgn0070557"; transcript_id "FBtr0303962"; exon_number "21"; FPKM "0.0"; parent_feature "mRNA";
2	FlyBase	exon	1719901	1720011	.	-	.	gene_id "FBgn0070557"; transcript_id "FBtr0303963"; exon_number "21"; FPKM "0.0"; parent_feature "mRNA";
2	FlyBase	exon	1725889	1725966	.	-	.	gene_id "FBgn0070557"; transcript_id "FBtr0303962"; exon_number "22"; FPKM "0.0"; parent_feature "mRNA";
2	FlyBase	exon	1725889	1725966	.	-	.	gene_id "FBgn0070557"; transcript_id "FBtr0303963"; exon_number "22"; FPKM "0.0"; parent_feature "mRNA";
2	FlyBase	exon	1732081	1732172	.	-	.	gene_id "FBgn0070557"; transcript_id "FBtr0303963"; exon_number "23"; FPKM "0.0"; parent_feature "mRNA";
2	FlyBase	exon	1732159	1732172	.	-	.	gene_id "FBgn0070557"; transcript_id "FBtr0303962"; exon_number "24"; FPKM "0.0"; parent_feature "mRNA";
2	FlyBase	exon	1733840	1734007	.	-	.	gene_id "FBgn0070557"; transcript_id "FBtr0303962"; exon_number "25"; FPKM "0.0"; parent_feature "mRNA";
2	FlyBase	exon	1733840	1734007	.	-	.	gene_id "FBgn0070557"; transcript_id "FBtr0303963"; exon_number "25"; FPKM "0.0"; parent_feature "mRNA";
2	FlyBase	exon	1734285	1734436	.	-	.	gene_id "FBgn0070557"; transcript_id "FBtr0303962"; exon_number "26"; FPKM "0.0"; parent_feature "mRNA";
2	FlyBase	exon	1734285	1734436	.	-	.	gene_id "FBgn0070557"; transcript_id "FBtr0303963"; exon_number "26"; FPKM "0.0"; parent_feature "mRNA";
2	FlyBase	exon	1734744	1734855	.	-	.	gene_id "FBgn0070557"; transcript_id "FBtr0303962"; exon_number "27"; FPKM "0.0"; parent_feature "mRNA";
2	FlyBase	exon	1734744	1734855	.	-	.	gene_id "FBgn0070557"; transcript_id "FBtr0303963"; exon_number "27"; FPKM "0.0"; parent_feature "mRNA";
2	FlyBase	exon	1735041	1735199	.	-	.	gene_id "FBgn0070557"; transcript_id "FBtr0303962"; exon_number "28"; FPKM "0.0"; parent_feature "mRNA";
2	FlyBase	exon	1735041	1735199	.	-	.	gene_id "FBgn0070557"; transcript_id "FBtr0303963"; exon_number "28"; FPKM "0.0"; parent_feature "mRNA";
2	FlyBase	exon	1739093	1739431	.	-	.	gene_id "FBgn0070557"; transcript_id "FBtr0303963"; exon_number "30"; FPKM "0.0"; parent_feature "mRNA";
2	FlyBase	exon	1739093	1739428	.	-	.	gene_id "FBgn0070557"; transcript_id "FBtr0303962"; exon_number "29"; FPKM "0.0"; parent_feature "mRNA";
2	FlyBase	exon	1739753	1739800	.	-	.	gene_id "FBgn0070557"; transcript_id "FBtr0303963"; exon_number "31"; FPKM "0.0"; parent_feature "mRNA";
2	FlyBase	exon	1748685	1750103	.	+	.	gene_id "FBgn0079133"; transcript_id "FBtr0284731"; exon_number "1"; FPKM "0.0"; parent_feature "mRNA";
2	FlyBase	exon	1750242	1750400	.	-	.	gene_id "FBgn0076044"; transcript_id "FBtr0303966"; exon_number "1"; FPKM "0.0"; parent_feature "mRNA";
2	FlyBase	exon	1750462	1750752	.	-	.	gene_id "FBgn0076044"; transcript_id "FBtr0303966"; exon_number "2"; FPKM "0.0"; parent_feature "mRNA";
2	FlyBase	exon	1751003	1751573	.	-	.	gene_id "FBgn0079784"; transcript_id "FBtr0284432"; exon_number "1"; FPKM "0.0"; parent_feature "mRNA";
2	FlyBase	exon	1751633	1751738	.	-	.	gene_id "FBgn0079784"; transcript_id "FBtr0284432"; exon_number "2"; FPKM "0.0"; parent_feature "mRNA";
2	FlyBase	exon	1751840	1751936	.	-	.	gene_id "FBgn0079784"; transcript_id "FBtr0284432"; exon_number "3"; FPKM "0.0"; parent_feature "mRNA";
2	FlyBase	exon	1752255	1752351	.	-	.	gene_id "FBgn0079784"; transcript_id "FBtr0284432"; exon_number "4"; FPKM "0.0"; parent_feature "mRNA";
2	FlyBase	exon	1752457	1754328	.	-	.	gene_id "FBgn0079784"; transcript_id "FBtr0284432"; exon_number "5"; FPKM "0.0"; parent_feature "mRNA";
2	FlyBase	exon	1754423	1755006	.	-	.	gene_id "FBgn0079784"; transcript_id "FBtr0284432"; exon_number "6"; FPKM "0.0"; parent_feature "mRNA";
2	FlyBase	exon	1756239	1757564	.	+	.	gene_id "FBgn0076043"; transcript_id "FBtr0284732"; exon_number "1"; FPKM "0.0"; parent_feature "mRNA";
2	FlyBase	exon	1761936	1761978	.	+	.	gene_id "FBgn0248322"; transcript_id "FBtr0284733"; exon_number "1"; FPKM "0.0"; parent_feature "mRNA";
2	FlyBase	exon	1761936	1761978	.	+	.	gene_id "FBgn0248322"; transcript_id "FBtr0303965"; exon_number "1"; FPKM "0.0"; parent_feature "mRNA";
2	FlyBase	exon	1762106	1763137	.	+	.	gene_id "FBgn0248322"; transcript_id "FBtr0284733"; exon_number "2"; FPKM "0.0"; parent_feature "mRNA";
2	FlyBase	exon	1762106	1763137	.	+	.	gene_id "FBgn0248322"; transcript_id "FBtr0303965"; exon_number "2"; FPKM "0.0"; parent_feature "mRNA";
2	FlyBase	exon	1763220	1763937	.	+	.	gene_id "FBgn0248322"; transcript_id "FBtr0284733"; exon_number "3"; FPKM "0.0"; parent_feature "mRNA";
2	FlyBase	exon	1763220	1763937	.	+	.	gene_id "FBgn0248322"; transcript_id "FBtr0303965"; exon_number "3"; FPKM "0.0"; parent_feature "mRNA";
2	FlyBase	exon	1764415	1765333	.	+	.	gene_id "FBgn0248322"; transcript_id "FBtr0284733"; exon_number "4"; FPKM "0.0"; parent_feature "mRNA";
2	FlyBase	exon	1764415	1765333	.	+	.	gene_id "FBgn0248322"; transcript_id "FBtr0303965"; exon_number "4"; FPKM "0.0"; parent_feature "mRNA";
2	FlyBase	exon	1765408	1766294	.	+	.	gene_id "FBgn0248322"; transcript_id "FBtr0284733"; exon_number "5"; FPKM "0.0"; parent_feature "mRNA";
2	FlyBase	exon	1765408	1766294	.	+	.	gene_id "FBgn0248322"; transcript_id "FBtr0303965"; exon_number "5"; FPKM "0.0"; parent_feature "mRNA";
2	FlyBase	exon	1766344	1769658	.	+	.	gene_id "FBgn0248322"; transcript_id "FBtr0284733"; exon_number "6"; FPKM "0.0"; parent_feature "mRNA";
2	FlyBase	exon	1766344	1769658	.	+	.	gene_id "FBgn0248322"; transcript_id "FBtr0303965"; exon_number "6"; FPKM "0.0"; parent_feature "mRNA";
2	FlyBase	exon	1769721	1769907	.	+	.	gene_id "FBgn0248322"; transcript_id "FBtr0284733"; exon_number "7"; FPKM "0.0"; parent_feature "mRNA";
2	FlyBase	exon	1769721	1769907	.	+	.	gene_id "FBgn0248322"; transcript_id "FBtr0303965"; exon_number "7"; FPKM "0.0"; parent_feature "mRNA";
2	FlyBase	exon	1769990	1770618	.	+	.	gene_id "FBgn0248322"; transcript_id "FBtr0284733"; exon_number "8"; FPKM "0.0"; parent_feature "mRNA";
2	FlyBase	exon	1769990	1770618	.	+	.	gene_id "FBgn0248322"; transcript_id "FBtr0303965"; exon_number "8"; FPKM "0.0"; parent_feature "mRNA";
2	FlyBase	exon	1770691	1771077	.	+	.	gene_id "FBgn0248322"; transcript_id "FBtr0303965"; exon_number "10"; FPKM "0.0"; parent_feature "mRNA";
2	FlyBase	exon	1770691	1770814	.	+	.	gene_id "FBgn0248322"; transcript_id "FBtr0284733"; exon_number "9"; FPKM "0.0"; parent_feature "mRNA";
2	FlyBase	exon	1770890	1771077	.	+	.	gene_id "FBgn0248322"; transcript_id "FBtr0284733"; exon_number "11"; FPKM "0.0"; parent_feature "mRNA";
2	FlyBase	exon	1771132	1771405	.	+	.	gene_id "FBgn0248322"; transcript_id "FBtr0284733"; exon_number "12"; FPKM "0.0"; parent_feature "mRNA";
2	FlyBase	exon	1771132	1771405	.	+	.	gene_id "FBgn0248322"; transcript_id "FBtr0303965"; exon_number "12"; FPKM "0.0"; parent_feature "mRNA";
2	FlyBase	exon	1771482	1771664	.	+	.	gene_id "FBgn0248322"; transcript_id "FBtr0284733"; exon_number "13"; FPKM "0.0"; parent_feature "mRNA";
2	FlyBase	exon	1771482	1771664	.	+	.	gene_id "FBgn0248322"; transcript_id "FBtr0303965"; exon_number "13"; FPKM "0.0"; parent_feature "mRNA";
2	FlyBase	exon	1771849	1772248	.	+	.	gene_id "FBgn0248322"; transcript_id "FBtr0284733"; exon_number "14"; FPKM "0.0"; parent_feature "mRNA";
2	FlyBase	exon	1771849	1772248	.	+	.	gene_id "FBgn0248322"; transcript_id "FBtr0303965"; exon_number "14"; FPKM "0.0"; parent_feature "mRNA";
2	FlyBase	exon	1772317	1772422	.	+	.	gene_id "FBgn0248322"; transcript_id "FBtr0284733"; exon_number "15"; FPKM "0.0"; parent_feature "mRNA";
2	FlyBase	exon	1772317	1772422	.	+	.	gene_id "FBgn0248322"; transcript_id "FBtr0303965"; exon_number "15"; FPKM "0.0"; parent_feature "mRNA";
2	FlyBase	exon	1772494	1772665	.	+	.	gene_id "FBgn0248322"; transcript_id "FBtr0284733"; exon_number "16"; FPKM "0.0"; parent_feature "mRNA";
2	FlyBase	exon	1772494	1772665	.	+	.	gene_id "FBgn0248322"; transcript_id "FBtr0303965"; exon_number "16"; FPKM "0.0"; parent_feature "mRNA";
2	FlyBase	exon	1772736	1772926	.	+	.	gene_id "FBgn0248322"; transcript_id "FBtr0284733"; exon_number "17"; FPKM "0.0"; parent_feature "mRNA";
2	FlyBase	exon	1772736	1772926	.	+	.	gene_id "FBgn0248322"; transcript_id "FBtr0303965"; exon_number "17"; FPKM "0.0"; parent_feature "mRNA";
2	FlyBase	exon	1772992	1773344	.	+	.	gene_id "FBgn0248322"; transcript_id "FBtr0284733"; exon_number "18"; FPKM "0.0"; parent_feature "mRNA";
2	FlyBase	exon	1772992	1773344	.	+	.	gene_id "FBgn0248322"; transcript_id "FBtr0303965"; exon_number "18"; FPKM "0.0"; parent_feature "mRNA";
2	FlyBase	exon	1773405	1774371	.	+	.	gene_id "FBgn0248322"; transcript_id "FBtr0284733"; exon_number "19"; FPKM "0.0"; parent_feature "mRNA";
2	FlyBase	exon	1773405	1774371	.	+	.	gene_id "FBgn0248322"; transcript_id "FBtr0303965"; exon_number "19"; FPKM "0.0"; parent_feature "mRNA";
2	FlyBase	exon	1774432	1774769	.	+	.	gene_id "FBgn0248322"; transcript_id "FBtr0284733"; exon_number "20"; FPKM "0.0"; parent_feature "mRNA";
2	FlyBase	exon	1774432	1774769	.	+	.	gene_id "FBgn0248322"; transcript_id "FBtr0303965"; exon_number "20"; FPKM "0.0"; parent_feature "mRNA";
2	FlyBase	exon	1774834	1775603	.	+	.	gene_id "FBgn0248322"; transcript_id "FBtr0284733"; exon_number "21"; FPKM "0.0"; parent_feature "mRNA";
2	FlyBase	exon	1774834	1775603	.	+	.	gene_id "FBgn0248322"; transcript_id "FBtr0303965"; exon_number "21"; FPKM "0.0"; parent_feature "mRNA";
2	FlyBase	exon	1777351	1777375	.	+	.	gene_id "FBgn0248323"; transcript_id "FBtr0284734"; exon_number "1"; FPKM "0.0"; parent_feature "mRNA";
2	FlyBase	exon	1777449	1777618	.	+	.	gene_id "FBgn0248323"; transcript_id "FBtr0284734"; exon_number "2"; FPKM "0.0"; parent_feature "mRNA";
2	FlyBase	exon	1778995	1779147	.	-	.	gene_id "FBgn0079762"; transcript_id "FBtr0284428"; exon_number "1"; FPKM "0.0"; parent_feature "mRNA";
2	FlyBase	exon	1779204	1779270	.	-	.	gene_id "FBgn0079762"; transcript_id "FBtr0284428"; exon_number "2"; FPKM "0.0"; parent_feature "mRNA";
2	FlyBase	exon	1779339	1780552	.	-	.	gene_id "FBgn0079762"; transcript_id "FBtr0284428"; exon_number "3"; FPKM "0.0"; parent_feature "mRNA";
2	FlyBase	exon	1780609	1780803	.	-	.	gene_id "FBgn0079762"; transcript_id "FBtr0284428"; exon_number "4"; FPKM "0.0"; parent_feature "mRNA";
2	FlyBase	exon	1786467	1786804	.	-	.	gene_id "FBgn0248219"; transcript_id "FBtr0284427"; exon_number "1"; FPKM "0.0"; parent_feature "mRNA";
2	FlyBase	exon	1786865	1787387	.	-	.	gene_id "FBgn0248219"; transcript_id "FBtr0284427"; exon_number "2"; FPKM "0.0"; parent_feature "mRNA";
2	FlyBase	exon	1787543	1789227	.	-	.	gene_id "FBgn0080840"; transcript_id "FBtr0284426"; exon_number "1"; FPKM "0.0"; parent_feature "mRNA";
2	FlyBase	exon	1789297	1789400	.	-	.	gene_id "FBgn0080840"; transcript_id "FBtr0284426"; exon_number "2"; FPKM "0.0"; parent_feature "mRNA";
2	FlyBase	exon	1810113	1810365	.	+	.	gene_id "FBgn0248324"; transcript_id "FBtr0284736"; exon_number "1"; FPKM "0.0"; parent_feature "mRNA";
2	FlyBase	exon	1810425	1811092	.	+	.	gene_id "FBgn0248324"; transcript_id "FBtr0284736"; exon_number "2"; FPKM "0.0"; parent_feature "mRNA";
2	FlyBase	exon	1812401	1812519	.	+	.	gene_id "FBgn0248324"; transcript_id "FBtr0284736"; exon_number "3"; FPKM "0.0"; parent_feature "mRNA";
2	FlyBase	exon	1812589	1813303	.	+	.	gene_id "FBgn0248324"; transcript_id "FBtr0284736"; exon_number "4"; FPKM "0.0"; parent_feature "mRNA";
2	FlyBase	exon	1813375	1813746	.	+	.	gene_id "FBgn0248324"; transcript_id "FBtr0284736"; exon_number "5"; FPKM "0.0"; parent_feature "mRNA";
2	FlyBase	exon	1813826	1816954	.	+	.	gene_id "FBgn0248324"; transcript_id "FBtr0284736"; exon_number "6"; FPKM "0.0"; parent_feature "mRNA";
2	FlyBase	exon	1817009	1817167	.	+	.	gene_id "FBgn0248324"; transcript_id "FBtr0284736"; exon_number "7"; FPKM "0.0"; parent_feature "mRNA";
2	FlyBase	exon	1817405	1817835	.	+	.	gene_id "FBgn0248324"; transcript_id "FBtr0284736"; exon_number "8"; FPKM "0.0"; parent_feature "mRNA";
2	FlyBase	exon	1819492	1819717	.	+	.	gene_id "FBgn0248324"; transcript_id "FBtr0284736"; exon_number "9"; FPKM "0.0"; parent_feature "mRNA";
2	FlyBase	exon	1827510	1827589	.	+	.	gene_id "FBgn0248325"; transcript_id "FBtr0284738"; exon_number "1"; FPKM "0.0"; parent_feature "mRNA";
2	FlyBase	exon	1828751	1828981	.	+	.	gene_id "FBgn0248325"; transcript_id "FBtr0284738"; exon_number "2"; FPKM "0.0"; parent_feature "mRNA";
2	FlyBase	exon	1829046	1831034	.	+	.	gene_id "FBgn0248325"; transcript_id "FBtr0284738"; exon_number "3"; FPKM "0.0"; parent_feature "mRNA";
2	FlyBase	exon	1831090	1831643	.	+	.	gene_id "FBgn0248325"; transcript_id "FBtr0284738"; exon_number "4"; FPKM "0.0"; parent_feature "mRNA";
2	FlyBase	exon	1831707	1832655	.	+	.	gene_id "FBgn0248325"; transcript_id "FBtr0284738"; exon_number "5"; FPKM "0.0"; parent_feature "mRNA";
2	FlyBase	exon	1832712	1833546	.	+	.	gene_id "FBgn0248325"; transcript_id "FBtr0284738"; exon_number "6"; FPKM "0.0"; parent_feature "mRNA";
2	FlyBase	exon	1841907	1842187	.	-	.	gene_id "FBgn0073078"; transcript_id "FBtr0304086"; exon_number "1"; FPKM "0.0"; parent_feature "mRNA";
2	FlyBase	exon	1843003	1843340	.	-	.	gene_id "FBgn0073078"; transcript_id "FBtr0304087"; exon_number "2"; FPKM "0.0"; parent_feature "mRNA";
2	FlyBase	exon	1844901	1845088	.	-	.	gene_id "FBgn0073078"; transcript_id "FBtr0304086"; exon_number "3"; FPKM "0.0"; parent_feature "mRNA";
2	FlyBase	exon	1844901	1845088	.	-	.	gene_id "FBgn0073078"; transcript_id "FBtr0304087"; exon_number "3"; FPKM "0.0"; parent_feature "mRNA";
2	FlyBase	exon	1845566	1845680	.	-	.	gene_id "FBgn0073078"; transcript_id "FBtr0304086"; exon_number "4"; FPKM "0.0"; parent_feature "mRNA";
2	FlyBase	exon	1845566	1845680	.	-	.	gene_id "FBgn0073078"; transcript_id "FBtr0304087"; exon_number "4"; FPKM "0.0"; parent_feature "mRNA";
2	FlyBase	exon	1845749	1845889	.	-	.	gene_id "FBgn0073078"; transcript_id "FBtr0304086"; exon_number "5"; FPKM "0.0"; parent_feature "mRNA";
2	FlyBase	exon	1845749	1845889	.	-	.	gene_id "FBgn0073078"; transcript_id "FBtr0304087"; exon_number "5"; FPKM "0.0"; parent_feature "mRNA";
2	FlyBase	exon	1846654	1846806	.	-	.	gene_id "FBgn0073078"; transcript_id "FBtr0304086"; exon_number "6"; FPKM "0.0"; parent_feature "mRNA";
2	FlyBase	exon	1846654	1846806	.	-	.	gene_id "FBgn0073078"; transcript_id "FBtr0304087"; exon_number "6"; FPKM "0.0"; parent_feature "mRNA";
2	FlyBase	exon	1849257	1850031	.	-	.	gene_id "FBgn0073078"; transcript_id "FBtr0304086"; exon_number "7"; FPKM "0.0"; parent_feature "mRNA";
2	FlyBase	exon	1849257	1850031	.	-	.	gene_id "FBgn0073078"; transcript_id "FBtr0304087"; exon_number "7"; FPKM "0.0"; parent_feature "mRNA";
2	FlyBase	exon	1863442	1863902	.	+	.	gene_id "FBgn0073084"; transcript_id "FBtr0284740"; exon_number "1"; FPKM "0.0"; parent_feature "mRNA";
2	FlyBase	exon	1865069	1865141	.	+	.	gene_id "FBgn0073084"; transcript_id "FBtr0284740"; exon_number "2"; FPKM "0.0"; parent_feature "mRNA";
2	FlyBase	exon	1867988	1868104	.	-	.	gene_id "FBgn0071322"; transcript_id "FBtr0284423"; exon_number "1"; FPKM "0.0"; parent_feature "mRNA";
2	FlyBase	exon	1868164	1868508	.	-	.	gene_id "FBgn0071322"; transcript_id "FBtr0284423"; exon_number "2"; FPKM "0.0"; parent_feature "mRNA";
2	FlyBase	exon	1868569	1868646	.	-	.	gene_id "FBgn0071322"; transcript_id "FBtr0284423"; exon_number "3"; FPKM "0.0"; parent_feature "mRNA";
2	FlyBase	exon	1869570	1870634	.	-	.	gene_id "FBgn0073077"; transcript_id "FBtr0284422"; exon_number "1"; FPKM "0.0"; parent_feature "mRNA";
2	FlyBase	exon	1881921	1882013	.	+	.	gene_id "FBgn0082462"; transcript_id "FBtr0294378"; exon_number "1"; FPKM "0.0"; parent_feature "mRNA";
2	FlyBase	exon	1887449	1887857	.	+	.	gene_id "FBgn0248327"; transcript_id "FBtr0284742"; exon_number "1"; FPKM "0.0"; parent_feature "mRNA";
2	FlyBase	exon	1888009	1888688	.	+	.	gene_id "FBgn0248327"; transcript_id "FBtr0284742"; exon_number "2"; FPKM "0.0"; parent_feature "mRNA";
2	FlyBase	exon	1888453	1891501	.	-	.	gene_id "FBgn0073083"; transcript_id "FBtr0284421"; exon_number "1"; FPKM "0.0"; parent_feature "mRNA";
2	FlyBase	exon	1896996	1897554	.	+	.	gene_id "FBgn0074000"; transcript_id "FBtr0284744"; exon_number "2"; FPKM "0.0"; parent_feature "mRNA";
2	FlyBase	exon	1896996	1897113	.	+	.	gene_id "FBgn0074000"; transcript_id "FBtr0304085"; exon_number "1"; FPKM "0.0"; parent_feature "mRNA";
2	FlyBase	exon	1897204	1897554	.	+	.	gene_id "FBgn0074000"; transcript_id "FBtr0304085"; exon_number "3"; FPKM "0.0"; parent_feature "mRNA";
2	FlyBase	exon	1897619	1898639	.	+	.	gene_id "FBgn0074000"; transcript_id "FBtr0284744"; exon_number "4"; FPKM "0.0"; parent_feature "mRNA";
2	FlyBase	exon	1897619	1898639	.	+	.	gene_id "FBgn0074000"; transcript_id "FBtr0304085"; exon_number "4"; FPKM "0.0"; parent_feature "mRNA";
2	FlyBase	exon	1898711	1899317	.	+	.	gene_id "FBgn0074000"; transcript_id "FBtr0284744"; exon_number "5"; FPKM "0.0"; parent_feature "mRNA";
2	FlyBase	exon	1898711	1899317	.	+	.	gene_id "FBgn0074000"; transcript_id "FBtr0304085"; exon_number "5"; FPKM "0.0"; parent_feature "mRNA";
2	FlyBase	exon	1899379	1900539	.	+	.	gene_id "FBgn0074000"; transcript_id "FBtr0284744"; exon_number "6"; FPKM "0.0"; parent_feature "mRNA";
2	FlyBase	exon	1899379	1900539	.	+	.	gene_id "FBgn0074000"; transcript_id "FBtr0304085"; exon_number "6"; FPKM "0.0"; parent_feature "mRNA";
2	FlyBase	exon	1902457	1902742	.	-	.	gene_id "FBgn0248217"; transcript_id "FBtr0284419"; exon_number "1"; FPKM "0.0"; parent_feature "mRNA";
2	FlyBase	exon	1902804	1903315	.	-	.	gene_id "FBgn0248217"; transcript_id "FBtr0284419"; exon_number "2"; FPKM "0.0"; parent_feature "mRNA";
2	FlyBase	exon	1903375	1904803	.	-	.	gene_id "FBgn0248217"; transcript_id "FBtr0284419"; exon_number "3"; FPKM "0.0"; parent_feature "mRNA";
2	FlyBase	exon	1904867	1905022	.	-	.	gene_id "FBgn0248217"; transcript_id "FBtr0284419"; exon_number "4"; FPKM "0.0"; parent_feature "mRNA";
2	FlyBase	exon	1905079	1905539	.	-	.	gene_id "FBgn0248217"; transcript_id "FBtr0284419"; exon_number "5"; FPKM "0.0"; parent_feature "mRNA";
2	FlyBase	exon	1906200	1906428	.	-	.	gene_id "FBgn0248215"; transcript_id "FBtr0284417"; exon_number "1"; FPKM "0.0"; parent_feature "mRNA";
2	FlyBase	exon	1906505	1907025	.	-	.	gene_id "FBgn0248215"; transcript_id "FBtr0284417"; exon_number "2"; FPKM "0.0"; parent_feature "mRNA";
2	FlyBase	exon	1907513	1908062	.	-	.	gene_id "FBgn0248215"; transcript_id "FBtr0284417"; exon_number "3"; FPKM "0.0"; parent_feature "mRNA";
2	FlyBase	exon	1908124	1908981	.	-	.	gene_id "FBgn0248215"; transcript_id "FBtr0284417"; exon_number "4"; FPKM "0.0"; parent_feature "mRNA";
2	FlyBase	exon	1909043	1909198	.	-	.	gene_id "FBgn0248215"; transcript_id "FBtr0284417"; exon_number "5"; FPKM "0.0"; parent_feature "mRNA";
2	FlyBase	exon	1909254	1909723	.	-	.	gene_id "FBgn0248215"; transcript_id "FBtr0284417"; exon_number "6"; FPKM "0.0"; parent_feature "mRNA";
2	FlyBase	exon	1913805	1914671	.	+	.	gene_id "FBgn0248328"; transcript_id "FBtr0284745"; exon_number "1"; FPKM "0.0"; parent_feature "mRNA";
2	FlyBase	exon	1981845	1982006	.	-	.	gene_id "FBgn0261903"; transcript_id "FBtr0303968"; exon_number "1"; FPKM "0.0"; parent_feature "mRNA";
2	FlyBase	exon	1982066	1982380	.	-	.	gene_id "FBgn0261903"; transcript_id "FBtr0303968"; exon_number "2"; FPKM "0.0"; parent_feature "mRNA";
2	FlyBase	exon	1982434	1982499	.	-	.	gene_id "FBgn0261903"; transcript_id "FBtr0303968"; exon_number "3"; FPKM "0.0"; parent_feature "mRNA";
2	FlyBase	exon	1984219	1984380	.	-	.	gene_id "FBgn0261904"; transcript_id "FBtr0304721"; exon_number "1"; FPKM "0.0"; parent_feature "mRNA";
2	FlyBase	exon	1984454	1984771	.	-	.	gene_id "FBgn0261904"; transcript_id "FBtr0304721"; exon_number "2"; FPKM "0.0"; parent_feature "mRNA";
2	FlyBase	exon	1984825	1984890	.	-	.	gene_id "FBgn0261904"; transcript_id "FBtr0304721"; exon_number "3"; FPKM "0.0"; parent_feature "mRNA";
2	FlyBase	exon	1991168	1991329	.	-	.	gene_id "FBgn0261905"; transcript_id "FBtr0303969"; exon_number "1"; FPKM "0.0"; parent_feature "mRNA";
2	FlyBase	exon	1991400	1991717	.	-	.	gene_id "FBgn0261905"; transcript_id "FBtr0303969"; exon_number "2"; FPKM "0.0"; parent_feature "mRNA";
2	FlyBase	exon	1991777	1991842	.	-	.	gene_id "FBgn0261905"; transcript_id "FBtr0303969"; exon_number "3"; FPKM "0.0"; parent_feature "mRNA";
2	FlyBase	exon	1993337	1994030	.	-	.	gene_id "FBgn0248213"; transcript_id "FBtr0284414"; exon_number "1"; FPKM "0.0"; parent_feature "mRNA";
2	FlyBase	exon	1993337	1994030	.	-	.	gene_id "FBgn0248213"; transcript_id "FBtr0305114"; exon_number "1"; FPKM "0.0"; parent_feature "mRNA";
2	FlyBase	exon	1994102	1994338	.	-	.	gene_id "FBgn0248213"; transcript_id "FBtr0284414"; exon_number "2"; FPKM "0.0"; parent_feature "mRNA";
2	FlyBase	exon	1994102	1994338	.	-	.	gene_id "FBgn0248213"; transcript_id "FBtr0305114"; exon_number "2"; FPKM "0.0"; parent_feature "mRNA";
2	FlyBase	exon	1994415	1994546	.	-	.	gene_id "FBgn0248213"; transcript_id "FBtr0284414"; exon_number "3"; FPKM "0.0"; parent_feature "mRNA";
2	FlyBase	exon	1994415	1994546	.	-	.	gene_id "FBgn0248213"; transcript_id "FBtr0305114"; exon_number "3"; FPKM "0.0"; parent_feature "mRNA";
2	FlyBase	exon	1994679	1994804	.	-	.	gene_id "FBgn0248213"; transcript_id "FBtr0305114"; exon_number "4"; FPKM "0.0"; parent_feature "mRNA";
2	FlyBase	exon	1994917	1995057	.	-	.	gene_id "FBgn0248213"; transcript_id "FBtr0284414"; exon_number "5"; FPKM "0.0"; parent_feature "mRNA";
2	FlyBase	exon	1994917	1995057	.	-	.	gene_id "FBgn0248213"; transcript_id "FBtr0305114"; exon_number "5"; FPKM "0.0"; parent_feature "mRNA";
2	FlyBase	exon	1995123	1995711	.	-	.	gene_id "FBgn0248213"; transcript_id "FBtr0284414"; exon_number "6"; FPKM "0.0"; parent_feature "mRNA";
2	FlyBase	exon	1995123	1995711	.	-	.	gene_id "FBgn0248213"; transcript_id "FBtr0305114"; exon_number "6"; FPKM "0.0"; parent_feature "mRNA";
2	FlyBase	exon	1995912	1996045	.	-	.	gene_id "FBgn0248213"; transcript_id "FBtr0284414"; exon_number "7"; FPKM "0.0"; parent_feature "mRNA";
2	FlyBase	exon	1995912	1996045	.	-	.	gene_id "FBgn0248213"; transcript_id "FBtr0305114"; exon_number "7"; FPKM "0.0"; parent_feature "mRNA";
2	FlyBase	exon	1996123	1996194	.	-	.	gene_id "FBgn0248213"; transcript_id "FBtr0284414"; exon_number "8"; FPKM "0.0"; parent_feature "mRNA";
2	FlyBase	exon	1996123	1996194	.	-	.	gene_id "FBgn0248213"; transcript_id "FBtr0305114"; exon_number "8"; FPKM "0.0"; parent_feature "mRNA";
2	FlyBase	exon	1996352	1996684	.	-	.	gene_id "FBgn0248213"; transcript_id "FBtr0284414"; exon_number "9"; FPKM "0.0"; parent_feature "mRNA";
2	FlyBase	exon	1996352	1996684	.	-	.	gene_id "FBgn0248213"; transcript_id "FBtr0305114"; exon_number "9"; FPKM "0.0"; parent_feature "mRNA";
2	FlyBase	exon	1997031	1997334	.	-	.	gene_id "FBgn0248213"; transcript_id "FBtr0284414"; exon_number "10"; FPKM "0.0"; parent_feature "mRNA";
2	FlyBase	exon	1997031	1997334	.	-	.	gene_id "FBgn0248213"; transcript_id "FBtr0305114"; exon_number "10"; FPKM "0.0"; parent_feature "mRNA";
2	FlyBase	exon	2029170	2029535	.	-	.	gene_id "FBgn0071093"; transcript_id "FBtr0305112"; exon_number "1"; FPKM "0.0"; parent_feature "mRNA";
2	FlyBase	exon	2029829	2030173	.	-	.	gene_id "FBgn0248211"; transcript_id "FBtr0284411"; exon_number "1"; FPKM "0.0"; parent_feature "mRNA";
2	FlyBase	exon	2030494	2030898	.	-	.	gene_id "FBgn0262054"; transcript_id "FBtr0305115"; exon_number "1"; FPKM "0.0"; parent_feature "mRNA";
2	FlyBase	exon	2031273	2031623	.	-	.	gene_id "FBgn0248210"; transcript_id "FBtr0284410"; exon_number "1"; FPKM "0.0"; parent_feature "mRNA";
2	FlyBase	exon	2067174	2067276	.	+	.	gene_id "FBgn0263238"; transcript_id "FBtr0303973"; exon_number "1"; FPKM "0.0"; parent_feature "mRNA";
2	FlyBase	exon	2098366	2098535	.	+	.	gene_id "FBgn0263238"; transcript_id "FBtr0303973"; exon_number "2"; FPKM "0.0"; parent_feature "mRNA";
2	FlyBase	exon	2100645	2100771	.	+	.	gene_id "FBgn0263238"; transcript_id "FBtr0303973"; exon_number "3"; FPKM "0.0"; parent_feature "mRNA";
2	FlyBase	exon	2101189	2101309	.	+	.	gene_id "FBgn0263238"; transcript_id "FBtr0303973"; exon_number "4"; FPKM "0.0"; parent_feature "mRNA";
2	FlyBase	exon	2102207	2102455	.	+	.	gene_id "FBgn0263238"; transcript_id "FBtr0303973"; exon_number "5"; FPKM "0.0"; parent_feature "mRNA";
2	FlyBase	exon	2107494	2107631	.	+	.	gene_id "FBgn0263238"; transcript_id "FBtr0303973"; exon_number "6"; FPKM "0.0"; parent_feature "mRNA";
2	FlyBase	exon	2111306	2111418	.	+	.	gene_id "FBgn0263238"; transcript_id "FBtr0303973"; exon_number "7"; FPKM "0.0"; parent_feature "mRNA";
2	FlyBase	exon	2145736	2146225	.	+	.	gene_id "FBgn0263238"; transcript_id "FBtr0304154"; exon_number "8"; FPKM "0.0"; parent_feature "mRNA";
2	FlyBase	exon	2157199	2157413	.	+	.	gene_id "FBgn0263238"; transcript_id "FBtr0303973"; exon_number "10"; FPKM "0.0"; parent_feature "mRNA";
2	FlyBase	exon	2157199	2157402	.	+	.	gene_id "FBgn0263238"; transcript_id "FBtr0304154"; exon_number "9"; FPKM "0.0"; parent_feature "mRNA";
2	FlyBase	exon	2158742	2159022	.	+	.	gene_id "FBgn0263238"; transcript_id "FBtr0304154"; exon_number "11"; FPKM "0.0"; parent_feature "mRNA";
2	FlyBase	exon	2158774	2159026	.	+	.	gene_id "FBgn0263238"; transcript_id "FBtr0303973"; exon_number "12"; FPKM "0.0"; parent_feature "mRNA";
2	FlyBase	exon	2160464	2160584	.	+	.	gene_id "FBgn0263238"; transcript_id "FBtr0303973"; exon_number "14"; FPKM "0.0"; parent_feature "mRNA";
2	FlyBase	exon	2160464	2160580	.	+	.	gene_id "FBgn0263238"; transcript_id "FBtr0304154"; exon_number "13"; FPKM "0.0"; parent_feature "mRNA";
2	FlyBase	exon	2161730	2161869	.	+	.	gene_id "FBgn0263238"; transcript_id "FBtr0304154"; exon_number "16"; FPKM "0.0"; parent_feature "mRNA";
2	FlyBase	exon	2161730	2161832	.	+	.	gene_id "FBgn0263238"; transcript_id "FBtr0303973"; exon_number "15"; FPKM "0.0"; parent_feature "mRNA";
2	FlyBase	exon	2168242	2168531	.	+	.	gene_id "FBgn0263238"; transcript_id "FBtr0304154"; exon_number "17"; FPKM "0.0"; parent_feature "mRNA";
2	FlyBase	exon	2168249	2168531	.	+	.	gene_id "FBgn0263238"; transcript_id "FBtr0303973"; exon_number "18"; FPKM "0.0"; parent_feature "mRNA";
2	FlyBase	exon	2168606	2168946	.	+	.	gene_id "FBgn0263238"; transcript_id "FBtr0303973"; exon_number "19"; FPKM "0.0"; parent_feature "mRNA";
2	FlyBase	exon	2168606	2168946	.	+	.	gene_id "FBgn0263238"; transcript_id "FBtr0304154"; exon_number "19"; FPKM "0.0"; parent_feature "mRNA";
2	FlyBase	exon	2169010	2169176	.	+	.	gene_id "FBgn0263238"; transcript_id "FBtr0303973"; exon_number "20"; FPKM "0.0"; parent_feature "mRNA";
2	FlyBase	exon	2169010	2169176	.	+	.	gene_id "FBgn0263238"; transcript_id "FBtr0304154"; exon_number "20"; FPKM "0.0"; parent_feature "mRNA";
2	FlyBase	exon	2169250	2169805	.	+	.	gene_id "FBgn0263238"; transcript_id "FBtr0303973"; exon_number "21"; FPKM "0.0"; parent_feature "mRNA";
2	FlyBase	exon	2169250	2169805	.	+	.	gene_id "FBgn0263238"; transcript_id "FBtr0304154"; exon_number "21"; FPKM "0.0"; parent_feature "mRNA";
2	FlyBase	exon	2169865	2170133	.	+	.	gene_id "FBgn0263238"; transcript_id "FBtr0303973"; exon_number "22"; FPKM "0.0"; parent_feature "mRNA";
2	FlyBase	exon	2169865	2170133	.	+	.	gene_id "FBgn0263238"; transcript_id "FBtr0304154"; exon_number "22"; FPKM "0.0"; parent_feature "mRNA";
2	FlyBase	exon	2170211	2170927	.	+	.	gene_id "FBgn0263238"; transcript_id "FBtr0303973"; exon_number "24"; FPKM "0.0"; parent_feature "mRNA";
2	FlyBase	exon	2170211	2170878	.	+	.	gene_id "FBgn0263238"; transcript_id "FBtr0304154"; exon_number "23"; FPKM "0.0"; parent_feature "mRNA";
2	FlyBase	exon	2171040	2171263	.	+	.	gene_id "FBgn0263238"; transcript_id "FBtr0304154"; exon_number "25"; FPKM "0.0"; parent_feature "mRNA";
2	FlyBase	exon	2174265	2174519	.	-	.	gene_id "FBgn0075368"; transcript_id "FBtr0284408"; exon_number "1"; FPKM "0.0"; parent_feature "mRNA";
2	FlyBase	exon	2174583	2174744	.	-	.	gene_id "FBgn0075368"; transcript_id "FBtr0284408"; exon_number "2"; FPKM "0.0"; parent_feature "mRNA";
2	FlyBase	exon	2174805	2175434	.	-	.	gene_id "FBgn0075368"; transcript_id "FBtr0284408"; exon_number "3"; FPKM "0.0"; parent_feature "mRNA";
2	FlyBase	exon	2175493	2176389	.	-	.	gene_id "FBgn0075368"; transcript_id "FBtr0284408"; exon_number "4"; FPKM "0.0"; parent_feature "mRNA";
2	FlyBase	exon	2176553	2177524	.	+	.	gene_id "FBgn0248331"; transcript_id "FBtr0284750"; exon_number "1"; FPKM "0.0"; parent_feature "mRNA";
2	FlyBase	exon	2182662	2182742	.	+	.	gene_id "FBgn0075208"; transcript_id "FBtr0284751"; exon_number "1"; FPKM "0.0"; parent_feature "mRNA";
2	FlyBase	exon	2183639	2183963	.	+	.	gene_id "FBgn0075208"; transcript_id "FBtr0284751"; exon_number "3"; FPKM "0.0"; parent_feature "mRNA";
2	FlyBase	exon	2184020	2184638	.	+	.	gene_id "FBgn0075208"; transcript_id "FBtr0284751"; exon_number "4"; FPKM "0.0"; parent_feature "mRNA";
2	FlyBase	exon	2184703	2184870	.	+	.	gene_id "FBgn0075208"; transcript_id "FBtr0284751"; exon_number "5"; FPKM "0.0"; parent_feature "mRNA";
2	FlyBase	exon	2184938	2185141	.	+	.	gene_id "FBgn0075208"; transcript_id "FBtr0284751"; exon_number "6"; FPKM "0.0"; parent_feature "mRNA";
2	FlyBase	exon	2185205	2185340	.	+	.	gene_id "FBgn0075208"; transcript_id "FBtr0284751"; exon_number "7"; FPKM "0.0"; parent_feature "mRNA";
2	FlyBase	exon	2186419	2186736	.	-	.	gene_id "FBgn0075365"; transcript_id "FBtr0284404"; exon_number "1"; FPKM "0.0"; parent_feature "mRNA";
2	FlyBase	exon	2186801	2186992	.	-	.	gene_id "FBgn0075365"; transcript_id "FBtr0284404"; exon_number "2"; FPKM "0.0"; parent_feature "mRNA";
2	FlyBase	exon	2187063	2187244	.	-	.	gene_id "FBgn0075365"; transcript_id "FBtr0284404"; exon_number "3"; FPKM "0.0"; parent_feature "mRNA";
2	FlyBase	exon	2187485	2187659	.	-	.	gene_id "FBgn0075365"; transcript_id "FBtr0284404"; exon_number "4"; FPKM "0.0"; parent_feature "mRNA";
2	FlyBase	exon	2187723	2188263	.	-	.	gene_id "FBgn0075365"; transcript_id "FBtr0284404"; exon_number "5"; FPKM "0.0"; parent_feature "mRNA";
2	FlyBase	exon	2188326	2188896	.	-	.	gene_id "FBgn0075365"; transcript_id "FBtr0284404"; exon_number "6"; FPKM "0.0"; parent_feature "mRNA";
2	FlyBase	exon	2189057	2189483	.	-	.	gene_id "FBgn0075365"; transcript_id "FBtr0284404"; exon_number "7"; FPKM "0.0"; parent_feature "mRNA";
2	FlyBase	exon	2205034	2205669	.	+	.	gene_id "FBgn0075210"; transcript_id "FBtr0284752"; exon_number "1"; FPKM "0.0"; parent_feature "mRNA";
2	FlyBase	exon	2283809	2284084	.	-	.	gene_id "FBgn0248207"; transcript_id "FBtr0284403"; exon_number "1"; FPKM "0.0"; parent_feature "mRNA";
2	FlyBase	exon	2284151	2284531	.	-	.	gene_id "FBgn0248207"; transcript_id "FBtr0284403"; exon_number "2"; FPKM "0.0"; parent_feature "mRNA";
2	FlyBase	exon	2285684	2285941	.	-	.	gene_id "FBgn0248206"; transcript_id "FBtr0284402"; exon_number "1"; FPKM "0.0"; parent_feature "mRNA";
2	FlyBase	exon	2286003	2286410	.	-	.	gene_id "FBgn0248206"; transcript_id "FBtr0284402"; exon_number "2"; FPKM "0.0"; parent_feature "mRNA";
2	FlyBase	exon	2286891	2287112	.	-	.	gene_id "FBgn0075977"; transcript_id "FBtr0284401"; exon_number "1"; FPKM "0.0"; parent_feature "mRNA";
2	FlyBase	exon	2287199	2287570	.	-	.	gene_id "FBgn0075977"; transcript_id "FBtr0284401"; exon_number "2"; FPKM "0.0"; parent_feature "mRNA";
2	FlyBase	exon	2288939	2289287	.	+	.	gene_id "FBgn0075147"; transcript_id "FBtr0284754"; exon_number "1"; FPKM "0.0"; parent_feature "mRNA";
2	FlyBase	exon	2289925	2290819	.	+	.	gene_id "FBgn0075147"; transcript_id "FBtr0284754"; exon_number "2"; FPKM "0.0"; parent_feature "mRNA";
2	FlyBase	exon	2290900	2291017	.	+	.	gene_id "FBgn0075147"; transcript_id "FBtr0284754"; exon_number "3"; FPKM "0.0"; parent_feature "mRNA";
2	FlyBase	exon	2294203	2294308	.	+	.	gene_id "FBgn0075147"; transcript_id "FBtr0284754"; exon_number "4"; FPKM "0.0"; parent_feature "mRNA";
2	FlyBase	exon	2294376	2294430	.	+	.	gene_id "FBgn0075147"; transcript_id "FBtr0284754"; exon_number "5"; FPKM "0.0"; parent_feature "mRNA";
2	FlyBase	exon	2294798	2294821	.	+	.	gene_id "FBgn0075147"; transcript_id "FBtr0284754"; exon_number "6"; FPKM "0.0"; parent_feature "mRNA";
2	FlyBase	exon	2296704	2297217	.	-	.	gene_id "FBgn0080441"; transcript_id "FBtr0284400"; exon_number "1"; FPKM "0.0"; parent_feature "mRNA";
2	FlyBase	exon	2297276	2297593	.	-	.	gene_id "FBgn0080441"; transcript_id "FBtr0284400"; exon_number "2"; FPKM "0.0"; parent_feature "mRNA";
2	FlyBase	exon	2297654	2298055	.	-	.	gene_id "FBgn0080441"; transcript_id "FBtr0284400"; exon_number "3"; FPKM "0.0"; parent_feature "mRNA";
2	FlyBase	exon	2298121	2298196	.	-	.	gene_id "FBgn0080441"; transcript_id "FBtr0284400"; exon_number "4"; FPKM "0.0"; parent_feature "mRNA";
2	FlyBase	exon	2298255	2298294	.	-	.	gene_id "FBgn0080441"; transcript_id "FBtr0284400"; exon_number "5"; FPKM "0.0"; parent_feature "mRNA";
2	FlyBase	exon	2330255	2330923	.	-	.	gene_id "FBgn0248205"; transcript_id "FBtr0284399"; exon_number "1"; FPKM "0.0"; parent_feature "mRNA";
2	FlyBase	exon	2331140	2331223	.	-	.	gene_id "FBgn0075086"; transcript_id "FBtr0305099"; exon_number "1"; FPKM "0.0"; parent_feature "mRNA";
2	FlyBase	exon	2336729	2336818	.	-	.	gene_id "FBgn0075086"; transcript_id "FBtr0303975"; exon_number "2"; FPKM "0.0"; parent_feature "mRNA";
2	FlyBase	exon	2338114	2338195	.	-	.	gene_id "FBgn0075086"; transcript_id "FBtr0305099"; exon_number "3"; FPKM "0.0"; parent_feature "mRNA";
2	FlyBase	exon	2338114	2338195	.	-	.	gene_id "FBgn0075086"; transcript_id "FBtr0303975"; exon_number "3"; FPKM "0.0"; parent_feature "mRNA";
2	FlyBase	exon	2338258	2339747	.	-	.	gene_id "FBgn0075086"; transcript_id "FBtr0305099"; exon_number "4"; FPKM "0.0"; parent_feature "mRNA";
2	FlyBase	exon	2338258	2339747	.	-	.	gene_id "FBgn0075086"; transcript_id "FBtr0303975"; exon_number "4"; FPKM "0.0"; parent_feature "mRNA";
2	FlyBase	exon	2359288	2359499	.	+	.	gene_id "FBgn0071413"; transcript_id "FBtr0284756"; exon_number "1"; FPKM "0.0"; parent_feature "mRNA";
2	FlyBase	exon	2359565	2360099	.	+	.	gene_id "FBgn0071413"; transcript_id "FBtr0284756"; exon_number "2"; FPKM "0.0"; parent_feature "mRNA";
2	FlyBase	exon	2360153	2360561	.	+	.	gene_id "FBgn0071413"; transcript_id "FBtr0284756"; exon_number "3"; FPKM "0.0"; parent_feature "mRNA";
2	FlyBase	exon	2360623	2360676	.	+	.	gene_id "FBgn0071413"; transcript_id "FBtr0284756"; exon_number "4"; FPKM "0.0"; parent_feature "mRNA";
2	FlyBase	exon	2360745	2360880	.	+	.	gene_id "FBgn0071413"; transcript_id "FBtr0284756"; exon_number "5"; FPKM "0.0"; parent_feature "mRNA";
2	FlyBase	exon	2360938	2361050	.	+	.	gene_id "FBgn0071413"; transcript_id "FBtr0284756"; exon_number "6"; FPKM "0.0"; parent_feature "mRNA";
2	FlyBase	exon	2361108	2361310	.	+	.	gene_id "FBgn0071413"; transcript_id "FBtr0284756"; exon_number "7"; FPKM "0.0"; parent_feature "mRNA";
2	FlyBase	exon	2361369	2361646	.	-	.	gene_id "FBgn0080446"; transcript_id "FBtr0284396"; exon_number "1"; FPKM "0.0"; parent_feature "mRNA";
2	FlyBase	exon	2361705	2361811	.	-	.	gene_id "FBgn0080446"; transcript_id "FBtr0284396"; exon_number "2"; FPKM "0.0"; parent_feature "mRNA";
2	FlyBase	exon	2361871	2362015	.	-	.	gene_id "FBgn0080446"; transcript_id "FBtr0284396"; exon_number "3"; FPKM "0.0"; parent_feature "mRNA";
2	FlyBase	exon	2362072	2362119	.	-	.	gene_id "FBgn0080446"; transcript_id "FBtr0284396"; exon_number "4"; FPKM "0.0"; parent_feature "mRNA";
2	FlyBase	exon	2362174	2362474	.	-	.	gene_id "FBgn0080446"; transcript_id "FBtr0284396"; exon_number "5"; FPKM "0.0"; parent_feature "mRNA";
2	FlyBase	exon	2362539	2363193	.	-	.	gene_id "FBgn0080446"; transcript_id "FBtr0284396"; exon_number "6"; FPKM "0.0"; parent_feature "mRNA";
2	FlyBase	exon	2363252	2363403	.	-	.	gene_id "FBgn0080446"; transcript_id "FBtr0284396"; exon_number "7"; FPKM "0.0"; parent_feature "mRNA";
2	FlyBase	exon	2363673	2363809	.	+	.	gene_id "FBgn0074827"; transcript_id "FBtr0284757"; exon_number "1"; FPKM "0.0"; parent_feature "mRNA";
2	FlyBase	exon	2363864	2364449	.	+	.	gene_id "FBgn0074827"; transcript_id "FBtr0284757"; exon_number "2"; FPKM "0.0"; parent_feature "mRNA";
2	FlyBase	exon	2364511	2364660	.	+	.	gene_id "FBgn0074827"; transcript_id "FBtr0284757"; exon_number "3"; FPKM "0.0"; parent_feature "mRNA";
2	FlyBase	exon	2364719	2364920	.	+	.	gene_id "FBgn0074827"; transcript_id "FBtr0284757"; exon_number "4"; FPKM "0.0"; parent_feature "mRNA";
2	FlyBase	exon	2364981	2365217	.	+	.	gene_id "FBgn0074827"; transcript_id "FBtr0284757"; exon_number "5"; FPKM "0.0"; parent_feature "mRNA";
2	FlyBase	exon	2365282	2365388	.	+	.	gene_id "FBgn0074827"; transcript_id "FBtr0284757"; exon_number "6"; FPKM "0.0"; parent_feature "mRNA";
2	FlyBase	exon	2366056	2366132	.	+	.	gene_id "FBgn0074828"; transcript_id "FBtr0284758"; exon_number "1"; FPKM "0.0"; parent_feature "mRNA";
2	FlyBase	exon	2366247	2366694	.	+	.	gene_id "FBgn0074828"; transcript_id "FBtr0284758"; exon_number "2"; FPKM "0.0"; parent_feature "mRNA";
2	FlyBase	exon	2366800	2367621	.	+	.	gene_id "FBgn0074902"; transcript_id "FBtr0284761"; exon_number "1"; FPKM "0.0"; parent_feature "mRNA";
2	FlyBase	exon	2367684	2367836	.	+	.	gene_id "FBgn0074902"; transcript_id "FBtr0284761"; exon_number "2"; FPKM "0.0"; parent_feature "mRNA";
2	FlyBase	exon	2367891	2368020	.	+	.	gene_id "FBgn0074902"; transcript_id "FBtr0284761"; exon_number "3"; FPKM "0.0"; parent_feature "mRNA";
2	FlyBase	exon	2368081	2368270	.	+	.	gene_id "FBgn0074902"; transcript_id "FBtr0284761"; exon_number "4"; FPKM "0.0"; parent_feature "mRNA";
2	FlyBase	exon	2368330	2368573	.	+	.	gene_id "FBgn0074902"; transcript_id "FBtr0284761"; exon_number "5"; FPKM "0.0"; parent_feature "mRNA";
2	FlyBase	exon	2368669	2369457	.	-	.	gene_id "FBgn0080449"; transcript_id "FBtr0284395"; exon_number "1"; FPKM "0.0"; parent_feature "mRNA";
2	FlyBase	exon	2369524	2369715	.	-	.	gene_id "FBgn0080449"; transcript_id "FBtr0284395"; exon_number "2"; FPKM "0.0"; parent_feature "mRNA";
2	FlyBase	exon	2374184	2374419	.	+	.	gene_id "FBgn0075152"; transcript_id "FBtr0284762"; exon_number "1"; FPKM "0.0"; parent_feature "mRNA";
2	FlyBase	exon	2374488	2374728	.	+	.	gene_id "FBgn0075152"; transcript_id "FBtr0284762"; exon_number "2"; FPKM "0.0"; parent_feature "mRNA";
2	FlyBase	exon	2374787	2376123	.	+	.	gene_id "FBgn0075152"; transcript_id "FBtr0284762"; exon_number "3"; FPKM "0.0"; parent_feature "mRNA";
2	FlyBase	exon	2376185	2376389	.	+	.	gene_id "FBgn0075152"; transcript_id "FBtr0284762"; exon_number "4"; FPKM "0.0"; parent_feature "mRNA";
2	FlyBase	exon	2376520	2376939	.	-	.	gene_id "FBgn0248204"; transcript_id "FBtr0284393"; exon_number "1"; FPKM "0.0"; parent_feature "mRNA";
2	FlyBase	exon	2377197	2377278	.	-	.	gene_id "FBgn0248204"; transcript_id "FBtr0284393"; exon_number "2"; FPKM "0.0"; parent_feature "mRNA";
2	FlyBase	exon	2384719	2384865	.	+	.	gene_id "FBgn0073807"; transcript_id "FBtr0284763"; exon_number "1"; FPKM "0.0"; parent_feature "mRNA";
2	FlyBase	exon	2384931	2385032	.	+	.	gene_id "FBgn0073807"; transcript_id "FBtr0284763"; exon_number "2"; FPKM "0.0"; parent_feature "mRNA";
2	FlyBase	exon	2385114	2385561	.	+	.	gene_id "FBgn0073807"; transcript_id "FBtr0284763"; exon_number "3"; FPKM "0.0"; parent_feature "mRNA";
2	FlyBase	exon	2387208	2388031	.	+	.	gene_id "FBgn0073807"; transcript_id "FBtr0284763"; exon_number "4"; FPKM "0.0"; parent_feature "mRNA";
2	FlyBase	exon	2406399	2406818	.	+	.	gene_id "FBgn0073808"; transcript_id "FBtr0284764"; exon_number "1"; FPKM "0.0"; parent_feature "mRNA";
2	FlyBase	exon	2406938	2407408	.	-	.	gene_id "FBgn0080458"; transcript_id "FBtr0284392"; exon_number "1"; FPKM "0.0"; parent_feature "mRNA";
2	FlyBase	exon	2414225	2414250	.	+	.	gene_id "FBgn0248333"; transcript_id "FBtr0284767"; exon_number "1"; FPKM "0.0"; parent_feature "mRNA";
2	FlyBase	exon	2414314	2414542	.	+	.	gene_id "FBgn0248333"; transcript_id "FBtr0284767"; exon_number "2"; FPKM "0.0"; parent_feature "mRNA";
2	FlyBase	exon	2417220	2417780	.	-	.	gene_id "FBgn0248203"; transcript_id "FBtr0284390"; exon_number "1"; FPKM "0.0"; parent_feature "mRNA";
2	FlyBase	exon	2417849	2418046	.	-	.	gene_id "FBgn0248203"; transcript_id "FBtr0284390"; exon_number "2"; FPKM "0.0"; parent_feature "mRNA";
2	FlyBase	exon	2418677	2419033	.	+	.	gene_id "FBgn0075081"; transcript_id "FBtr0284769"; exon_number "1"; FPKM "0.0"; parent_feature "mRNA";
2	FlyBase	exon	2420561	2420642	.	+	.	gene_id "FBgn0075182"; transcript_id "FBtr0304789"; exon_number "1"; FPKM "0.0"; parent_feature "mRNA";
2	FlyBase	exon	2420715	2420931	.	+	.	gene_id "FBgn0075182"; transcript_id "FBtr0304789"; exon_number "2"; FPKM "0.0"; parent_feature "mRNA";
2	FlyBase	exon	2421040	2421430	.	+	.	gene_id "FBgn0075182"; transcript_id "FBtr0304789"; exon_number "3"; FPKM "0.0"; parent_feature "mRNA";
2	FlyBase	exon	2421491	2422523	.	+	.	gene_id "FBgn0075182"; transcript_id "FBtr0304789"; exon_number "4"; FPKM "0.0"; parent_feature "mRNA";
2	FlyBase	exon	2422585	2422838	.	+	.	gene_id "FBgn0075182"; transcript_id "FBtr0304789"; exon_number "5"; FPKM "0.0"; parent_feature "mRNA";
2	FlyBase	exon	2422905	2423623	.	+	.	gene_id "FBgn0075182"; transcript_id "FBtr0304789"; exon_number "6"; FPKM "0.0"; parent_feature "mRNA";
2	FlyBase	exon	2423685	2423850	.	+	.	gene_id "FBgn0075182"; transcript_id "FBtr0304789"; exon_number "7"; FPKM "0.0"; parent_feature "mRNA";
2	FlyBase	exon	2424222	2425997	.	+	.	gene_id "FBgn0075182"; transcript_id "FBtr0304789"; exon_number "8"; FPKM "0.0"; parent_feature "mRNA";
2	FlyBase	exon	2429341	2429798	.	-	.	gene_id "FBgn0080467"; transcript_id "FBtr0284389"; exon_number "1"; FPKM "0.0"; parent_feature "mRNA";
2	FlyBase	exon	2429861	2430106	.	-	.	gene_id "FBgn0080467"; transcript_id "FBtr0284389"; exon_number "2"; FPKM "0.0"; parent_feature "mRNA";
2	FlyBase	exon	2430173	2430389	.	-	.	gene_id "FBgn0080467"; transcript_id "FBtr0284389"; exon_number "3"; FPKM "0.0"; parent_feature "mRNA";
2	FlyBase	exon	2430448	2430591	.	-	.	gene_id "FBgn0080467"; transcript_id "FBtr0284389"; exon_number "4"; FPKM "0.0"; parent_feature "mRNA";
2	FlyBase	exon	2430649	2430854	.	-	.	gene_id "FBgn0080467"; transcript_id "FBtr0284389"; exon_number "5"; FPKM "0.0"; parent_feature "mRNA";
2	FlyBase	exon	2432811	2432863	.	+	.	gene_id "FBgn0075187"; transcript_id "FBtr0284773"; exon_number "2"; FPKM "0.0"; parent_feature "mRNA";
2	FlyBase	exon	2432936	2433146	.	+	.	gene_id "FBgn0075187"; transcript_id "FBtr0284773"; exon_number "3"; FPKM "0.0"; parent_feature "mRNA";
2	FlyBase	exon	2433212	2433339	.	+	.	gene_id "FBgn0075187"; transcript_id "FBtr0284773"; exon_number "4"; FPKM "0.0"; parent_feature "mRNA";
2	FlyBase	exon	2433403	2433464	.	+	.	gene_id "FBgn0075187"; transcript_id "FBtr0284773"; exon_number "5"; FPKM "0.0"; parent_feature "mRNA";
2	FlyBase	exon	2433524	2434262	.	+	.	gene_id "FBgn0075187"; transcript_id "FBtr0284773"; exon_number "6"; FPKM "0.0"; parent_feature "mRNA";
2	FlyBase	exon	2434355	2434711	.	-	.	gene_id "FBgn0080473"; transcript_id "FBtr0284388"; exon_number "1"; FPKM "0.0"; parent_feature "mRNA";
2	FlyBase	exon	2434775	2434960	.	-	.	gene_id "FBgn0080473"; transcript_id "FBtr0284388"; exon_number "2"; FPKM "0.0"; parent_feature "mRNA";
2	FlyBase	exon	2435030	2435488	.	-	.	gene_id "FBgn0080473"; transcript_id "FBtr0284388"; exon_number "3"; FPKM "0.0"; parent_feature "mRNA";
2	FlyBase	exon	2435559	2435714	.	-	.	gene_id "FBgn0080473"; transcript_id "FBtr0284388"; exon_number "4"; FPKM "0.0"; parent_feature "mRNA";
2	FlyBase	exon	2435774	2435858	.	-	.	gene_id "FBgn0080473"; transcript_id "FBtr0284388"; exon_number "5"; FPKM "0.0"; parent_feature "mRNA";
2	FlyBase	exon	2435917	2436252	.	-	.	gene_id "FBgn0080473"; transcript_id "FBtr0284388"; exon_number "6"; FPKM "0.0"; parent_feature "mRNA";
2	FlyBase	exon	2436318	2436960	.	-	.	gene_id "FBgn0080473"; transcript_id "FBtr0284388"; exon_number "7"; FPKM "0.0"; parent_feature "mRNA";
2	FlyBase	exon	2437029	2437125	.	-	.	gene_id "FBgn0080473"; transcript_id "FBtr0284388"; exon_number "8"; FPKM "0.0"; parent_feature "mRNA";
2	FlyBase	exon	2437284	2438593	.	+	.	gene_id "FBgn0079290"; transcript_id "FBtr0284774"; exon_number "1"; FPKM "0.0"; parent_feature "mRNA";
2	FlyBase	exon	2438355	2438691	.	-	.	gene_id "FBgn0079289"; transcript_id "FBtr0284387"; exon_number "1"; FPKM "0.0"; parent_feature "mRNA";
2	FlyBase	exon	2438760	2439640	.	-	.	gene_id "FBgn0079289"; transcript_id "FBtr0284387"; exon_number "2"; FPKM "0.0"; parent_feature "mRNA";
2	FlyBase	exon	2440823	2441413	.	-	.	gene_id "FBgn0079288"; transcript_id "FBtr0284385"; exon_number "1"; FPKM "0.0"; parent_feature "mRNA";
2	FlyBase	exon	2445297	2445507	.	-	.	gene_id "FBgn0248202"; transcript_id "FBtr0284383"; exon_number "1"; FPKM "0.0"; parent_feature "mRNA";
2	FlyBase	exon	2445297	2445507	.	-	.	gene_id "FBgn0248202"; transcript_id "FBtr0303166"; exon_number "1"; FPKM "0.0"; parent_feature "mRNA";
2	FlyBase	exon	2445297	2445507	.	-	.	gene_id "FBgn0248202"; transcript_id "FBtr0303167"; exon_number "1"; FPKM "0.0"; parent_feature "mRNA";
2	FlyBase	exon	2445594	2445702	.	-	.	gene_id "FBgn0248202"; transcript_id "FBtr0284383"; exon_number "3"; FPKM "0.0"; parent_feature "mRNA";
2	FlyBase	exon	2445594	2445702	.	-	.	gene_id "FBgn0248202"; transcript_id "FBtr0303166"; exon_number "3"; FPKM "0.0"; parent_feature "mRNA";
2	FlyBase	exon	2445594	2445670	.	-	.	gene_id "FBgn0248202"; transcript_id "FBtr0303167"; exon_number "2"; FPKM "0.0"; parent_feature "mRNA";
2	FlyBase	exon	2447383	2447769	.	-	.	gene_id "FBgn0248202"; transcript_id "FBtr0284383"; exon_number "4"; FPKM "0.0"; parent_feature "mRNA";
2	FlyBase	exon	2448554	2450522	.	-	.	gene_id "FBgn0248202"; transcript_id "FBtr0284383"; exon_number "5"; FPKM "0.0"; parent_feature "mRNA";
2	FlyBase	exon	2448554	2450522	.	-	.	gene_id "FBgn0248202"; transcript_id "FBtr0303166"; exon_number "5"; FPKM "0.0"; parent_feature "mRNA";
2	FlyBase	exon	2450775	2450952	.	-	.	gene_id "FBgn0248202"; transcript_id "FBtr0284383"; exon_number "6"; FPKM "0.0"; parent_feature "mRNA";
2	FlyBase	exon	2450775	2450952	.	-	.	gene_id "FBgn0248202"; transcript_id "FBtr0303166"; exon_number "6"; FPKM "0.0"; parent_feature "mRNA";
2	FlyBase	exon	2450892	2450952	.	-	.	gene_id "FBgn0248202"; transcript_id "FBtr0303167"; exon_number "7"; FPKM "0.0"; parent_feature "mRNA";
2	FlyBase	exon	2451055	2451330	.	-	.	gene_id "FBgn0248202"; transcript_id "FBtr0284383"; exon_number "8"; FPKM "0.0"; parent_feature "mRNA";
2	FlyBase	exon	2451055	2451330	.	-	.	gene_id "FBgn0248202"; transcript_id "FBtr0303166"; exon_number "8"; FPKM "0.0"; parent_feature "mRNA";
2	FlyBase	exon	2451055	2451330	.	-	.	gene_id "FBgn0248202"; transcript_id "FBtr0303167"; exon_number "8"; FPKM "0.0"; parent_feature "mRNA";
2	FlyBase	exon	2452308	2452508	.	-	.	gene_id "FBgn0248202"; transcript_id "FBtr0284383"; exon_number "9"; FPKM "0.0"; parent_feature "mRNA";
2	FlyBase	exon	2452308	2452508	.	-	.	gene_id "FBgn0248202"; transcript_id "FBtr0303166"; exon_number "9"; FPKM "0.0"; parent_feature "mRNA";
2	FlyBase	exon	2452308	2452508	.	-	.	gene_id "FBgn0248202"; transcript_id "FBtr0303167"; exon_number "9"; FPKM "0.0"; parent_feature "mRNA";
2	FlyBase	exon	2454577	2455247	.	-	.	gene_id "FBgn0248202"; transcript_id "FBtr0284383"; exon_number "10"; FPKM "0.0"; parent_feature "mRNA";
2	FlyBase	exon	2454577	2455247	.	-	.	gene_id "FBgn0248202"; transcript_id "FBtr0303166"; exon_number "10"; FPKM "0.0"; parent_feature "mRNA";
2	FlyBase	exon	2454577	2455247	.	-	.	gene_id "FBgn0248202"; transcript_id "FBtr0303167"; exon_number "10"; FPKM "0.0"; parent_feature "mRNA";
2	FlyBase	exon	2484988	2485085	.	-	.	gene_id "FBgn0082456"; transcript_id "FBtr0294380"; exon_number "1"; FPKM "0.0"; parent_feature "mRNA";
2	FlyBase	exon	2486089	2486331	.	-	.	gene_id "FBgn0248201"; transcript_id "FBtr0284382"; exon_number "1"; FPKM "0.0"; parent_feature "mRNA";
2	FlyBase	exon	2486383	2486689	.	-	.	gene_id "FBgn0248201"; transcript_id "FBtr0284382"; exon_number "3"; FPKM "0.0"; parent_feature "mRNA";
2	FlyBase	exon	2486993	2487170	.	-	.	gene_id "FBgn0248201"; transcript_id "FBtr0284382"; exon_number "4"; FPKM "0.0"; parent_feature "mRNA";
2	FlyBase	exon	2487273	2487631	.	-	.	gene_id "FBgn0248201"; transcript_id "FBtr0284382"; exon_number "5"; FPKM "0.0"; parent_feature "mRNA";
2	FlyBase	exon	2487745	2487843	.	-	.	gene_id "FBgn0248201"; transcript_id "FBtr0284382"; exon_number "6"; FPKM "0.0"; parent_feature "mRNA";
2	FlyBase	exon	2490237	2490335	.	-	.	gene_id "FBgn0248201"; transcript_id "FBtr0284382"; exon_number "7"; FPKM "0.0"; parent_feature "mRNA";
2	FlyBase	exon	2494428	2495020	.	-	.	gene_id "FBgn0248201"; transcript_id "FBtr0284382"; exon_number "8"; FPKM "0.0"; parent_feature "mRNA";
2	FlyBase	exon	2565015	2565103	.	+	.	gene_id "FBgn0075039"; transcript_id "FBtr0284778"; exon_number "1"; FPKM "0.0"; parent_feature "mRNA";
2	FlyBase	exon	2565172	2565933	.	+	.	gene_id "FBgn0075039"; transcript_id "FBtr0284778"; exon_number "2"; FPKM "0.0"; parent_feature "mRNA";
2	FlyBase	exon	2565995	2566322	.	+	.	gene_id "FBgn0075039"; transcript_id "FBtr0284778"; exon_number "3"; FPKM "0.0"; parent_feature "mRNA";
2	FlyBase	exon	2566378	2566445	.	+	.	gene_id "FBgn0075039"; transcript_id "FBtr0284778"; exon_number "4"; FPKM "0.0"; parent_feature "mRNA";
2	FlyBase	exon	2566518	2566859	.	+	.	gene_id "FBgn0075039"; transcript_id "FBtr0284778"; exon_number "5"; FPKM "0.0"; parent_feature "mRNA";
2	FlyBase	exon	2566920	2567256	.	+	.	gene_id "FBgn0075039"; transcript_id "FBtr0284778"; exon_number "6"; FPKM "0.0"; parent_feature "mRNA";
2	FlyBase	exon	2567459	2567527	.	+	.	gene_id "FBgn0248335"; transcript_id "FBtr0284779"; exon_number "1"; FPKM "0.0"; parent_feature "mRNA";
2	FlyBase	exon	2567594	2568286	.	+	.	gene_id "FBgn0248335"; transcript_id "FBtr0284779"; exon_number "2"; FPKM "0.0"; parent_feature "mRNA";
2	FlyBase	exon	2568345	2568734	.	+	.	gene_id "FBgn0248335"; transcript_id "FBtr0284779"; exon_number "3"; FPKM "0.0"; parent_feature "mRNA";
2	FlyBase	exon	2569748	2569988	.	+	.	gene_id "FBgn0248336"; transcript_id "FBtr0284780"; exon_number "1"; FPKM "0.0"; parent_feature "mRNA";
2	FlyBase	exon	2570121	2571091	.	+	.	gene_id "FBgn0248336"; transcript_id "FBtr0284780"; exon_number "2"; FPKM "0.0"; parent_feature "mRNA";
2	FlyBase	exon	2571144	2572318	.	+	.	gene_id "FBgn0248336"; transcript_id "FBtr0284780"; exon_number "3"; FPKM "0.0"; parent_feature "mRNA";
2	FlyBase	exon	2572377	2572545	.	+	.	gene_id "FBgn0248336"; transcript_id "FBtr0284780"; exon_number "4"; FPKM "0.0"; parent_feature "mRNA";
2	FlyBase	exon	2572606	2572693	.	+	.	gene_id "FBgn0248336"; transcript_id "FBtr0284780"; exon_number "5"; FPKM "0.0"; parent_feature "mRNA";
2	FlyBase	exon	2572759	2572922	.	+	.	gene_id "FBgn0248336"; transcript_id "FBtr0284780"; exon_number "6"; FPKM "0.0"; parent_feature "mRNA";
2	FlyBase	exon	2572984	2573064	.	+	.	gene_id "FBgn0248336"; transcript_id "FBtr0284780"; exon_number "7"; FPKM "0.0"; parent_feature "mRNA";
2	FlyBase	exon	2574212	2575300	.	-	.	gene_id "FBgn0248200"; transcript_id "FBtr0284380"; exon_number "1"; FPKM "0.0"; parent_feature "mRNA";
2	FlyBase	exon	2575107	2575379	.	-	.	gene_id "FBgn0078737"; transcript_id "FBtr0284379"; exon_number "1"; FPKM "0.0"; parent_feature "mRNA";
2	FlyBase	exon	2575441	2575564	.	-	.	gene_id "FBgn0078737"; transcript_id "FBtr0284379"; exon_number "2"; FPKM "0.0"; parent_feature "mRNA";
2	FlyBase	exon	2575632	2576001	.	-	.	gene_id "FBgn0078737"; transcript_id "FBtr0284379"; exon_number "3"; FPKM "0.0"; parent_feature "mRNA";
2	FlyBase	exon	2576345	2576519	.	-	.	gene_id "FBgn0078737"; transcript_id "FBtr0284379"; exon_number "4"; FPKM "0.0"; parent_feature "mRNA";
2	FlyBase	exon	2576586	2576842	.	-	.	gene_id "FBgn0078737"; transcript_id "FBtr0284379"; exon_number "5"; FPKM "0.0"; parent_feature "mRNA";
2	FlyBase	exon	2576910	2577036	.	-	.	gene_id "FBgn0078737"; transcript_id "FBtr0284379"; exon_number "6"; FPKM "0.0"; parent_feature "mRNA";
2	FlyBase	exon	2577107	2577501	.	-	.	gene_id "FBgn0078737"; transcript_id "FBtr0284379"; exon_number "7"; FPKM "0.0"; parent_feature "mRNA";
2	FlyBase	exon	2577568	2577651	.	-	.	gene_id "FBgn0078737"; transcript_id "FBtr0284379"; exon_number "8"; FPKM "0.0"; parent_feature "mRNA";
2	FlyBase	exon	2577778	2579149	.	-	.	gene_id "FBgn0078737"; transcript_id "FBtr0284379"; exon_number "9"; FPKM "0.0"; parent_feature "mRNA";
2	FlyBase	exon	2593586	2593795	.	-	.	gene_id "FBgn0078737"; transcript_id "FBtr0284379"; exon_number "10"; FPKM "0.0"; parent_feature "mRNA";
2	FlyBase	exon	2594813	2594904	.	+	.	gene_id "FBgn0078004"; transcript_id "FBtr0284782"; exon_number "1"; FPKM "0.0"; parent_feature "mRNA";
2	FlyBase	exon	2594970	2595467	.	+	.	gene_id "FBgn0078004"; transcript_id "FBtr0284782"; exon_number "2"; FPKM "0.0"; parent_feature "mRNA";
2	FlyBase	exon	2595533	2595803	.	+	.	gene_id "FBgn0078004"; transcript_id "FBtr0284782"; exon_number "3"; FPKM "0.0"; parent_feature "mRNA";
2	FlyBase	exon	2595870	2596398	.	+	.	gene_id "FBgn0078004"; transcript_id "FBtr0284782"; exon_number "4"; FPKM "0.0"; parent_feature "mRNA";
2	FlyBase	exon	2599014	2599196	.	+	.	gene_id "FBgn0078015"; transcript_id "FBtr0284783"; exon_number "1"; FPKM "0.0"; parent_feature "mRNA";
2	FlyBase	exon	2599639	2600750	.	+	.	gene_id "FBgn0078015"; transcript_id "FBtr0284783"; exon_number "2"; FPKM "0.0"; parent_feature "mRNA";
2	FlyBase	exon	2606177	2606308	.	-	.	gene_id "FBgn0078867"; transcript_id "FBtr0284377"; exon_number "1"; FPKM "0.0"; parent_feature "mRNA";
2	FlyBase	exon	2606365	2606465	.	-	.	gene_id "FBgn0078867"; transcript_id "FBtr0284377"; exon_number "2"; FPKM "0.0"; parent_feature "mRNA";
2	FlyBase	exon	2606542	2606614	.	-	.	gene_id "FBgn0078867"; transcript_id "FBtr0284377"; exon_number "3"; FPKM "0.0"; parent_feature "mRNA";
2	FlyBase	exon	2606674	2606697	.	-	.	gene_id "FBgn0078867"; transcript_id "FBtr0284377"; exon_number "4"; FPKM "0.0"; parent_feature "mRNA";
2	FlyBase	exon	2610739	2610969	.	+	.	gene_id "FBgn0078049"; transcript_id "FBtr0284787"; exon_number "1"; FPKM "0.0"; parent_feature "mRNA";
2	FlyBase	exon	2611057	2611635	.	+	.	gene_id "FBgn0078049"; transcript_id "FBtr0284787"; exon_number "2"; FPKM "0.0"; parent_feature "mRNA";
2	FlyBase	exon	2611689	2612045	.	+	.	gene_id "FBgn0078049"; transcript_id "FBtr0284787"; exon_number "3"; FPKM "0.0"; parent_feature "mRNA";
2	FlyBase	exon	2665706	2665723	.	+	.	gene_id "FBgn0248341"; transcript_id "FBtr0304752"; exon_number "1"; FPKM "0.0"; parent_feature "mRNA";
2	FlyBase	exon	2666282	2666564	.	+	.	gene_id "FBgn0248341"; transcript_id "FBtr0304752"; exon_number "2"; FPKM "0.0"; parent_feature "mRNA";
2	FlyBase	exon	2666724	2666746	.	+	.	gene_id "FBgn0248341"; transcript_id "FBtr0304752"; exon_number "3"; FPKM "0.0"; parent_feature "mRNA";
2	FlyBase	exon	2666797	2669482	.	+	.	gene_id "FBgn0248341"; transcript_id "FBtr0304752"; exon_number "4"; FPKM "0.0"; parent_feature "mRNA";
2	FlyBase	exon	2671134	2671428	.	+	.	gene_id "FBgn0248341"; transcript_id "FBtr0304752"; exon_number "5"; FPKM "0.0"; parent_feature "mRNA";
2	FlyBase	exon	2671486	2672121	.	+	.	gene_id "FBgn0248341"; transcript_id "FBtr0304752"; exon_number "6"; FPKM "0.0"; parent_feature "mRNA";
2	FlyBase	exon	2672187	2672252	.	+	.	gene_id "FBgn0248341"; transcript_id "FBtr0304752"; exon_number "7"; FPKM "0.0"; parent_feature "mRNA";
2	FlyBase	exon	2672304	2672502	.	+	.	gene_id "FBgn0248341"; transcript_id "FBtr0304752"; exon_number "8"; FPKM "0.0"; parent_feature "mRNA";
2	FlyBase	exon	2674186	2674342	.	+	.	gene_id "FBgn0262488"; transcript_id "FBtr0308556"; exon_number "1"; FPKM "0.0"; parent_feature "mRNA";
2	FlyBase	exon	2674449	2674552	.	+	.	gene_id "FBgn0262488"; transcript_id "FBtr0308556"; exon_number "2"; FPKM "0.0"; parent_feature "mRNA";
2	FlyBase	exon	2675236	2675315	.	+	.	gene_id "FBgn0262489"; transcript_id "FBtr0308557"; exon_number "1"; FPKM "0.0"; parent_feature "mRNA";
2	FlyBase	exon	2675409	2675667	.	+	.	gene_id "FBgn0262489"; transcript_id "FBtr0308557"; exon_number "2"; FPKM "0.0"; parent_feature "mRNA";
2	FlyBase	exon	2675762	2675874	.	+	.	gene_id "FBgn0262056"; transcript_id "FBtr0308555"; exon_number "1"; FPKM "0.0"; parent_feature "mRNA";
2	FlyBase	exon	2675944	2676091	.	+	.	gene_id "FBgn0262056"; transcript_id "FBtr0308555"; exon_number "2"; FPKM "0.0"; parent_feature "mRNA";
2	FlyBase	exon	2676723	2676844	.	+	.	gene_id "FBgn0262055"; transcript_id "FBtr0308554"; exon_number "1"; FPKM "0.0"; parent_feature "mRNA";
2	FlyBase	exon	2676977	2677136	.	+	.	gene_id "FBgn0262055"; transcript_id "FBtr0308554"; exon_number "2"; FPKM "0.0"; parent_feature "mRNA";
2	FlyBase	exon	2684413	2684556	.	-	.	gene_id "FBgn0078160"; transcript_id "FBtr0303382"; exon_number "1"; FPKM "0.0"; parent_feature "mRNA";
2	FlyBase	exon	2684631	2684762	.	-	.	gene_id "FBgn0078160"; transcript_id "FBtr0303382"; exon_number "2"; FPKM "0.0"; parent_feature "mRNA";
2	FlyBase	exon	2684826	2684987	.	-	.	gene_id "FBgn0078160"; transcript_id "FBtr0303382"; exon_number "3"; FPKM "0.0"; parent_feature "mRNA";
2	FlyBase	exon	2685055	2685229	.	-	.	gene_id "FBgn0078160"; transcript_id "FBtr0303382"; exon_number "4"; FPKM "0.0"; parent_feature "mRNA";
2	FlyBase	exon	2685298	2685591	.	-	.	gene_id "FBgn0078160"; transcript_id "FBtr0303382"; exon_number "5"; FPKM "0.0"; parent_feature "mRNA";
2	FlyBase	exon	2685654	2685865	.	-	.	gene_id "FBgn0078160"; transcript_id "FBtr0303382"; exon_number "6"; FPKM "0.0"; parent_feature "mRNA";
2	FlyBase	exon	2685923	2686973	.	-	.	gene_id "FBgn0078160"; transcript_id "FBtr0303382"; exon_number "7"; FPKM "0.0"; parent_feature "mRNA";
2	FlyBase	exon	2687031	2687253	.	-	.	gene_id "FBgn0078160"; transcript_id "FBtr0303382"; exon_number "8"; FPKM "0.0"; parent_feature "mRNA";
2	FlyBase	exon	2687311	2687744	.	-	.	gene_id "FBgn0078160"; transcript_id "FBtr0303382"; exon_number "9"; FPKM "0.0"; parent_feature "mRNA";
2	FlyBase	exon	2687810	2688146	.	-	.	gene_id "FBgn0078160"; transcript_id "FBtr0303382"; exon_number "10"; FPKM "0.0"; parent_feature "mRNA";
2	FlyBase	exon	2688655	2689528	.	-	.	gene_id "FBgn0078160"; transcript_id "FBtr0303382"; exon_number "11"; FPKM "0.0"; parent_feature "mRNA";
2	FlyBase	exon	2695799	2696049	.	-	.	gene_id "FBgn0248196"; transcript_id "FBtr0284370"; exon_number "1"; FPKM "0.0"; parent_feature "mRNA";
2	FlyBase	exon	2696103	2696151	.	-	.	gene_id "FBgn0248196"; transcript_id "FBtr0284370"; exon_number "2"; FPKM "0.0"; parent_feature "mRNA";
2	FlyBase	exon	2709416	2709559	.	+	.	gene_id "FBgn0248342"; transcript_id "FBtr0284790"; exon_number "1"; FPKM "0.0"; parent_feature "mRNA";
2	FlyBase	exon	2709621	2710015	.	+	.	gene_id "FBgn0248342"; transcript_id "FBtr0284790"; exon_number "2"; FPKM "0.0"; parent_feature "mRNA";
2	FlyBase	exon	2710087	2710351	.	+	.	gene_id "FBgn0248342"; transcript_id "FBtr0284790"; exon_number "3"; FPKM "0.0"; parent_feature "mRNA";
2	FlyBase	exon	2710572	2711006	.	+	.	gene_id "FBgn0261652"; transcript_id "FBtr0303814"; exon_number "1"; FPKM "0.0"; parent_feature "mRNA";
2	FlyBase	exon	2711071	2712408	.	+	.	gene_id "FBgn0261652"; transcript_id "FBtr0303814"; exon_number "2"; FPKM "0.0"; parent_feature "mRNA";
2	FlyBase	exon	2713179	2713658	.	+	.	gene_id "FBgn0261653"; transcript_id "FBtr0303815"; exon_number "1"; FPKM "0.0"; parent_feature "mRNA";
2	FlyBase	exon	2713717	2715063	.	+	.	gene_id "FBgn0261653"; transcript_id "FBtr0303815"; exon_number "2"; FPKM "0.0"; parent_feature "mRNA";
2	FlyBase	exon	2717477	2719384	.	-	.	gene_id "FBgn0078150"; transcript_id "FBtr0284369"; exon_number "1"; FPKM "0.0"; parent_feature "mRNA";
2	FlyBase	exon	2719506	2719976	.	-	.	gene_id "FBgn0078150"; transcript_id "FBtr0284369"; exon_number "2"; FPKM "0.0"; parent_feature "mRNA";
2	FlyBase	exon	2795022	2796680	.	+	.	gene_id "FBgn0074522"; transcript_id "FBtr0304757"; exon_number "1"; FPKM "0.0"; parent_feature "mRNA";
2	FlyBase	exon	2799236	2800927	.	+	.	gene_id "FBgn0248345"; transcript_id "FBtr0284796"; exon_number "1"; FPKM "0.0"; parent_feature "mRNA";
2	FlyBase	exon	2805231	2805296	.	+	.	gene_id "FBgn0248346"; transcript_id "FBtr0284797"; exon_number "1"; FPKM "0.0"; parent_feature "mRNA";
2	FlyBase	exon	2806219	2806398	.	+	.	gene_id "FBgn0248346"; transcript_id "FBtr0284797"; exon_number "2"; FPKM "0.0"; parent_feature "mRNA";
2	FlyBase	exon	2820708	2821082	.	-	.	gene_id "FBgn0248194"; transcript_id "FBtr0284367"; exon_number "1"; FPKM "0.0"; parent_feature "mRNA";
2	FlyBase	exon	2829835	2829890	.	-	.	gene_id "FBgn0078146"; transcript_id "FBtr0304760"; exon_number "2"; FPKM "0.0"; parent_feature "mRNA";
2	FlyBase	exon	2829835	2829890	.	-	.	gene_id "FBgn0078146"; transcript_id "FBtr0284366"; exon_number "2"; FPKM "0.0"; parent_feature "mRNA";
2	FlyBase	exon	2829959	2830741	.	-	.	gene_id "FBgn0078146"; transcript_id "FBtr0304760"; exon_number "3"; FPKM "0.0"; parent_feature "mRNA";
2	FlyBase	exon	2829959	2830741	.	-	.	gene_id "FBgn0078146"; transcript_id "FBtr0284366"; exon_number "3"; FPKM "0.0"; parent_feature "mRNA";
2	FlyBase	exon	2830810	2831084	.	-	.	gene_id "FBgn0078146"; transcript_id "FBtr0304760"; exon_number "4"; FPKM "0.0"; parent_feature "mRNA";
2	FlyBase	exon	2830810	2831084	.	-	.	gene_id "FBgn0078146"; transcript_id "FBtr0284366"; exon_number "4"; FPKM "0.0"; parent_feature "mRNA";
2	FlyBase	exon	2832769	2832977	.	-	.	gene_id "FBgn0078146"; transcript_id "FBtr0304760"; exon_number "5"; FPKM "0.0"; parent_feature "mRNA";
2	FlyBase	exon	2833197	2833444	.	-	.	gene_id "FBgn0078146"; transcript_id "FBtr0284366"; exon_number "6"; FPKM "0.0"; parent_feature "mRNA";
2	FlyBase	exon	2835070	2836311	.	-	.	gene_id "FBgn0070193"; transcript_id "FBtr0284365"; exon_number "1"; FPKM "0.0"; parent_feature "mRNA";
2	FlyBase	exon	2837663	2837852	.	-	.	gene_id "FBgn0070191"; transcript_id "FBtr0304758"; exon_number "1"; FPKM "0.0"; parent_feature "mRNA";
2	FlyBase	exon	2837663	2837852	.	-	.	gene_id "FBgn0070191"; transcript_id "FBtr0304759"; exon_number "1"; FPKM "0.0"; parent_feature "mRNA";
2	FlyBase	exon	2837913	2838193	.	-	.	gene_id "FBgn0070191"; transcript_id "FBtr0304758"; exon_number "2"; FPKM "0.0"; parent_feature "mRNA";
2	FlyBase	exon	2837913	2838193	.	-	.	gene_id "FBgn0070191"; transcript_id "FBtr0304759"; exon_number "2"; FPKM "0.0"; parent_feature "mRNA";
2	FlyBase	exon	2838255	2838424	.	-	.	gene_id "FBgn0070191"; transcript_id "FBtr0304758"; exon_number "3"; FPKM "0.0"; parent_feature "mRNA";
2	FlyBase	exon	2838255	2838424	.	-	.	gene_id "FBgn0070191"; transcript_id "FBtr0304759"; exon_number "3"; FPKM "0.0"; parent_feature "mRNA";
2	FlyBase	exon	2838488	2839389	.	-	.	gene_id "FBgn0070191"; transcript_id "FBtr0304758"; exon_number "4"; FPKM "0.0"; parent_feature "mRNA";
2	FlyBase	exon	2838488	2839389	.	-	.	gene_id "FBgn0070191"; transcript_id "FBtr0304759"; exon_number "4"; FPKM "0.0"; parent_feature "mRNA";
2	FlyBase	exon	2839449	2839585	.	-	.	gene_id "FBgn0070191"; transcript_id "FBtr0304758"; exon_number "6"; FPKM "0.0"; parent_feature "mRNA";
2	FlyBase	exon	2839449	2839483	.	-	.	gene_id "FBgn0070191"; transcript_id "FBtr0304759"; exon_number "5"; FPKM "0.0"; parent_feature "mRNA";
2	FlyBase	exon	2840089	2840193	.	-	.	gene_id "FBgn0070191"; transcript_id "FBtr0304758"; exon_number "7"; FPKM "0.0"; parent_feature "mRNA";
2	FlyBase	exon	2843690	2843863	.	-	.	gene_id "FBgn0070191"; transcript_id "FBtr0304758"; exon_number "8"; FPKM "0.0"; parent_feature "mRNA";
2	FlyBase	exon	2865418	2865573	.	-	.	gene_id "FBgn0248193"; transcript_id "FBtr0284361"; exon_number "1"; FPKM "0.0"; parent_feature "mRNA";
2	FlyBase	exon	2865626	2865793	.	-	.	gene_id "FBgn0248193"; transcript_id "FBtr0284361"; exon_number "2"; FPKM "0.0"; parent_feature "mRNA";
2	FlyBase	exon	2865856	2865993	.	-	.	gene_id "FBgn0248193"; transcript_id "FBtr0284361"; exon_number "3"; FPKM "0.0"; parent_feature "mRNA";
2	FlyBase	exon	2866068	2866190	.	-	.	gene_id "FBgn0248193"; transcript_id "FBtr0284361"; exon_number "4"; FPKM "0.0"; parent_feature "mRNA";
2	FlyBase	exon	2869382	2870413	.	-	.	gene_id "FBgn0070183"; transcript_id "FBtr0284360"; exon_number "1"; FPKM "0.0"; parent_feature "mRNA";
2	FlyBase	exon	2880086	2880140	.	+	.	gene_id "FBgn0070173"; transcript_id "FBtr0284798"; exon_number "1"; FPKM "0.0"; parent_feature "mRNA";
2	FlyBase	exon	2885886	2886559	.	+	.	gene_id "FBgn0070173"; transcript_id "FBtr0284798"; exon_number "2"; FPKM "0.0"; parent_feature "mRNA";
2	FlyBase	exon	2886618	2886753	.	+	.	gene_id "FBgn0070173"; transcript_id "FBtr0284798"; exon_number "3"; FPKM "0.0"; parent_feature "mRNA";
2	FlyBase	exon	2888794	2888927	.	+	.	gene_id "FBgn0070173"; transcript_id "FBtr0284798"; exon_number "4"; FPKM "0.0"; parent_feature "mRNA";
2	FlyBase	exon	2891112	2891340	.	+	.	gene_id "FBgn0070173"; transcript_id "FBtr0284798"; exon_number "5"; FPKM "0.0"; parent_feature "mRNA";
2	FlyBase	exon	2891461	2891567	.	+	.	gene_id "FBgn0070173"; transcript_id "FBtr0284798"; exon_number "6"; FPKM "0.0"; parent_feature "mRNA";
2	FlyBase	exon	2900301	2900519	.	-	.	gene_id "FBgn0248192"; transcript_id "FBtr0284359"; exon_number "1"; FPKM "0.0"; parent_feature "mRNA";
2	FlyBase	exon	2900584	2901055	.	-	.	gene_id "FBgn0248192"; transcript_id "FBtr0284359"; exon_number "2"; FPKM "0.0"; parent_feature "mRNA";
2	FlyBase	exon	2901111	2901292	.	-	.	gene_id "FBgn0248192"; transcript_id "FBtr0284359"; exon_number "3"; FPKM "0.0"; parent_feature "mRNA";
2	FlyBase	exon	2901358	2901571	.	-	.	gene_id "FBgn0248192"; transcript_id "FBtr0284359"; exon_number "4"; FPKM "0.0"; parent_feature "mRNA";
2	FlyBase	exon	2901631	2901743	.	-	.	gene_id "FBgn0248192"; transcript_id "FBtr0284359"; exon_number "5"; FPKM "0.0"; parent_feature "mRNA";
2	FlyBase	exon	2901814	2902016	.	-	.	gene_id "FBgn0248192"; transcript_id "FBtr0284359"; exon_number "6"; FPKM "0.0"; parent_feature "mRNA";
2	FlyBase	exon	2902078	2902151	.	-	.	gene_id "FBgn0248192"; transcript_id "FBtr0284359"; exon_number "7"; FPKM "0.0"; parent_feature "mRNA";
2	FlyBase	exon	2902205	2902565	.	-	.	gene_id "FBgn0248192"; transcript_id "FBtr0284359"; exon_number "8"; FPKM "0.0"; parent_feature "mRNA";
2	FlyBase	exon	2902631	2902898	.	-	.	gene_id "FBgn0248192"; transcript_id "FBtr0284359"; exon_number "9"; FPKM "0.0"; parent_feature "mRNA";
2	FlyBase	exon	2904613	2904864	.	-	.	gene_id "FBgn0248191"; transcript_id "FBtr0284358"; exon_number "1"; FPKM "0.0"; parent_feature "mRNA";
2	FlyBase	exon	2904929	2905397	.	-	.	gene_id "FBgn0248191"; transcript_id "FBtr0284358"; exon_number "2"; FPKM "0.0"; parent_feature "mRNA";
2	FlyBase	exon	2905455	2905636	.	-	.	gene_id "FBgn0248191"; transcript_id "FBtr0284358"; exon_number "3"; FPKM "0.0"; parent_feature "mRNA";
2	FlyBase	exon	2905687	2905900	.	-	.	gene_id "FBgn0248191"; transcript_id "FBtr0284358"; exon_number "4"; FPKM "0.0"; parent_feature "mRNA";
2	FlyBase	exon	2905956	2906068	.	-	.	gene_id "FBgn0248191"; transcript_id "FBtr0284358"; exon_number "5"; FPKM "0.0"; parent_feature "mRNA";
2	FlyBase	exon	2906141	2906343	.	-	.	gene_id "FBgn0248191"; transcript_id "FBtr0284358"; exon_number "6"; FPKM "0.0"; parent_feature "mRNA";
2	FlyBase	exon	2906405	2906478	.	-	.	gene_id "FBgn0248191"; transcript_id "FBtr0284358"; exon_number "7"; FPKM "0.0"; parent_feature "mRNA";
2	FlyBase	exon	2906532	2906865	.	-	.	gene_id "FBgn0248191"; transcript_id "FBtr0284358"; exon_number "8"; FPKM "0.0"; parent_feature "mRNA";
2	FlyBase	exon	2906931	2907201	.	-	.	gene_id "FBgn0248191"; transcript_id "FBtr0284358"; exon_number "9"; FPKM "0.0"; parent_feature "mRNA";
2	FlyBase	exon	2908138	2908374	.	-	.	gene_id "FBgn0248190"; transcript_id "FBtr0284357"; exon_number "1"; FPKM "0.0"; parent_feature "mRNA";
2	FlyBase	exon	2908447	2908915	.	-	.	gene_id "FBgn0248190"; transcript_id "FBtr0284357"; exon_number "2"; FPKM "0.0"; parent_feature "mRNA";
2	FlyBase	exon	2908971	2909152	.	-	.	gene_id "FBgn0248190"; transcript_id "FBtr0284357"; exon_number "3"; FPKM "0.0"; parent_feature "mRNA";
2	FlyBase	exon	2909204	2909417	.	-	.	gene_id "FBgn0248190"; transcript_id "FBtr0284357"; exon_number "4"; FPKM "0.0"; parent_feature "mRNA";
2	FlyBase	exon	2909473	2909585	.	-	.	gene_id "FBgn0248190"; transcript_id "FBtr0284357"; exon_number "5"; FPKM "0.0"; parent_feature "mRNA";
2	FlyBase	exon	2909644	2909846	.	-	.	gene_id "FBgn0248190"; transcript_id "FBtr0284357"; exon_number "6"; FPKM "0.0"; parent_feature "mRNA";
2	FlyBase	exon	2909908	2909981	.	-	.	gene_id "FBgn0248190"; transcript_id "FBtr0284357"; exon_number "7"; FPKM "0.0"; parent_feature "mRNA";
2	FlyBase	exon	2910035	2910395	.	-	.	gene_id "FBgn0248190"; transcript_id "FBtr0284357"; exon_number "8"; FPKM "0.0"; parent_feature "mRNA";
2	FlyBase	exon	2910461	2910731	.	-	.	gene_id "FBgn0248190"; transcript_id "FBtr0284357"; exon_number "9"; FPKM "0.0"; parent_feature "mRNA";
2	FlyBase	exon	2913386	2913622	.	-	.	gene_id "FBgn0248189"; transcript_id "FBtr0284356"; exon_number "1"; FPKM "0.0"; parent_feature "mRNA";
2	FlyBase	exon	2913695	2914163	.	-	.	gene_id "FBgn0248189"; transcript_id "FBtr0284356"; exon_number "2"; FPKM "0.0"; parent_feature "mRNA";
2	FlyBase	exon	2914220	2914401	.	-	.	gene_id "FBgn0248189"; transcript_id "FBtr0284356"; exon_number "3"; FPKM "0.0"; parent_feature "mRNA";
2	FlyBase	exon	2914453	2914666	.	-	.	gene_id "FBgn0248189"; transcript_id "FBtr0284356"; exon_number "4"; FPKM "0.0"; parent_feature "mRNA";
2	FlyBase	exon	2914722	2914834	.	-	.	gene_id "FBgn0248189"; transcript_id "FBtr0284356"; exon_number "5"; FPKM "0.0"; parent_feature "mRNA";
2	FlyBase	exon	2914893	2915095	.	-	.	gene_id "FBgn0248189"; transcript_id "FBtr0284356"; exon_number "6"; FPKM "0.0"; parent_feature "mRNA";
2	FlyBase	exon	2915157	2915230	.	-	.	gene_id "FBgn0248189"; transcript_id "FBtr0284356"; exon_number "7"; FPKM "0.0"; parent_feature "mRNA";
2	FlyBase	exon	2915284	2915644	.	-	.	gene_id "FBgn0248189"; transcript_id "FBtr0284356"; exon_number "8"; FPKM "0.0"; parent_feature "mRNA";
2	FlyBase	exon	2915710	2915980	.	-	.	gene_id "FBgn0248189"; transcript_id "FBtr0284356"; exon_number "9"; FPKM "0.0"; parent_feature "mRNA";
2	FlyBase	exon	2920433	2920847	.	-	.	gene_id "FBgn0070197"; transcript_id "FBtr0284355"; exon_number "1"; FPKM "0.0"; parent_feature "mRNA";
2	FlyBase	exon	2920915	2921051	.	-	.	gene_id "FBgn0070197"; transcript_id "FBtr0284355"; exon_number "2"; FPKM "0.0"; parent_feature "mRNA";
2	FlyBase	exon	2921143	2921545	.	-	.	gene_id "FBgn0070197"; transcript_id "FBtr0284355"; exon_number "3"; FPKM "0.0"; parent_feature "mRNA";
2	FlyBase	exon	2921647	2921721	.	-	.	gene_id "FBgn0070197"; transcript_id "FBtr0284355"; exon_number "4"; FPKM "0.0"; parent_feature "mRNA";
2	FlyBase	exon	2922548	2922755	.	-	.	gene_id "FBgn0070197"; transcript_id "FBtr0284355"; exon_number "5"; FPKM "0.0"; parent_feature "mRNA";
2	FlyBase	exon	2924982	2925180	.	-	.	gene_id "FBgn0248188"; transcript_id "FBtr0303452"; exon_number "1"; FPKM "0.0"; parent_feature "mRNA";
2	FlyBase	exon	2924982	2925180	.	-	.	gene_id "FBgn0248188"; transcript_id "FBtr0303453"; exon_number "1"; FPKM "0.0"; parent_feature "mRNA";
2	FlyBase	exon	2925279	2925419	.	-	.	gene_id "FBgn0248188"; transcript_id "FBtr0303452"; exon_number "2"; FPKM "0.0"; parent_feature "mRNA";
2	FlyBase	exon	2925279	2925419	.	-	.	gene_id "FBgn0248188"; transcript_id "FBtr0303453"; exon_number "2"; FPKM "0.0"; parent_feature "mRNA";
2	FlyBase	exon	2926239	2926351	.	-	.	gene_id "FBgn0248188"; transcript_id "FBtr0303452"; exon_number "3"; FPKM "0.0"; parent_feature "mRNA";
2	FlyBase	exon	2926239	2926351	.	-	.	gene_id "FBgn0248188"; transcript_id "FBtr0303453"; exon_number "3"; FPKM "0.0"; parent_feature "mRNA";
2	FlyBase	exon	2926674	2926754	.	-	.	gene_id "FBgn0248188"; transcript_id "FBtr0303452"; exon_number "4"; FPKM "0.0"; parent_feature "mRNA";
2	FlyBase	exon	2926674	2926754	.	-	.	gene_id "FBgn0248188"; transcript_id "FBtr0303453"; exon_number "4"; FPKM "0.0"; parent_feature "mRNA";
2	FlyBase	exon	2930103	2930346	.	-	.	gene_id "FBgn0248188"; transcript_id "FBtr0303452"; exon_number "5"; FPKM "0.0"; parent_feature "mRNA";
2	FlyBase	exon	2930103	2930346	.	-	.	gene_id "FBgn0248188"; transcript_id "FBtr0303453"; exon_number "5"; FPKM "0.0"; parent_feature "mRNA";
2	FlyBase	exon	2932255	2932347	.	-	.	gene_id "FBgn0248188"; transcript_id "FBtr0303452"; exon_number "6"; FPKM "0.0"; parent_feature "mRNA";
2	FlyBase	exon	2932255	2932347	.	-	.	gene_id "FBgn0248188"; transcript_id "FBtr0303453"; exon_number "6"; FPKM "0.0"; parent_feature "mRNA";
2	FlyBase	exon	2933075	2933153	.	-	.	gene_id "FBgn0248188"; transcript_id "FBtr0303452"; exon_number "7"; FPKM "0.0"; parent_feature "mRNA";
2	FlyBase	exon	2933075	2933153	.	-	.	gene_id "FBgn0248188"; transcript_id "FBtr0303453"; exon_number "7"; FPKM "0.0"; parent_feature "mRNA";
2	FlyBase	exon	2934227	2934351	.	-	.	gene_id "FBgn0248188"; transcript_id "FBtr0303452"; exon_number "8"; FPKM "0.0"; parent_feature "mRNA";
2	FlyBase	exon	2934227	2934351	.	-	.	gene_id "FBgn0248188"; transcript_id "FBtr0303453"; exon_number "8"; FPKM "0.0"; parent_feature "mRNA";
2	FlyBase	exon	2940451	2940750	.	-	.	gene_id "FBgn0248188"; transcript_id "FBtr0303452"; exon_number "9"; FPKM "0.0"; parent_feature "mRNA";
2	FlyBase	exon	2940451	2940750	.	-	.	gene_id "FBgn0248188"; transcript_id "FBtr0303453"; exon_number "9"; FPKM "0.0"; parent_feature "mRNA";
2	FlyBase	exon	2944600	2945556	.	-	.	gene_id "FBgn0248188"; transcript_id "FBtr0303453"; exon_number "11"; FPKM "0.0"; parent_feature "mRNA";
2	FlyBase	exon	2944600	2944853	.	-	.	gene_id "FBgn0248188"; transcript_id "FBtr0303452"; exon_number "10"; FPKM "0.0"; parent_feature "mRNA";
2	FlyBase	exon	2949284	2950173	.	-	.	gene_id "FBgn0248188"; transcript_id "FBtr0303453"; exon_number "12"; FPKM "0.0"; parent_feature "mRNA";
2	FlyBase	exon	2950508	2950531	.	-	.	gene_id "FBgn0248188"; transcript_id "FBtr0303453"; exon_number "13"; FPKM "0.0"; parent_feature "mRNA";
2	FlyBase	exon	3003304	3003462	.	-	.	gene_id "FBgn0248187"; transcript_id "FBtr0284352"; exon_number "1"; FPKM "0.0"; parent_feature "mRNA";
2	FlyBase	exon	3003520	3003837	.	-	.	gene_id "FBgn0248187"; transcript_id "FBtr0284352"; exon_number "2"; FPKM "0.0"; parent_feature "mRNA";
2	FlyBase	exon	3003894	3003953	.	-	.	gene_id "FBgn0248187"; transcript_id "FBtr0284352"; exon_number "3"; FPKM "0.0"; parent_feature "mRNA";
2	FlyBase	exon	3004585	3004674	.	+	.	gene_id "FBgn0072596"; transcript_id "FBtr0284800"; exon_number "1"; FPKM "0.0"; parent_feature "mRNA";
2	FlyBase	exon	3004723	3004863	.	+	.	gene_id "FBgn0072596"; transcript_id "FBtr0284800"; exon_number "2"; FPKM "0.0"; parent_feature "mRNA";
2	FlyBase	exon	3004936	3005244	.	+	.	gene_id "FBgn0072596"; transcript_id "FBtr0284800"; exon_number "3"; FPKM "0.0"; parent_feature "mRNA";
2	FlyBase	exon	3005308	3005412	.	+	.	gene_id "FBgn0072596"; transcript_id "FBtr0284800"; exon_number "4"; FPKM "0.0"; parent_feature "mRNA";
2	FlyBase	exon	3007765	3008076	.	+	.	gene_id "FBgn0248348"; transcript_id "FBtr0284802"; exon_number "1"; FPKM "0.0"; parent_feature "mRNA";
2	FlyBase	exon	3008202	3009130	.	+	.	gene_id "FBgn0248348"; transcript_id "FBtr0284802"; exon_number "2"; FPKM "0.0"; parent_feature "mRNA";
2	FlyBase	exon	3009196	3009960	.	+	.	gene_id "FBgn0248348"; transcript_id "FBtr0284802"; exon_number "3"; FPKM "0.0"; parent_feature "mRNA";
2	FlyBase	exon	3010116	3010864	.	+	.	gene_id "FBgn0248349"; transcript_id "FBtr0284804"; exon_number "1"; FPKM "0.0"; parent_feature "mRNA";
2	FlyBase	exon	3010923	3011322	.	+	.	gene_id "FBgn0248349"; transcript_id "FBtr0284804"; exon_number "2"; FPKM "0.0"; parent_feature "mRNA";
2	FlyBase	exon	3011763	3011850	.	+	.	gene_id "FBgn0074123"; transcript_id "FBtr0284805"; exon_number "1"; FPKM "0.0"; parent_feature "mRNA";
2	FlyBase	exon	3011920	3012306	.	+	.	gene_id "FBgn0074123"; transcript_id "FBtr0284805"; exon_number "2"; FPKM "0.0"; parent_feature "mRNA";
2	FlyBase	exon	3012367	3012676	.	+	.	gene_id "FBgn0074123"; transcript_id "FBtr0284805"; exon_number "3"; FPKM "0.0"; parent_feature "mRNA";
2	FlyBase	exon	3012742	3013168	.	+	.	gene_id "FBgn0074123"; transcript_id "FBtr0284805"; exon_number "4"; FPKM "0.0"; parent_feature "mRNA";
2	FlyBase	exon	3020335	3020599	.	-	.	gene_id "FBgn0248185"; transcript_id "FBtr0284350"; exon_number "1"; FPKM "0.0"; parent_feature "mRNA";
2	FlyBase	exon	3020676	3020862	.	-	.	gene_id "FBgn0248185"; transcript_id "FBtr0284350"; exon_number "2"; FPKM "0.0"; parent_feature "mRNA";
2	FlyBase	exon	3020928	3021146	.	-	.	gene_id "FBgn0248185"; transcript_id "FBtr0284350"; exon_number "3"; FPKM "0.0"; parent_feature "mRNA";
2	FlyBase	exon	3021237	3021255	.	-	.	gene_id "FBgn0248185"; transcript_id "FBtr0284350"; exon_number "4"; FPKM "0.0"; parent_feature "mRNA";
2	FlyBase	exon	3021585	3022202	.	+	.	gene_id "FBgn0248350"; transcript_id "FBtr0284806"; exon_number "1"; FPKM "0.0"; parent_feature "mRNA";
2	FlyBase	exon	3022636	3022728	.	-	.	gene_id "FBgn0070252"; transcript_id "FBtr0305447"; exon_number "1"; FPKM "0.0"; parent_feature "mRNA";
2	FlyBase	exon	3022788	3022915	.	-	.	gene_id "FBgn0070252"; transcript_id "FBtr0305447"; exon_number "2"; FPKM "0.0"; parent_feature "mRNA";
2	FlyBase	exon	3022979	3023195	.	-	.	gene_id "FBgn0070252"; transcript_id "FBtr0305447"; exon_number "3"; FPKM "0.0"; parent_feature "mRNA";
2	FlyBase	exon	3023258	3023859	.	-	.	gene_id "FBgn0070252"; transcript_id "FBtr0305447"; exon_number "4"; FPKM "0.0"; parent_feature "mRNA";
2	FlyBase	exon	3023932	3024483	.	-	.	gene_id "FBgn0070252"; transcript_id "FBtr0305447"; exon_number "5"; FPKM "0.0"; parent_feature "mRNA";
2	FlyBase	exon	3024547	3024715	.	-	.	gene_id "FBgn0070252"; transcript_id "FBtr0305447"; exon_number "6"; FPKM "0.0"; parent_feature "mRNA";
2	FlyBase	exon	3026077	3026301	.	-	.	gene_id "FBgn0076287"; transcript_id "FBtr0284348"; exon_number "1"; FPKM "0.0"; parent_feature "mRNA";
2	FlyBase	exon	3029264	3029324	.	+	.	gene_id "FBgn0248351"; transcript_id "FBtr0284808"; exon_number "1"; FPKM "0.0"; parent_feature "mRNA";
2	FlyBase	exon	3029383	3029525	.	+	.	gene_id "FBgn0248351"; transcript_id "FBtr0284808"; exon_number "2"; FPKM "0.0"; parent_feature "mRNA";
2	FlyBase	exon	3029581	3029740	.	+	.	gene_id "FBgn0248351"; transcript_id "FBtr0284808"; exon_number "3"; FPKM "0.0"; parent_feature "mRNA";
2	FlyBase	exon	3029799	3029946	.	+	.	gene_id "FBgn0248351"; transcript_id "FBtr0284808"; exon_number "4"; FPKM "0.0"; parent_feature "mRNA";
2	FlyBase	exon	3030005	3030325	.	+	.	gene_id "FBgn0248351"; transcript_id "FBtr0284808"; exon_number "5"; FPKM "0.0"; parent_feature "mRNA";
2	FlyBase	exon	3030390	3030519	.	+	.	gene_id "FBgn0248351"; transcript_id "FBtr0284808"; exon_number "6"; FPKM "0.0"; parent_feature "mRNA";
2	FlyBase	exon	3030593	3030706	.	+	.	gene_id "FBgn0248351"; transcript_id "FBtr0284808"; exon_number "7"; FPKM "0.0"; parent_feature "mRNA";
2	FlyBase	exon	3030767	3031290	.	+	.	gene_id "FBgn0248351"; transcript_id "FBtr0284808"; exon_number "8"; FPKM "0.0"; parent_feature "mRNA";
2	FlyBase	exon	3031451	3032205	.	+	.	gene_id "FBgn0248351"; transcript_id "FBtr0284808"; exon_number "9"; FPKM "0.0"; parent_feature "mRNA";
2	FlyBase	exon	3033362	3033654	.	+	.	gene_id "FBgn0070288"; transcript_id "FBtr0284809"; exon_number "1"; FPKM "0.0"; parent_feature "mRNA";
2	FlyBase	exon	3033722	3034094	.	+	.	gene_id "FBgn0070288"; transcript_id "FBtr0284809"; exon_number "2"; FPKM "0.0"; parent_feature "mRNA";
2	FlyBase	exon	3034153	3034407	.	+	.	gene_id "FBgn0070288"; transcript_id "FBtr0284809"; exon_number "3"; FPKM "0.0"; parent_feature "mRNA";
2	FlyBase	exon	3034803	3035104	.	+	.	gene_id "FBgn0070287"; transcript_id "FBtr0284810"; exon_number "1"; FPKM "0.0"; parent_feature "mRNA";
2	FlyBase	exon	3035173	3035545	.	+	.	gene_id "FBgn0070287"; transcript_id "FBtr0284810"; exon_number "2"; FPKM "0.0"; parent_feature "mRNA";
2	FlyBase	exon	3035607	3035867	.	+	.	gene_id "FBgn0070287"; transcript_id "FBtr0284810"; exon_number "3"; FPKM "0.0"; parent_feature "mRNA";
2	FlyBase	exon	3036080	3036270	.	-	.	gene_id "FBgn0070251"; transcript_id "FBtr0284347"; exon_number "1"; FPKM "0.0"; parent_feature "mRNA";
2	FlyBase	exon	3036335	3036413	.	-	.	gene_id "FBgn0070251"; transcript_id "FBtr0284347"; exon_number "2"; FPKM "0.0"; parent_feature "mRNA";
2	FlyBase	exon	3039497	3039571	.	-	.	gene_id "FBgn0070251"; transcript_id "FBtr0284347"; exon_number "3"; FPKM "0.0"; parent_feature "mRNA";
2	FlyBase	exon	3039639	3039761	.	-	.	gene_id "FBgn0070251"; transcript_id "FBtr0284347"; exon_number "4"; FPKM "0.0"; parent_feature "mRNA";
2	FlyBase	exon	3041335	3041859	.	-	.	gene_id "FBgn0070251"; transcript_id "FBtr0284347"; exon_number "5"; FPKM "0.0"; parent_feature "mRNA";
2	FlyBase	exon	3053325	3053840	.	+	.	gene_id "FBgn0070334"; transcript_id "FBtr0284812"; exon_number "1"; FPKM "0.0"; parent_feature "mRNA";
2	FlyBase	exon	3054798	3054833	.	+	.	gene_id "FBgn0070334"; transcript_id "FBtr0284812"; exon_number "2"; FPKM "0.0"; parent_feature "mRNA";
2	FlyBase	exon	3055445	3055523	.	+	.	gene_id "FBgn0070334"; transcript_id "FBtr0284812"; exon_number "3"; FPKM "0.0"; parent_feature "mRNA";
2	FlyBase	exon	3055594	3056423	.	+	.	gene_id "FBgn0070334"; transcript_id "FBtr0284812"; exon_number "4"; FPKM "0.0"; parent_feature "mRNA";
2	FlyBase	exon	3056426	3056889	.	-	.	gene_id "FBgn0070233"; transcript_id "FBtr0284346"; exon_number "1"; FPKM "0.0"; parent_feature "mRNA";
2	FlyBase	exon	3056945	3057475	.	-	.	gene_id "FBgn0070233"; transcript_id "FBtr0284346"; exon_number "2"; FPKM "0.0"; parent_feature "mRNA";
2	FlyBase	exon	3057536	3057649	.	-	.	gene_id "FBgn0070233"; transcript_id "FBtr0284346"; exon_number "3"; FPKM "0.0"; parent_feature "mRNA";
2	FlyBase	exon	3057705	3057898	.	-	.	gene_id "FBgn0070233"; transcript_id "FBtr0284346"; exon_number "4"; FPKM "0.0"; parent_feature "mRNA";
2	FlyBase	exon	3058322	3058484	.	+	.	gene_id "FBgn0079786"; transcript_id "FBtr0284813"; exon_number "1"; FPKM "0.0"; parent_feature "mRNA";
2	FlyBase	exon	3058537	3059339	.	+	.	gene_id "FBgn0079786"; transcript_id "FBtr0284813"; exon_number "2"; FPKM "0.0"; parent_feature "mRNA";
2	FlyBase	exon	3059444	3060407	.	-	.	gene_id "FBgn0074356"; transcript_id "FBtr0284345"; exon_number "1"; FPKM "0.0"; parent_feature "mRNA";
2	FlyBase	exon	3060465	3060662	.	-	.	gene_id "FBgn0074356"; transcript_id "FBtr0284345"; exon_number "2"; FPKM "0.0"; parent_feature "mRNA";
2	FlyBase	exon	3060723	3060936	.	-	.	gene_id "FBgn0074356"; transcript_id "FBtr0284345"; exon_number "3"; FPKM "0.0"; parent_feature "mRNA";
2	FlyBase	exon	3061008	3061188	.	-	.	gene_id "FBgn0074356"; transcript_id "FBtr0284345"; exon_number "4"; FPKM "0.0"; parent_feature "mRNA";
2	FlyBase	exon	3061317	3061551	.	-	.	gene_id "FBgn0074356"; transcript_id "FBtr0284345"; exon_number "5"; FPKM "0.0"; parent_feature "mRNA";
2	FlyBase	exon	3061759	3061948	.	-	.	gene_id "FBgn0074356"; transcript_id "FBtr0284345"; exon_number "6"; FPKM "0.0"; parent_feature "mRNA";
2	FlyBase	exon	3062013	3062432	.	-	.	gene_id "FBgn0074356"; transcript_id "FBtr0284345"; exon_number "7"; FPKM "0.0"; parent_feature "mRNA";
2	FlyBase	exon	3063670	3063754	.	-	.	gene_id "FBgn0074356"; transcript_id "FBtr0284345"; exon_number "8"; FPKM "0.0"; parent_feature "mRNA";
2	FlyBase	exon	3071755	3071861	.	-	.	gene_id "FBgn0072601"; transcript_id "FBtr0284344"; exon_number "1"; FPKM "0.0"; parent_feature "mRNA";
2	FlyBase	exon	3073096	3073233	.	-	.	gene_id "FBgn0072601"; transcript_id "FBtr0284344"; exon_number "2"; FPKM "0.0"; parent_feature "mRNA";
2	FlyBase	exon	3074304	3074693	.	-	.	gene_id "FBgn0072601"; transcript_id "FBtr0284344"; exon_number "3"; FPKM "0.0"; parent_feature "mRNA";
2	FlyBase	exon	3074759	3074855	.	-	.	gene_id "FBgn0072601"; transcript_id "FBtr0284344"; exon_number "4"; FPKM "0.0"; parent_feature "mRNA";
2	FlyBase	exon	3074924	3075043	.	-	.	gene_id "FBgn0072601"; transcript_id "FBtr0284344"; exon_number "5"; FPKM "0.0"; parent_feature "mRNA";
2	FlyBase	exon	3075104	3075297	.	-	.	gene_id "FBgn0072601"; transcript_id "FBtr0284344"; exon_number "6"; FPKM "0.0"; parent_feature "mRNA";
2	FlyBase	exon	3076107	3076255	.	-	.	gene_id "FBgn0072601"; transcript_id "FBtr0284344"; exon_number "7"; FPKM "0.0"; parent_feature "mRNA";
2	FlyBase	exon	3080614	3080994	.	-	.	gene_id "FBgn0072601"; transcript_id "FBtr0284344"; exon_number "8"; FPKM "0.0"; parent_feature "mRNA";
2	FlyBase	exon	3081121	3081223	.	-	.	gene_id "FBgn0072601"; transcript_id "FBtr0284344"; exon_number "9"; FPKM "0.0"; parent_feature "mRNA";
2	FlyBase	exon	3081433	3081496	.	-	.	gene_id "FBgn0072601"; transcript_id "FBtr0284344"; exon_number "10"; FPKM "0.0"; parent_feature "mRNA";
2	FlyBase	exon	3094121	3094211	.	+	.	gene_id "FBgn0248355"; transcript_id "FBtr0284817"; exon_number "1"; FPKM "0.0"; parent_feature "mRNA";
2	FlyBase	exon	3094269	3094760	.	+	.	gene_id "FBgn0248355"; transcript_id "FBtr0284817"; exon_number "2"; FPKM "0.0"; parent_feature "mRNA";
2	FlyBase	exon	3094821	3095238	.	+	.	gene_id "FBgn0248355"; transcript_id "FBtr0284817"; exon_number "3"; FPKM "0.0"; parent_feature "mRNA";
2	FlyBase	exon	3095297	3095501	.	+	.	gene_id "FBgn0248355"; transcript_id "FBtr0284817"; exon_number "4"; FPKM "0.0"; parent_feature "mRNA";
2	FlyBase	exon	3095829	3095919	.	+	.	gene_id "FBgn0079814"; transcript_id "FBtr0284818"; exon_number "1"; FPKM "0.0"; parent_feature "mRNA";
2	FlyBase	exon	3095976	3096467	.	+	.	gene_id "FBgn0079814"; transcript_id "FBtr0284818"; exon_number "2"; FPKM "0.0"; parent_feature "mRNA";
2	FlyBase	exon	3096527	3096944	.	+	.	gene_id "FBgn0079814"; transcript_id "FBtr0284818"; exon_number "3"; FPKM "0.0"; parent_feature "mRNA";
2	FlyBase	exon	3097004	3097208	.	+	.	gene_id "FBgn0079814"; transcript_id "FBtr0284818"; exon_number "4"; FPKM "0.0"; parent_feature "mRNA";
2	FlyBase	exon	3109475	3109609	.	-	.	gene_id "FBgn0072601"; transcript_id "FBtr0284344"; exon_number "11"; FPKM "0.0"; parent_feature "mRNA";
2	FlyBase	exon	3116489	3116868	.	+	.	gene_id "FBgn0079821"; transcript_id "FBtr0284819"; exon_number "1"; FPKM "0.0"; parent_feature "mRNA";
2	FlyBase	exon	3117776	3117892	.	+	.	gene_id "FBgn0079821"; transcript_id "FBtr0284819"; exon_number "2"; FPKM "0.0"; parent_feature "mRNA";
2	FlyBase	exon	3117967	3118060	.	+	.	gene_id "FBgn0079821"; transcript_id "FBtr0284819"; exon_number "3"; FPKM "0.0"; parent_feature "mRNA";
2	FlyBase	exon	3118136	3118300	.	+	.	gene_id "FBgn0079821"; transcript_id "FBtr0284819"; exon_number "4"; FPKM "0.0"; parent_feature "mRNA";
2	FlyBase	exon	3118361	3118504	.	+	.	gene_id "FBgn0079821"; transcript_id "FBtr0284819"; exon_number "5"; FPKM "0.0"; parent_feature "mRNA";
2	FlyBase	exon	3118914	3119209	.	+	.	gene_id "FBgn0079821"; transcript_id "FBtr0284819"; exon_number "6"; FPKM "0.0"; parent_feature "mRNA";
2	FlyBase	exon	3119424	3119540	.	+	.	gene_id "FBgn0079821"; transcript_id "FBtr0284819"; exon_number "7"; FPKM "0.0"; parent_feature "mRNA";
2	FlyBase	exon	3119614	3119769	.	+	.	gene_id "FBgn0079821"; transcript_id "FBtr0284819"; exon_number "8"; FPKM "0.0"; parent_feature "mRNA";
2	FlyBase	exon	3119832	3120995	.	+	.	gene_id "FBgn0079821"; transcript_id "FBtr0284819"; exon_number "9"; FPKM "0.0"; parent_feature "mRNA";
2	FlyBase	exon	3121055	3121933	.	+	.	gene_id "FBgn0079821"; transcript_id "FBtr0284819"; exon_number "10"; FPKM "0.0"; parent_feature "mRNA";
2	FlyBase	exon	3126255	3126299	.	+	.	gene_id "FBgn0248356"; transcript_id "FBtr0284820"; exon_number "1"; FPKM "0.0"; parent_feature "mRNA";
2	FlyBase	exon	3126388	3127367	.	+	.	gene_id "FBgn0248356"; transcript_id "FBtr0284820"; exon_number "2"; FPKM "0.0"; parent_feature "mRNA";
2	FlyBase	exon	3127433	3128740	.	+	.	gene_id "FBgn0248356"; transcript_id "FBtr0284820"; exon_number "3"; FPKM "0.0"; parent_feature "mRNA";
2	FlyBase	exon	3128804	3129807	.	+	.	gene_id "FBgn0248356"; transcript_id "FBtr0284820"; exon_number "4"; FPKM "0.0"; parent_feature "mRNA";
2	FlyBase	exon	3144343	3144563	.	-	.	gene_id "FBgn0261481"; transcript_id "FBtr0302819"; exon_number "1"; FPKM "0.0"; parent_feature "mRNA";
2	FlyBase	exon	3144343	3144563	.	-	.	gene_id "FBgn0261481"; transcript_id "FBtr0302823"; exon_number "1"; FPKM "0.0"; parent_feature "mRNA";
2	FlyBase	exon	3144343	3144563	.	-	.	gene_id "FBgn0261481"; transcript_id "FBtr0302824"; exon_number "1"; FPKM "0.0"; parent_feature "mRNA";
2	FlyBase	exon	3145598	3146886	.	-	.	gene_id "FBgn0261481"; transcript_id "FBtr0302820"; exon_number "2"; FPKM "0.0"; parent_feature "mRNA";
2	FlyBase	exon	3145627	3146886	.	-	.	gene_id "FBgn0261481"; transcript_id "FBtr0302824"; exon_number "4"; FPKM "0.0"; parent_feature "mRNA";
2	FlyBase	exon	3145627	3146149	.	-	.	gene_id "FBgn0261481"; transcript_id "FBtr0302819"; exon_number "3"; FPKM "0.0"; parent_feature "mRNA";
2	FlyBase	exon	3145627	3146149	.	-	.	gene_id "FBgn0261481"; transcript_id "FBtr0302823"; exon_number "3"; FPKM "0.0"; parent_feature "mRNA";
2	FlyBase	exon	3146246	3146886	.	-	.	gene_id "FBgn0261481"; transcript_id "FBtr0302819"; exon_number "5"; FPKM "0.0"; parent_feature "mRNA";
2	FlyBase	exon	3146246	3146886	.	-	.	gene_id "FBgn0261481"; transcript_id "FBtr0302823"; exon_number "5"; FPKM "0.0"; parent_feature "mRNA";
2	FlyBase	exon	3146959	3147102	.	-	.	gene_id "FBgn0261481"; transcript_id "FBtr0302819"; exon_number "6"; FPKM "0.0"; parent_feature "mRNA";
2	FlyBase	exon	3146959	3147102	.	-	.	gene_id "FBgn0261481"; transcript_id "FBtr0302820"; exon_number "6"; FPKM "0.0"; parent_feature "mRNA";
2	FlyBase	exon	3146959	3147102	.	-	.	gene_id "FBgn0261481"; transcript_id "FBtr0302823"; exon_number "6"; FPKM "0.0"; parent_feature "mRNA";
2	FlyBase	exon	3146959	3147102	.	-	.	gene_id "FBgn0261481"; transcript_id "FBtr0302824"; exon_number "6"; FPKM "0.0"; parent_feature "mRNA";
2	FlyBase	exon	3148140	3148205	.	-	.	gene_id "FBgn0261481"; transcript_id "FBtr0302819"; exon_number "7"; FPKM "0.0"; parent_feature "mRNA";
2	FlyBase	exon	3148140	3148205	.	-	.	gene_id "FBgn0261481"; transcript_id "FBtr0302824"; exon_number "7"; FPKM "0.0"; parent_feature "mRNA";
2	FlyBase	exon	3151096	3151807	.	-	.	gene_id "FBgn0261481"; transcript_id "FBtr0302820"; exon_number "8"; FPKM "0.0"; parent_feature "mRNA";
2	FlyBase	exon	3151096	3151807	.	-	.	gene_id "FBgn0261481"; transcript_id "FBtr0302824"; exon_number "8"; FPKM "0.0"; parent_feature "mRNA";
2	FlyBase	exon	3160727	3160844	.	-	.	gene_id "FBgn0261481"; transcript_id "FBtr0302819"; exon_number "10"; FPKM "0.0"; parent_feature "mRNA";
2	FlyBase	exon	3160727	3160844	.	-	.	gene_id "FBgn0261481"; transcript_id "FBtr0302823"; exon_number "10"; FPKM "0.0"; parent_feature "mRNA";
2	FlyBase	exon	3183488	3183614	.	+	.	gene_id "FBgn0081715"; transcript_id "FBtr0284823"; exon_number "1"; FPKM "0.0"; parent_feature "mRNA";
2	FlyBase	exon	3183680	3183835	.	+	.	gene_id "FBgn0081715"; transcript_id "FBtr0284823"; exon_number "2"; FPKM "0.0"; parent_feature "mRNA";
2	FlyBase	exon	3183896	3183957	.	+	.	gene_id "FBgn0081715"; transcript_id "FBtr0284823"; exon_number "3"; FPKM "0.0"; parent_feature "mRNA";
2	FlyBase	exon	3184017	3184417	.	+	.	gene_id "FBgn0081715"; transcript_id "FBtr0284823"; exon_number "4"; FPKM "0.0"; parent_feature "mRNA";
2	FlyBase	exon	3184473	3184746	.	+	.	gene_id "FBgn0081715"; transcript_id "FBtr0284823"; exon_number "5"; FPKM "0.0"; parent_feature "mRNA";
2	FlyBase	exon	3185390	3185782	.	+	.	gene_id "FBgn0081713"; transcript_id "FBtr0284824"; exon_number "1"; FPKM "0.0"; parent_feature "mRNA";
2	FlyBase	exon	3185837	3186784	.	+	.	gene_id "FBgn0081713"; transcript_id "FBtr0284824"; exon_number "2"; FPKM "0.0"; parent_feature "mRNA";
2	FlyBase	exon	3190110	3190346	.	-	.	gene_id "FBgn0248182"; transcript_id "FBtr0284336"; exon_number "1"; FPKM "0.0"; parent_feature "mRNA";
2	FlyBase	exon	3192428	3193260	.	-	.	gene_id "FBgn0080831"; transcript_id "FBtr0284335"; exon_number "1"; FPKM "0.0"; parent_feature "mRNA";
2	FlyBase	exon	3193317	3193335	.	-	.	gene_id "FBgn0080831"; transcript_id "FBtr0284335"; exon_number "2"; FPKM "0.0"; parent_feature "mRNA";
2	FlyBase	exon	3193877	3193901	.	+	.	gene_id "FBgn0248357"; transcript_id "FBtr0284827"; exon_number "1"; FPKM "0.0"; parent_feature "mRNA";
2	FlyBase	exon	3194075	3194155	.	+	.	gene_id "FBgn0248357"; transcript_id "FBtr0284827"; exon_number "2"; FPKM "0.0"; parent_feature "mRNA";
2	FlyBase	exon	3194218	3194738	.	+	.	gene_id "FBgn0248357"; transcript_id "FBtr0284827"; exon_number "3"; FPKM "0.0"; parent_feature "mRNA";
2	FlyBase	exon	3194933	3195238	.	+	.	gene_id "FBgn0248358"; transcript_id "FBtr0284828"; exon_number "1"; FPKM "0.0"; parent_feature "mRNA";
2	FlyBase	exon	3195317	3195370	.	-	.	gene_id "FBgn0074157"; transcript_id "FBtr0284334"; exon_number "1"; FPKM "0.0"; parent_feature "mRNA";
2	FlyBase	exon	3195422	3195586	.	-	.	gene_id "FBgn0074157"; transcript_id "FBtr0284334"; exon_number "2"; FPKM "0.0"; parent_feature "mRNA";
2	FlyBase	exon	3195640	3195841	.	-	.	gene_id "FBgn0074157"; transcript_id "FBtr0284334"; exon_number "3"; FPKM "0.0"; parent_feature "mRNA";
2	FlyBase	exon	3195893	3196662	.	-	.	gene_id "FBgn0074157"; transcript_id "FBtr0284334"; exon_number "4"; FPKM "0.0"; parent_feature "mRNA";
2	FlyBase	exon	3199910	3200362	.	+	.	gene_id "FBgn0248359"; transcript_id "FBtr0284829"; exon_number "1"; FPKM "0.0"; parent_feature "mRNA";
2	FlyBase	exon	3202894	3203089	.	+	.	gene_id "FBgn0081371"; transcript_id "FBtr0284830"; exon_number "1"; FPKM "0.0"; parent_feature "mRNA";
2	FlyBase	exon	3205171	3205358	.	+	.	gene_id "FBgn0081371"; transcript_id "FBtr0284830"; exon_number "2"; FPKM "0.0"; parent_feature "mRNA";
2	FlyBase	exon	3224339	3224435	.	+	.	gene_id "FBgn0081371"; transcript_id "FBtr0284830"; exon_number "3"; FPKM "0.0"; parent_feature "mRNA";
2	FlyBase	exon	3224497	3224833	.	+	.	gene_id "FBgn0081371"; transcript_id "FBtr0284830"; exon_number "4"; FPKM "0.0"; parent_feature "mRNA";
2	FlyBase	exon	3224895	3225173	.	+	.	gene_id "FBgn0081371"; transcript_id "FBtr0284830"; exon_number "5"; FPKM "0.0"; parent_feature "mRNA";
2	FlyBase	exon	3225232	3225409	.	+	.	gene_id "FBgn0081371"; transcript_id "FBtr0284830"; exon_number "6"; FPKM "0.0"; parent_feature "mRNA";
2	FlyBase	exon	3225626	3227215	.	+	.	gene_id "FBgn0081371"; transcript_id "FBtr0284830"; exon_number "7"; FPKM "0.0"; parent_feature "mRNA";
2	FlyBase	exon	3228151	3229081	.	+	.	gene_id "FBgn0081371"; transcript_id "FBtr0304541"; exon_number "8"; FPKM "0.0"; parent_feature "mRNA";
2	FlyBase	exon	3228707	3229081	.	+	.	gene_id "FBgn0081371"; transcript_id "FBtr0284830"; exon_number "9"; FPKM "0.0"; parent_feature "mRNA";
2	FlyBase	exon	3229148	3229361	.	+	.	gene_id "FBgn0081371"; transcript_id "FBtr0284830"; exon_number "10"; FPKM "0.0"; parent_feature "mRNA";
2	FlyBase	exon	3229148	3229361	.	+	.	gene_id "FBgn0081371"; transcript_id "FBtr0304541"; exon_number "10"; FPKM "0.0"; parent_feature "mRNA";
2	FlyBase	exon	3229442	3229528	.	+	.	gene_id "FBgn0081371"; transcript_id "FBtr0284830"; exon_number "11"; FPKM "0.0"; parent_feature "mRNA";
2	FlyBase	exon	3229442	3229528	.	+	.	gene_id "FBgn0081371"; transcript_id "FBtr0304541"; exon_number "11"; FPKM "0.0"; parent_feature "mRNA";
2	FlyBase	exon	3229590	3229718	.	+	.	gene_id "FBgn0081371"; transcript_id "FBtr0284830"; exon_number "12"; FPKM "0.0"; parent_feature "mRNA";
2	FlyBase	exon	3229590	3229718	.	+	.	gene_id "FBgn0081371"; transcript_id "FBtr0304541"; exon_number "12"; FPKM "0.0"; parent_feature "mRNA";
2	FlyBase	exon	3229780	3229962	.	+	.	gene_id "FBgn0081371"; transcript_id "FBtr0284830"; exon_number "13"; FPKM "0.0"; parent_feature "mRNA";
2	FlyBase	exon	3229780	3229962	.	+	.	gene_id "FBgn0081371"; transcript_id "FBtr0304541"; exon_number "13"; FPKM "0.0"; parent_feature "mRNA";
2	FlyBase	exon	3230029	3230180	.	+	.	gene_id "FBgn0081371"; transcript_id "FBtr0284830"; exon_number "14"; FPKM "0.0"; parent_feature "mRNA";
2	FlyBase	exon	3230029	3230180	.	+	.	gene_id "FBgn0081371"; transcript_id "FBtr0304541"; exon_number "14"; FPKM "0.0"; parent_feature "mRNA";
2	FlyBase	exon	3230865	3231216	.	-	.	gene_id "FBgn0080830"; transcript_id "FBtr0303352"; exon_number "1"; FPKM "0.0"; parent_feature "mRNA";
2	FlyBase	exon	3231278	3231570	.	-	.	gene_id "FBgn0080830"; transcript_id "FBtr0303352"; exon_number "2"; FPKM "0.0"; parent_feature "mRNA";
2	FlyBase	exon	3231625	3231930	.	-	.	gene_id "FBgn0080830"; transcript_id "FBtr0303352"; exon_number "3"; FPKM "0.0"; parent_feature "mRNA";
2	FlyBase	exon	3240415	3240563	.	-	.	gene_id "FBgn0077365"; transcript_id "FBtr0284330"; exon_number "1"; FPKM "0.0"; parent_feature "mRNA";
2	FlyBase	exon	3240639	3240837	.	-	.	gene_id "FBgn0077365"; transcript_id "FBtr0284330"; exon_number "2"; FPKM "0.0"; parent_feature "mRNA";
2	FlyBase	exon	3243556	3243714	.	-	.	gene_id "FBgn0077365"; transcript_id "FBtr0284330"; exon_number "3"; FPKM "0.0"; parent_feature "mRNA";
2	FlyBase	exon	3243769	3243867	.	-	.	gene_id "FBgn0077365"; transcript_id "FBtr0284330"; exon_number "4"; FPKM "0.0"; parent_feature "mRNA";
2	FlyBase	exon	3261602	3261766	.	-	.	gene_id "FBgn0080827"; transcript_id "FBtr0284329"; exon_number "1"; FPKM "0.0"; parent_feature "mRNA";
2	FlyBase	exon	3261831	3262067	.	-	.	gene_id "FBgn0080827"; transcript_id "FBtr0284329"; exon_number "2"; FPKM "0.0"; parent_feature "mRNA";
2	FlyBase	exon	3262315	3262409	.	-	.	gene_id "FBgn0080827"; transcript_id "FBtr0284329"; exon_number "3"; FPKM "0.0"; parent_feature "mRNA";
2	FlyBase	exon	3262466	3262595	.	-	.	gene_id "FBgn0080827"; transcript_id "FBtr0284329"; exon_number "4"; FPKM "0.0"; parent_feature "mRNA";
2	FlyBase	exon	3262656	3262794	.	-	.	gene_id "FBgn0080827"; transcript_id "FBtr0284329"; exon_number "5"; FPKM "0.0"; parent_feature "mRNA";
2	FlyBase	exon	3262862	3262994	.	-	.	gene_id "FBgn0080827"; transcript_id "FBtr0284329"; exon_number "6"; FPKM "0.0"; parent_feature "mRNA";
2	FlyBase	exon	3264467	3264952	.	+	.	gene_id "FBgn0078771"; transcript_id "FBtr0284831"; exon_number "1"; FPKM "0.0"; parent_feature "mRNA";
2	FlyBase	exon	3266848	3267000	.	+	.	gene_id "FBgn0077300"; transcript_id "FBtr0284832"; exon_number "1"; FPKM "0.0"; parent_feature "mRNA";
2	FlyBase	exon	3267054	3267245	.	+	.	gene_id "FBgn0077300"; transcript_id "FBtr0284832"; exon_number "2"; FPKM "0.0"; parent_feature "mRNA";
2	FlyBase	exon	3267308	3267511	.	+	.	gene_id "FBgn0077300"; transcript_id "FBtr0284832"; exon_number "3"; FPKM "0.0"; parent_feature "mRNA";
2	FlyBase	exon	3267573	3267806	.	+	.	gene_id "FBgn0077300"; transcript_id "FBtr0284832"; exon_number "4"; FPKM "0.0"; parent_feature "mRNA";
2	FlyBase	exon	3267873	3267923	.	+	.	gene_id "FBgn0077300"; transcript_id "FBtr0284832"; exon_number "5"; FPKM "0.0"; parent_feature "mRNA";
2	FlyBase	exon	3268820	3269067	.	+	.	gene_id "FBgn0076167"; transcript_id "FBtr0284833"; exon_number "1"; FPKM "0.0"; parent_feature "mRNA";
2	FlyBase	exon	3269168	3270132	.	+	.	gene_id "FBgn0076167"; transcript_id "FBtr0284833"; exon_number "2"; FPKM "0.0"; parent_feature "mRNA";
2	FlyBase	exon	3292509	3292569	.	+	.	gene_id "FBgn0078780"; transcript_id "FBtr0284834"; exon_number "1"; FPKM "0.0"; parent_feature "mRNA";
2	FlyBase	exon	3292652	3293217	.	+	.	gene_id "FBgn0078780"; transcript_id "FBtr0284834"; exon_number "2"; FPKM "0.0"; parent_feature "mRNA";
2	FlyBase	exon	3293277	3293552	.	+	.	gene_id "FBgn0078780"; transcript_id "FBtr0284834"; exon_number "3"; FPKM "0.0"; parent_feature "mRNA";
2	FlyBase	exon	3296970	3297686	.	-	.	gene_id "FBgn0079954"; transcript_id "FBtr0284325"; exon_number "1"; FPKM "0.0"; parent_feature "mRNA";
2	FlyBase	exon	3297881	3298071	.	-	.	gene_id "FBgn0079954"; transcript_id "FBtr0284325"; exon_number "2"; FPKM "0.0"; parent_feature "mRNA";
2	FlyBase	exon	3298142	3298199	.	-	.	gene_id "FBgn0079954"; transcript_id "FBtr0284325"; exon_number "3"; FPKM "0.0"; parent_feature "mRNA";
2	FlyBase	exon	3305693	3306043	.	+	.	gene_id "FBgn0078798"; transcript_id "FBtr0284835"; exon_number "1"; FPKM "0.0"; parent_feature "mRNA";
2	FlyBase	exon	3305693	3306043	.	+	.	gene_id "FBgn0078798"; transcript_id "FBtr0304542"; exon_number "1"; FPKM "0.0"; parent_feature "mRNA";
2	FlyBase	exon	3306765	3306899	.	+	.	gene_id "FBgn0078798"; transcript_id "FBtr0284835"; exon_number "2"; FPKM "0.0"; parent_feature "mRNA";
2	FlyBase	exon	3307008	3307106	.	+	.	gene_id "FBgn0078798"; transcript_id "FBtr0284835"; exon_number "3"; FPKM "0.0"; parent_feature "mRNA";
2	FlyBase	exon	3307008	3307106	.	+	.	gene_id "FBgn0078798"; transcript_id "FBtr0304542"; exon_number "3"; FPKM "0.0"; parent_feature "mRNA";
2	FlyBase	exon	3307378	3307730	.	+	.	gene_id "FBgn0078798"; transcript_id "FBtr0284835"; exon_number "4"; FPKM "0.0"; parent_feature "mRNA";
2	FlyBase	exon	3307378	3307730	.	+	.	gene_id "FBgn0078798"; transcript_id "FBtr0304542"; exon_number "4"; FPKM "0.0"; parent_feature "mRNA";
2	FlyBase	exon	3307789	3308090	.	+	.	gene_id "FBgn0078798"; transcript_id "FBtr0284835"; exon_number "5"; FPKM "0.0"; parent_feature "mRNA";
2	FlyBase	exon	3307789	3308090	.	+	.	gene_id "FBgn0078798"; transcript_id "FBtr0304542"; exon_number "5"; FPKM "0.0"; parent_feature "mRNA";
2	FlyBase	exon	3308153	3308232	.	+	.	gene_id "FBgn0078798"; transcript_id "FBtr0284835"; exon_number "6"; FPKM "0.0"; parent_feature "mRNA";
2	FlyBase	exon	3308153	3308232	.	+	.	gene_id "FBgn0078798"; transcript_id "FBtr0304542"; exon_number "6"; FPKM "0.0"; parent_feature "mRNA";
2	FlyBase	exon	3308299	3308433	.	+	.	gene_id "FBgn0078798"; transcript_id "FBtr0284835"; exon_number "7"; FPKM "0.0"; parent_feature "mRNA";
2	FlyBase	exon	3308299	3308433	.	+	.	gene_id "FBgn0078798"; transcript_id "FBtr0304542"; exon_number "7"; FPKM "0.0"; parent_feature "mRNA";
2	FlyBase	exon	3318896	3318979	.	+	.	gene_id "FBgn0078806"; transcript_id "FBtr0284837"; exon_number "1"; FPKM "0.0"; parent_feature "mRNA";
2	FlyBase	exon	3319040	3319297	.	+	.	gene_id "FBgn0078806"; transcript_id "FBtr0284837"; exon_number "2"; FPKM "0.0"; parent_feature "mRNA";
2	FlyBase	exon	3319359	3319658	.	+	.	gene_id "FBgn0078806"; transcript_id "FBtr0284837"; exon_number "3"; FPKM "0.0"; parent_feature "mRNA";
2	FlyBase	exon	3319728	3319919	.	+	.	gene_id "FBgn0078806"; transcript_id "FBtr0284837"; exon_number "4"; FPKM "0.0"; parent_feature "mRNA";
2	FlyBase	exon	3320806	3320890	.	+	.	gene_id "FBgn0248360"; transcript_id "FBtr0284838"; exon_number "1"; FPKM "0.0"; parent_feature "mRNA";
2	FlyBase	exon	3320945	3321048	.	+	.	gene_id "FBgn0248360"; transcript_id "FBtr0284838"; exon_number "2"; FPKM "0.0"; parent_feature "mRNA";
2	FlyBase	exon	3321108	3321716	.	+	.	gene_id "FBgn0248360"; transcript_id "FBtr0284838"; exon_number "3"; FPKM "0.0"; parent_feature "mRNA";
2	FlyBase	exon	3321781	3321935	.	+	.	gene_id "FBgn0248360"; transcript_id "FBtr0284838"; exon_number "4"; FPKM "0.0"; parent_feature "mRNA";
2	FlyBase	exon	3321998	3322146	.	+	.	gene_id "FBgn0248360"; transcript_id "FBtr0284838"; exon_number "5"; FPKM "0.0"; parent_feature "mRNA";
2	FlyBase	exon	3333023	3333280	.	-	.	gene_id "FBgn0079952"; transcript_id "FBtr0304790"; exon_number "1"; FPKM "0.0"; parent_feature "mRNA";
2	FlyBase	exon	3335233	3335386	.	-	.	gene_id "FBgn0079952"; transcript_id "FBtr0304790"; exon_number "2"; FPKM "0.0"; parent_feature "mRNA";
2	FlyBase	exon	3335461	3335643	.	-	.	gene_id "FBgn0079952"; transcript_id "FBtr0304790"; exon_number "3"; FPKM "0.0"; parent_feature "mRNA";
2	FlyBase	exon	3335726	3335862	.	-	.	gene_id "FBgn0079952"; transcript_id "FBtr0304790"; exon_number "4"; FPKM "0.0"; parent_feature "mRNA";
2	FlyBase	exon	3337082	3337253	.	-	.	gene_id "FBgn0079952"; transcript_id "FBtr0304790"; exon_number "5"; FPKM "0.0"; parent_feature "mRNA";
2	FlyBase	exon	3337316	3337513	.	-	.	gene_id "FBgn0079952"; transcript_id "FBtr0304790"; exon_number "6"; FPKM "0.0"; parent_feature "mRNA";
2	FlyBase	exon	3340314	3340789	.	-	.	gene_id "FBgn0079952"; transcript_id "FBtr0304790"; exon_number "7"; FPKM "0.0"; parent_feature "mRNA";
2	FlyBase	exon	3359766	3359897	.	-	.	gene_id "FBgn0248179"; transcript_id "FBtr0304545"; exon_number "1"; FPKM "0.0"; parent_feature "mRNA";
2	FlyBase	exon	3359959	3360269	.	-	.	gene_id "FBgn0248179"; transcript_id "FBtr0304545"; exon_number "2"; FPKM "0.0"; parent_feature "mRNA";
2	FlyBase	exon	3360332	3360335	.	-	.	gene_id "FBgn0248179"; transcript_id "FBtr0304545"; exon_number "3"; FPKM "0.0"; parent_feature "mRNA";
2	FlyBase	exon	3362529	3362666	.	+	.	gene_id "FBgn0073599"; transcript_id "FBtr0284840"; exon_number "1"; FPKM "0.0"; parent_feature "mRNA";
2	FlyBase	exon	3366219	3366446	.	+	.	gene_id "FBgn0073599"; transcript_id "FBtr0284840"; exon_number "2"; FPKM "0.0"; parent_feature "mRNA";
2	FlyBase	exon	3366505	3367152	.	+	.	gene_id "FBgn0073599"; transcript_id "FBtr0284840"; exon_number "3"; FPKM "0.0"; parent_feature "mRNA";
2	FlyBase	exon	3367222	3367389	.	+	.	gene_id "FBgn0073599"; transcript_id "FBtr0284840"; exon_number "4"; FPKM "0.0"; parent_feature "mRNA";
2	FlyBase	exon	3367456	3367659	.	+	.	gene_id "FBgn0073599"; transcript_id "FBtr0284840"; exon_number "5"; FPKM "0.0"; parent_feature "mRNA";
2	FlyBase	exon	3367731	3367988	.	+	.	gene_id "FBgn0073599"; transcript_id "FBtr0284840"; exon_number "6"; FPKM "0.0"; parent_feature "mRNA";
2	FlyBase	exon	3371245	3374443	.	-	.	gene_id "FBgn0074102"; transcript_id "FBtr0284322"; exon_number "1"; FPKM "0.0"; parent_feature "mRNA";
2	FlyBase	exon	3374508	3374713	.	-	.	gene_id "FBgn0074102"; transcript_id "FBtr0284322"; exon_number "2"; FPKM "0.0"; parent_feature "mRNA";
2	FlyBase	exon	3374779	3374925	.	-	.	gene_id "FBgn0074102"; transcript_id "FBtr0284322"; exon_number "3"; FPKM "0.0"; parent_feature "mRNA";
2	FlyBase	exon	3374978	3375157	.	-	.	gene_id "FBgn0074102"; transcript_id "FBtr0284322"; exon_number "4"; FPKM "0.0"; parent_feature "mRNA";
2	FlyBase	exon	3378187	3378532	.	-	.	gene_id "FBgn0248178"; transcript_id "FBtr0304544"; exon_number "1"; FPKM "0.0"; parent_feature "mRNA";
2	FlyBase	exon	3378594	3379895	.	-	.	gene_id "FBgn0248178"; transcript_id "FBtr0304544"; exon_number "2"; FPKM "0.0"; parent_feature "mRNA";
2	FlyBase	exon	3379951	3380222	.	-	.	gene_id "FBgn0248178"; transcript_id "FBtr0304544"; exon_number "3"; FPKM "0.0"; parent_feature "mRNA";
2	FlyBase	exon	3381443	3381682	.	-	.	gene_id "FBgn0248178"; transcript_id "FBtr0304543"; exon_number "4"; FPKM "0.0"; parent_feature "mRNA";
2	FlyBase	exon	3381557	3381682	.	-	.	gene_id "FBgn0248178"; transcript_id "FBtr0304544"; exon_number "5"; FPKM "0.0"; parent_feature "mRNA";
2	FlyBase	exon	3381740	3381981	.	-	.	gene_id "FBgn0248178"; transcript_id "FBtr0304544"; exon_number "7"; FPKM "0.0"; parent_feature "mRNA";
2	FlyBase	exon	3381740	3381954	.	-	.	gene_id "FBgn0248178"; transcript_id "FBtr0304543"; exon_number "6"; FPKM "0.0"; parent_feature "mRNA";
2	FlyBase	exon	3382035	3382944	.	-	.	gene_id "FBgn0248178"; transcript_id "FBtr0304544"; exon_number "9"; FPKM "0.0"; parent_feature "mRNA";
2	FlyBase	exon	3382035	3382908	.	-	.	gene_id "FBgn0248178"; transcript_id "FBtr0304543"; exon_number "8"; FPKM "0.0"; parent_feature "mRNA";
2	FlyBase	exon	3383179	3383279	.	-	.	gene_id "FBgn0248178"; transcript_id "FBtr0304543"; exon_number "10"; FPKM "0.0"; parent_feature "mRNA";
2	FlyBase	exon	3383179	3383279	.	-	.	gene_id "FBgn0248178"; transcript_id "FBtr0304544"; exon_number "10"; FPKM "0.0"; parent_feature "mRNA";
2	FlyBase	exon	3383510	3383540	.	-	.	gene_id "FBgn0248178"; transcript_id "FBtr0304543"; exon_number "11"; FPKM "0.0"; parent_feature "mRNA";
2	FlyBase	exon	3383510	3383540	.	-	.	gene_id "FBgn0248178"; transcript_id "FBtr0304544"; exon_number "11"; FPKM "0.0"; parent_feature "mRNA";
2	FlyBase	exon	3388477	3388647	.	-	.	gene_id "FBgn0073095"; transcript_id "FBtr0284318"; exon_number "1"; FPKM "0.0"; parent_feature "mRNA";
2	FlyBase	exon	3388707	3388883	.	-	.	gene_id "FBgn0073095"; transcript_id "FBtr0284318"; exon_number "2"; FPKM "0.0"; parent_feature "mRNA";
2	FlyBase	exon	3388940	3389194	.	-	.	gene_id "FBgn0073095"; transcript_id "FBtr0284318"; exon_number "3"; FPKM "0.0"; parent_feature "mRNA";
2	FlyBase	exon	3400970	3401917	.	-	.	gene_id "FBgn0071743"; transcript_id "FBtr0284317"; exon_number "1"; FPKM "0.0"; parent_feature "mRNA";
2	FlyBase	exon	3402014	3402763	.	-	.	gene_id "FBgn0248176"; transcript_id "FBtr0284316"; exon_number "1"; FPKM "0.0"; parent_feature "mRNA";
2	FlyBase	exon	3422016	3423008	.	+	.	gene_id "FBgn0248361"; transcript_id "FBtr0284843"; exon_number "1"; FPKM "0.0"; parent_feature "mRNA";
2	FlyBase	exon	3423141	3424049	.	+	.	gene_id "FBgn0082155"; transcript_id "FBtr0284844"; exon_number "1"; FPKM "0.0"; parent_feature "mRNA";
2	FlyBase	exon	3429759	3429890	.	+	.	gene_id "FBgn0248363"; transcript_id "FBtr0284846"; exon_number "1"; FPKM "0.0"; parent_feature "mRNA";
2	FlyBase	exon	3429950	3430110	.	+	.	gene_id "FBgn0248363"; transcript_id "FBtr0284846"; exon_number "2"; FPKM "0.0"; parent_feature "mRNA";
2	FlyBase	exon	3430171	3430349	.	+	.	gene_id "FBgn0248363"; transcript_id "FBtr0284846"; exon_number "3"; FPKM "0.0"; parent_feature "mRNA";
2	FlyBase	exon	3430418	3430881	.	+	.	gene_id "FBgn0248363"; transcript_id "FBtr0284846"; exon_number "4"; FPKM "0.0"; parent_feature "mRNA";
2	FlyBase	exon	3431078	3431247	.	+	.	gene_id "FBgn0248363"; transcript_id "FBtr0284846"; exon_number "5"; FPKM "0.0"; parent_feature "mRNA";
2	FlyBase	exon	3431408	3431596	.	+	.	gene_id "FBgn0248363"; transcript_id "FBtr0284846"; exon_number "6"; FPKM "0.0"; parent_feature "mRNA";
2	FlyBase	exon	3431662	3432079	.	+	.	gene_id "FBgn0248363"; transcript_id "FBtr0284846"; exon_number "7"; FPKM "0.0"; parent_feature "mRNA";
2	FlyBase	exon	3448930	3449118	.	-	.	gene_id "FBgn0248173"; transcript_id "FBtr0284313"; exon_number "31"; FPKM "0.0"; parent_feature "mRNA";
2	FlyBase	exon	3449152	3449382	.	-	.	gene_id "FBgn0248173"; transcript_id "FBtr0284313"; exon_number "30"; FPKM "0.0"; parent_feature "mRNA";
2	FlyBase	exon	3450277	3450545	.	-	.	gene_id "FBgn0248173"; transcript_id "FBtr0284313"; exon_number "29"; FPKM "0.0"; parent_feature "mRNA";
2	FlyBase	exon	3454117	3454284	.	-	.	gene_id "FBgn0248173"; transcript_id "FBtr0284313"; exon_number "28"; FPKM "0.0"; parent_feature "mRNA";
2	FlyBase	exon	3454336	3454420	.	-	.	gene_id "FBgn0248173"; transcript_id "FBtr0284313"; exon_number "27"; FPKM "0.0"; parent_feature "mRNA";
2	FlyBase	exon	3455846	3456020	.	-	.	gene_id "FBgn0248173"; transcript_id "FBtr0284313"; exon_number "26"; FPKM "0.0"; parent_feature "mRNA";
2	FlyBase	exon	3457380	3457642	.	-	.	gene_id "FBgn0248173"; transcript_id "FBtr0284313"; exon_number "25"; FPKM "0.0"; parent_feature "mRNA";
2	FlyBase	exon	3457708	3457845	.	-	.	gene_id "FBgn0248173"; transcript_id "FBtr0284313"; exon_number "24"; FPKM "0.0"; parent_feature "mRNA";
2	FlyBase	exon	3458165	3458534	.	-	.	gene_id "FBgn0248173"; transcript_id "FBtr0284313"; exon_number "23"; FPKM "0.0"; parent_feature "mRNA";
2	FlyBase	exon	3459514	3459765	.	-	.	gene_id "FBgn0248173"; transcript_id "FBtr0284313"; exon_number "22"; FPKM "0.0"; parent_feature "mRNA";
2	FlyBase	exon	3461528	3461739	.	-	.	gene_id "FBgn0248173"; transcript_id "FBtr0284313"; exon_number "21"; FPKM "0.0"; parent_feature "mRNA";
2	FlyBase	exon	3461809	3462696	.	-	.	gene_id "FBgn0248173"; transcript_id "FBtr0284313"; exon_number "20"; FPKM "0.0"; parent_feature "mRNA";
2	FlyBase	exon	3462806	3462893	.	-	.	gene_id "FBgn0248173"; transcript_id "FBtr0284313"; exon_number "19"; FPKM "0.0"; parent_feature "mRNA";
2	FlyBase	exon	3463121	3463416	.	-	.	gene_id "FBgn0248173"; transcript_id "FBtr0284313"; exon_number "18"; FPKM "0.0"; parent_feature "mRNA";
2	FlyBase	exon	3463535	3463702	.	-	.	gene_id "FBgn0248173"; transcript_id "FBtr0284313"; exon_number "17"; FPKM "0.0"; parent_feature "mRNA";
2	FlyBase	exon	3464229	3464975	.	-	.	gene_id "FBgn0248173"; transcript_id "FBtr0284313"; exon_number "16"; FPKM "0.0"; parent_feature "mRNA";
2	FlyBase	exon	3467137	3467758	.	-	.	gene_id "FBgn0248173"; transcript_id "FBtr0284313"; exon_number "15"; FPKM "0.0"; parent_feature "mRNA";
2	FlyBase	exon	3467812	3467969	.	-	.	gene_id "FBgn0248173"; transcript_id "FBtr0284313"; exon_number "14"; FPKM "0.0"; parent_feature "mRNA";
2	FlyBase	exon	3468265	3468822	.	-	.	gene_id "FBgn0248173"; transcript_id "FBtr0284313"; exon_number "13"; FPKM "0.0"; parent_feature "mRNA";
2	FlyBase	exon	3469249	3469559	.	-	.	gene_id "FBgn0248173"; transcript_id "FBtr0284313"; exon_number "12"; FPKM "0.0"; parent_feature "mRNA";
2	FlyBase	exon	3472866	3473049	.	-	.	gene_id "FBgn0248173"; transcript_id "FBtr0284313"; exon_number "11"; FPKM "0.0"; parent_feature "mRNA";
2	FlyBase	exon	3473191	3473841	.	-	.	gene_id "FBgn0248173"; transcript_id "FBtr0284313"; exon_number "10"; FPKM "0.0"; parent_feature "mRNA";
2	FlyBase	exon	3474758	3475606	.	-	.	gene_id "FBgn0248173"; transcript_id "FBtr0284313"; exon_number "9"; FPKM "0.0"; parent_feature "mRNA";
2	FlyBase	exon	3477749	3478665	.	-	.	gene_id "FBgn0248173"; transcript_id "FBtr0284313"; exon_number "8"; FPKM "0.0"; parent_feature "mRNA";
2	FlyBase	exon	3478740	3479045	.	-	.	gene_id "FBgn0248173"; transcript_id "FBtr0284313"; exon_number "7"; FPKM "0.0"; parent_feature "mRNA";
2	FlyBase	exon	3483341	3483931	.	-	.	gene_id "FBgn0248173"; transcript_id "FBtr0284313"; exon_number "6"; FPKM "0.0"; parent_feature "mRNA";
2	FlyBase	exon	3484400	3485119	.	-	.	gene_id "FBgn0248173"; transcript_id "FBtr0284313"; exon_number "5"; FPKM "0.0"; parent_feature "mRNA";
2	FlyBase	exon	3487962	3488091	.	-	.	gene_id "FBgn0248173"; transcript_id "FBtr0284313"; exon_number "4"; FPKM "0.0"; parent_feature "mRNA";
2	FlyBase	exon	3488162	3488378	.	-	.	gene_id "FBgn0248173"; transcript_id "FBtr0284313"; exon_number "3"; FPKM "0.0"; parent_feature "mRNA";
2	FlyBase	exon	3488439	3488696	.	-	.	gene_id "FBgn0248173"; transcript_id "FBtr0284313"; exon_number "2"; FPKM "0.0"; parent_feature "mRNA";
2	FlyBase	exon	3488994	3489067	.	-	.	gene_id "FBgn0248173"; transcript_id "FBtr0284313"; exon_number "1"; FPKM "0.0"; parent_feature "mRNA";
2	FlyBase	exon	3490544	3490718	.	-	.	gene_id "FBgn0248172"; transcript_id "FBtr0284312"; exon_number "1"; FPKM "0.0"; parent_feature "mRNA";
2	FlyBase	exon	3490544	3490718	.	-	.	gene_id "FBgn0248172"; transcript_id "FBtr0303356"; exon_number "1"; FPKM "0.0"; parent_feature "mRNA";
2	FlyBase	exon	3490544	3490718	.	-	.	gene_id "FBgn0248172"; transcript_id "FBtr0303357"; exon_number "1"; FPKM "0.0"; parent_feature "mRNA";
2	FlyBase	exon	3490775	3491106	.	-	.	gene_id "FBgn0248172"; transcript_id "FBtr0284312"; exon_number "2"; FPKM "0.0"; parent_feature "mRNA";
2	FlyBase	exon	3490775	3491106	.	-	.	gene_id "FBgn0248172"; transcript_id "FBtr0303356"; exon_number "2"; FPKM "0.0"; parent_feature "mRNA";
2	FlyBase	exon	3490775	3491106	.	-	.	gene_id "FBgn0248172"; transcript_id "FBtr0303357"; exon_number "2"; FPKM "0.0"; parent_feature "mRNA";
2	FlyBase	exon	3491168	3491228	.	-	.	gene_id "FBgn0248172"; transcript_id "FBtr0284312"; exon_number "3"; FPKM "0.0"; parent_feature "mRNA";
2	FlyBase	exon	3491168	3491228	.	-	.	gene_id "FBgn0248172"; transcript_id "FBtr0303356"; exon_number "3"; FPKM "0.0"; parent_feature "mRNA";
2	FlyBase	exon	3491168	3491228	.	-	.	gene_id "FBgn0248172"; transcript_id "FBtr0303357"; exon_number "3"; FPKM "0.0"; parent_feature "mRNA";
2	FlyBase	exon	3491290	3491738	.	-	.	gene_id "FBgn0248172"; transcript_id "FBtr0284312"; exon_number "4"; FPKM "0.0"; parent_feature "mRNA";
2	FlyBase	exon	3491290	3491738	.	-	.	gene_id "FBgn0248172"; transcript_id "FBtr0303356"; exon_number "4"; FPKM "0.0"; parent_feature "mRNA";
2	FlyBase	exon	3491290	3491738	.	-	.	gene_id "FBgn0248172"; transcript_id "FBtr0303357"; exon_number "4"; FPKM "0.0"; parent_feature "mRNA";
2	FlyBase	exon	3491796	3492077	.	-	.	gene_id "FBgn0248172"; transcript_id "FBtr0284312"; exon_number "5"; FPKM "0.0"; parent_feature "mRNA";
2	FlyBase	exon	3491796	3492077	.	-	.	gene_id "FBgn0248172"; transcript_id "FBtr0303356"; exon_number "5"; FPKM "0.0"; parent_feature "mRNA";
2	FlyBase	exon	3491796	3492077	.	-	.	gene_id "FBgn0248172"; transcript_id "FBtr0303357"; exon_number "5"; FPKM "0.0"; parent_feature "mRNA";
2	FlyBase	exon	3492139	3492280	.	-	.	gene_id "FBgn0248172"; transcript_id "FBtr0284312"; exon_number "7"; FPKM "0.0"; parent_feature "mRNA";
2	FlyBase	exon	3492139	3492280	.	-	.	gene_id "FBgn0248172"; transcript_id "FBtr0303357"; exon_number "7"; FPKM "0.0"; parent_feature "mRNA";
2	FlyBase	exon	3492139	3492244	.	-	.	gene_id "FBgn0248172"; transcript_id "FBtr0303356"; exon_number "6"; FPKM "0.0"; parent_feature "mRNA";
2	FlyBase	exon	3492448	3492596	.	-	.	gene_id "FBgn0248172"; transcript_id "FBtr0284312"; exon_number "8"; FPKM "0.0"; parent_feature "mRNA";
2	FlyBase	exon	3492448	3492596	.	-	.	gene_id "FBgn0248172"; transcript_id "FBtr0303356"; exon_number "8"; FPKM "0.0"; parent_feature "mRNA";
2	FlyBase	exon	3492448	3492596	.	-	.	gene_id "FBgn0248172"; transcript_id "FBtr0303357"; exon_number "8"; FPKM "0.0"; parent_feature "mRNA";
2	FlyBase	exon	3492665	3493181	.	-	.	gene_id "FBgn0248172"; transcript_id "FBtr0284312"; exon_number "9"; FPKM "0.0"; parent_feature "mRNA";
2	FlyBase	exon	3492665	3493181	.	-	.	gene_id "FBgn0248172"; transcript_id "FBtr0303356"; exon_number "9"; FPKM "0.0"; parent_feature "mRNA";
2	FlyBase	exon	3492665	3493181	.	-	.	gene_id "FBgn0248172"; transcript_id "FBtr0303357"; exon_number "9"; FPKM "0.0"; parent_feature "mRNA";
2	FlyBase	exon	3496943	3497152	.	-	.	gene_id "FBgn0248172"; transcript_id "FBtr0284312"; exon_number "10"; FPKM "0.0"; parent_feature "mRNA";
2	FlyBase	exon	3496943	3497152	.	-	.	gene_id "FBgn0248172"; transcript_id "FBtr0303356"; exon_number "10"; FPKM "0.0"; parent_feature "mRNA";
2	FlyBase	exon	3496943	3497152	.	-	.	gene_id "FBgn0248172"; transcript_id "FBtr0303357"; exon_number "10"; FPKM "0.0"; parent_feature "mRNA";
2	FlyBase	exon	3503377	3503390	.	-	.	gene_id "FBgn0248172"; transcript_id "FBtr0303356"; exon_number "11"; FPKM "0.0"; parent_feature "mRNA";
2	FlyBase	exon	3503377	3503390	.	-	.	gene_id "FBgn0248172"; transcript_id "FBtr0303357"; exon_number "11"; FPKM "0.0"; parent_feature "mRNA";
2	FlyBase	exon	3515798	3515919	.	-	.	gene_id "FBgn0248172"; transcript_id "FBtr0284312"; exon_number "12"; FPKM "0.0"; parent_feature "mRNA";
2	FlyBase	exon	3519552	3519725	.	-	.	gene_id "FBgn0248171"; transcript_id "FBtr0303355"; exon_number "1"; FPKM "0.0"; parent_feature "mRNA";
2	FlyBase	exon	3519786	3519959	.	-	.	gene_id "FBgn0248171"; transcript_id "FBtr0303355"; exon_number "2"; FPKM "0.0"; parent_feature "mRNA";
2	FlyBase	exon	3520023	3520292	.	-	.	gene_id "FBgn0248171"; transcript_id "FBtr0303355"; exon_number "3"; FPKM "0.0"; parent_feature "mRNA";
2	FlyBase	exon	3544048	3544287	.	+	.	gene_id "FBgn0248365"; transcript_id "FBtr0284850"; exon_number "1"; FPKM "0.0"; parent_feature "mRNA";
2	FlyBase	exon	3551550	3551592	.	+	.	gene_id "FBgn0072779"; transcript_id "FBtr0284851"; exon_number "1"; FPKM "0.0"; parent_feature "mRNA";
2	FlyBase	exon	3551658	3552050	.	+	.	gene_id "FBgn0072779"; transcript_id "FBtr0284851"; exon_number "2"; FPKM "0.0"; parent_feature "mRNA";
2	FlyBase	exon	3552115	3552719	.	+	.	gene_id "FBgn0072779"; transcript_id "FBtr0284851"; exon_number "3"; FPKM "0.0"; parent_feature "mRNA";
2	FlyBase	exon	3555475	3555535	.	+	.	gene_id "FBgn0248366"; transcript_id "FBtr0284852"; exon_number "1"; FPKM "0.0"; parent_feature "mRNA";
2	FlyBase	exon	3555600	3555992	.	+	.	gene_id "FBgn0248366"; transcript_id "FBtr0284852"; exon_number "2"; FPKM "0.0"; parent_feature "mRNA";
2	FlyBase	exon	3556060	3556676	.	+	.	gene_id "FBgn0248366"; transcript_id "FBtr0284852"; exon_number "3"; FPKM "0.0"; parent_feature "mRNA";
2	FlyBase	exon	3562373	3563635	.	-	.	gene_id "FBgn0082149"; transcript_id "FBtr0303354"; exon_number "1"; FPKM "0.0"; parent_feature "mRNA";
2	FlyBase	exon	3563685	3563979	.	-	.	gene_id "FBgn0082149"; transcript_id "FBtr0303354"; exon_number "2"; FPKM "0.0"; parent_feature "mRNA";
2	FlyBase	exon	3564035	3564525	.	-	.	gene_id "FBgn0082149"; transcript_id "FBtr0303354"; exon_number "3"; FPKM "0.0"; parent_feature "mRNA";
2	FlyBase	exon	3582960	3583106	.	-	.	gene_id "FBgn0248170"; transcript_id "FBtr0284309"; exon_number "2"; FPKM "0.0"; parent_feature "mRNA";
2	FlyBase	exon	3583384	3583446	.	-	.	gene_id "FBgn0248170"; transcript_id "FBtr0284309"; exon_number "1"; FPKM "0.0"; parent_feature "mRNA";
2	FlyBase	exon	3597580	3602974	.	+	.	gene_id "FBgn0070066"; transcript_id "FBtr0284854"; exon_number "1"; FPKM "0.0"; parent_feature "mRNA";
2	FlyBase	exon	3603053	3603363	.	+	.	gene_id "FBgn0070066"; transcript_id "FBtr0284854"; exon_number "2"; FPKM "0.0"; parent_feature "mRNA";
2	FlyBase	exon	3603430	3603616	.	+	.	gene_id "FBgn0070066"; transcript_id "FBtr0284854"; exon_number "3"; FPKM "0.0"; parent_feature "mRNA";
2	FlyBase	exon	3603677	3603935	.	+	.	gene_id "FBgn0070066"; transcript_id "FBtr0284854"; exon_number "4"; FPKM "0.0"; parent_feature "mRNA";
2	FlyBase	exon	3604005	3604188	.	+	.	gene_id "FBgn0070066"; transcript_id "FBtr0284854"; exon_number "5"; FPKM "0.0"; parent_feature "mRNA";
2	FlyBase	exon	3618100	3618447	.	+	.	gene_id "FBgn0080052"; transcript_id "FBtr0284855"; exon_number "1"; FPKM "0.0"; parent_feature "mRNA";
2	FlyBase	exon	3646016	3646167	.	+	.	gene_id "FBgn0078174"; transcript_id "FBtr0284856"; exon_number "1"; FPKM "0.0"; parent_feature "mRNA";
2	FlyBase	exon	3646235	3646403	.	+	.	gene_id "FBgn0078174"; transcript_id "FBtr0284856"; exon_number "2"; FPKM "0.0"; parent_feature "mRNA";
2	FlyBase	exon	3675015	3675230	.	-	.	gene_id "FBgn0079663"; transcript_id "FBtr0284298"; exon_number "1"; FPKM "0.0"; parent_feature "mRNA";
2	FlyBase	exon	3675320	3675609	.	-	.	gene_id "FBgn0079663"; transcript_id "FBtr0284298"; exon_number "2"; FPKM "0.0"; parent_feature "mRNA";
2	FlyBase	exon	3680754	3681018	.	-	.	gene_id "FBgn0079663"; transcript_id "FBtr0284298"; exon_number "3"; FPKM "0.0"; parent_feature "mRNA";
2	FlyBase	exon	3681493	3682758	.	-	.	gene_id "FBgn0079663"; transcript_id "FBtr0284298"; exon_number "4"; FPKM "0.0"; parent_feature "mRNA";
2	FlyBase	exon	3686845	3687780	.	-	.	gene_id "FBgn0248164"; transcript_id "FBtr0284296"; exon_number "1"; FPKM "0.0"; parent_feature "mRNA";
2	FlyBase	exon	3706582	3706797	.	-	.	gene_id "FBgn0248163"; transcript_id "FBtr0284295"; exon_number "1"; FPKM "0.0"; parent_feature "mRNA";
2	FlyBase	exon	3708376	3708407	.	-	.	gene_id "FBgn0080454"; transcript_id "FBtr0284294"; exon_number "3"; FPKM "0.0"; parent_feature "mRNA";
2	FlyBase	exon	3708468	3708656	.	-	.	gene_id "FBgn0080454"; transcript_id "FBtr0284294"; exon_number "2"; FPKM "0.0"; parent_feature "mRNA";
2	FlyBase	exon	3708719	3708932	.	-	.	gene_id "FBgn0080454"; transcript_id "FBtr0284294"; exon_number "1"; FPKM "0.0"; parent_feature "mRNA";
2	FlyBase	exon	3726587	3727012	.	-	.	gene_id "FBgn0248162"; transcript_id "FBtr0284293"; exon_number "1"; FPKM "0.0"; parent_feature "mRNA";
2	FlyBase	exon	3727037	3727896	.	-	.	gene_id "FBgn0261663"; transcript_id "FBtr0303551"; exon_number "1"; FPKM "0.0"; parent_feature "mRNA";
2	FlyBase	exon	3729493	3729602	.	-	.	gene_id "FBgn0261663"; transcript_id "FBtr0303551"; exon_number "2"; FPKM "0.0"; parent_feature "mRNA";
2	FlyBase	exon	3734333	3735138	.	-	.	gene_id "FBgn0261663"; transcript_id "FBtr0303551"; exon_number "3"; FPKM "0.0"; parent_feature "mRNA";
2	FlyBase	exon	3759291	3760603	.	-	.	gene_id "FBgn0079020"; transcript_id "FBtr0284290"; exon_number "5"; FPKM "0.0"; parent_feature "mRNA";
2	FlyBase	exon	3760668	3762320	.	-	.	gene_id "FBgn0079020"; transcript_id "FBtr0284290"; exon_number "4"; FPKM "0.0"; parent_feature "mRNA";
2	FlyBase	exon	3762384	3762828	.	-	.	gene_id "FBgn0079020"; transcript_id "FBtr0284290"; exon_number "3"; FPKM "0.0"; parent_feature "mRNA";
2	FlyBase	exon	3762896	3763968	.	-	.	gene_id "FBgn0079020"; transcript_id "FBtr0284290"; exon_number "2"; FPKM "0.0"; parent_feature "mRNA";
2	FlyBase	exon	3766221	3766329	.	-	.	gene_id "FBgn0079020"; transcript_id "FBtr0284290"; exon_number "1"; FPKM "0.0"; parent_feature "mRNA";
2	FlyBase	exon	3790123	3790218	.	+	.	gene_id "FBgn0078987"; transcript_id "FBtr0284860"; exon_number "1"; FPKM "0.0"; parent_feature "mRNA";
2	FlyBase	exon	3808899	3809063	.	+	.	gene_id "FBgn0078987"; transcript_id "FBtr0284860"; exon_number "2"; FPKM "0.0"; parent_feature "mRNA";
2	FlyBase	exon	3809126	3809585	.	+	.	gene_id "FBgn0078987"; transcript_id "FBtr0284860"; exon_number "3"; FPKM "0.0"; parent_feature "mRNA";
2	FlyBase	exon	3809662	3810188	.	+	.	gene_id "FBgn0078987"; transcript_id "FBtr0284860"; exon_number "4"; FPKM "0.0"; parent_feature "mRNA";
2	FlyBase	exon	3810254	3810482	.	+	.	gene_id "FBgn0078987"; transcript_id "FBtr0284860"; exon_number "5"; FPKM "0.0"; parent_feature "mRNA";
2	FlyBase	exon	3810539	3810825	.	+	.	gene_id "FBgn0078987"; transcript_id "FBtr0284860"; exon_number "6"; FPKM "0.0"; parent_feature "mRNA";
2	FlyBase	exon	3810888	3812882	.	+	.	gene_id "FBgn0078987"; transcript_id "FBtr0284860"; exon_number "7"; FPKM "0.0"; parent_feature "mRNA";
2	FlyBase	exon	3812942	3813286	.	+	.	gene_id "FBgn0078987"; transcript_id "FBtr0284860"; exon_number "8"; FPKM "0.0"; parent_feature "mRNA";
2	FlyBase	exon	3813350	3813541	.	+	.	gene_id "FBgn0078987"; transcript_id "FBtr0284860"; exon_number "9"; FPKM "0.0"; parent_feature "mRNA";
2	FlyBase	exon	3813608	3813724	.	+	.	gene_id "FBgn0078987"; transcript_id "FBtr0284860"; exon_number "10"; FPKM "0.0"; parent_feature "mRNA";
2	FlyBase	exon	3819899	3820084	.	-	.	gene_id "FBgn0248160"; transcript_id "FBtr0284285"; exon_number "1"; FPKM "0.0"; parent_feature "mRNA";
2	FlyBase	exon	3821026	3821082	.	-	.	gene_id "FBgn0248160"; transcript_id "FBtr0284285"; exon_number "2"; FPKM "0.0"; parent_feature "mRNA";
2	FlyBase	exon	3827862	3829244	.	-	.	gene_id "FBgn0261655"; transcript_id "FBtr0303350"; exon_number "1"; FPKM "0.0"; parent_feature "mRNA";
2	FlyBase	exon	3838626	3838669	.	-	.	gene_id "FBgn0012706"; transcript_id "FBtr0284283"; exon_number "2"; FPKM "0.0"; parent_feature "mRNA";
2	FlyBase	exon	3839000	3839086	.	-	.	gene_id "FBgn0012706"; transcript_id "FBtr0284283"; exon_number "3"; FPKM "0.0"; parent_feature "mRNA";
2	FlyBase	exon	3839157	3839462	.	-	.	gene_id "FBgn0012706"; transcript_id "FBtr0284283"; exon_number "4"; FPKM "0.0"; parent_feature "mRNA";
2	FlyBase	exon	3840624	3840651	.	-	.	gene_id "FBgn0012706"; transcript_id "FBtr0284283"; exon_number "5"; FPKM "0.0"; parent_feature "mRNA";
2	FlyBase	exon	3840791	3840793	.	-	.	gene_id "FBgn0012706"; transcript_id "FBtr0284283"; exon_number "6"; FPKM "0.0"; parent_feature "mRNA";
2	FlyBase	exon	3844040	3844270	.	+	.	gene_id "FBgn0074961"; transcript_id "FBtr0304771"; exon_number "1"; FPKM "0.0"; parent_feature "mRNA";
2	FlyBase	exon	3845297	3845317	.	+	.	gene_id "FBgn0074961"; transcript_id "FBtr0304771"; exon_number "2"; FPKM "0.0"; parent_feature "mRNA";
2	FlyBase	exon	3845382	3845717	.	+	.	gene_id "FBgn0074961"; transcript_id "FBtr0304771"; exon_number "3"; FPKM "0.0"; parent_feature "mRNA";
2	FlyBase	exon	3845774	3846073	.	+	.	gene_id "FBgn0074961"; transcript_id "FBtr0304771"; exon_number "4"; FPKM "0.0"; parent_feature "mRNA";
2	FlyBase	exon	3846134	3846271	.	+	.	gene_id "FBgn0074961"; transcript_id "FBtr0304771"; exon_number "5"; FPKM "0.0"; parent_feature "mRNA";
2	FlyBase	exon	3846328	3846641	.	+	.	gene_id "FBgn0074961"; transcript_id "FBtr0304771"; exon_number "6"; FPKM "0.0"; parent_feature "mRNA";
2	FlyBase	exon	3846711	3846907	.	+	.	gene_id "FBgn0074961"; transcript_id "FBtr0304771"; exon_number "7"; FPKM "0.0"; parent_feature "mRNA";
2	FlyBase	exon	3846966	3847153	.	+	.	gene_id "FBgn0074961"; transcript_id "FBtr0304771"; exon_number "8"; FPKM "0.0"; parent_feature "mRNA";
2	FlyBase	exon	3847399	3847511	.	+	.	gene_id "FBgn0074961"; transcript_id "FBtr0304771"; exon_number "9"; FPKM "0.0"; parent_feature "mRNA";
2	FlyBase	exon	3848069	3848204	.	+	.	gene_id "FBgn0074961"; transcript_id "FBtr0304771"; exon_number "10"; FPKM "0.0"; parent_feature "mRNA";
2	FlyBase	exon	3848263	3848698	.	+	.	gene_id "FBgn0074961"; transcript_id "FBtr0304771"; exon_number "11"; FPKM "0.0"; parent_feature "mRNA";
2	FlyBase	exon	3848752	3848949	.	+	.	gene_id "FBgn0074961"; transcript_id "FBtr0304771"; exon_number "12"; FPKM "0.0"; parent_feature "mRNA";
2	FlyBase	exon	3849394	3849679	.	+	.	gene_id "FBgn0074961"; transcript_id "FBtr0304771"; exon_number "13"; FPKM "0.0"; parent_feature "mRNA";
2	FlyBase	exon	3849734	3849839	.	+	.	gene_id "FBgn0074961"; transcript_id "FBtr0304771"; exon_number "14"; FPKM "0.0"; parent_feature "mRNA";
2	FlyBase	exon	3849897	3850514	.	+	.	gene_id "FBgn0074961"; transcript_id "FBtr0304771"; exon_number "15"; FPKM "0.0"; parent_feature "mRNA";
2	FlyBase	exon	3850582	3851314	.	+	.	gene_id "FBgn0074961"; transcript_id "FBtr0304771"; exon_number "16"; FPKM "0.0"; parent_feature "mRNA";
2	FlyBase	exon	3851371	3851514	.	+	.	gene_id "FBgn0074961"; transcript_id "FBtr0304771"; exon_number "17"; FPKM "0.0"; parent_feature "mRNA";
2	FlyBase	exon	3851579	3851877	.	+	.	gene_id "FBgn0074961"; transcript_id "FBtr0304771"; exon_number "18"; FPKM "0.0"; parent_feature "mRNA";
2	FlyBase	exon	3851943	3852121	.	+	.	gene_id "FBgn0074961"; transcript_id "FBtr0304771"; exon_number "19"; FPKM "0.0"; parent_feature "mRNA";
2	FlyBase	exon	3852179	3852752	.	+	.	gene_id "FBgn0074961"; transcript_id "FBtr0304771"; exon_number "20"; FPKM "0.0"; parent_feature "mRNA";
2	FlyBase	exon	3852841	3853702	.	+	.	gene_id "FBgn0074961"; transcript_id "FBtr0304771"; exon_number "21"; FPKM "0.0"; parent_feature "mRNA";
2	FlyBase	exon	3853767	3854716	.	+	.	gene_id "FBgn0074961"; transcript_id "FBtr0304771"; exon_number "22"; FPKM "0.0"; parent_feature "mRNA";
2	FlyBase	exon	3854776	3856239	.	+	.	gene_id "FBgn0074961"; transcript_id "FBtr0304771"; exon_number "23"; FPKM "0.0"; parent_feature "mRNA";
2	FlyBase	exon	3856293	3856461	.	+	.	gene_id "FBgn0074961"; transcript_id "FBtr0304771"; exon_number "24"; FPKM "0.0"; parent_feature "mRNA";
2	FlyBase	exon	3856524	3857164	.	+	.	gene_id "FBgn0074961"; transcript_id "FBtr0304771"; exon_number "25"; FPKM "0.0"; parent_feature "mRNA";
2	FlyBase	exon	3857224	3857463	.	+	.	gene_id "FBgn0074961"; transcript_id "FBtr0304771"; exon_number "26"; FPKM "0.0"; parent_feature "mRNA";
2	FlyBase	exon	3870345	3870379	.	+	.	gene_id "FBgn0071930"; transcript_id "FBtr0284865"; exon_number "1"; FPKM "0.0"; parent_feature "mRNA";
2	FlyBase	exon	3870482	3870605	.	-	.	gene_id "FBgn0075986"; transcript_id "FBtr0284280"; exon_number "1"; FPKM "0.0"; parent_feature "mRNA";
2	FlyBase	exon	3870879	3872090	.	-	.	gene_id "FBgn0075986"; transcript_id "FBtr0284280"; exon_number "2"; FPKM "0.0"; parent_feature "mRNA";
2	FlyBase	exon	3872149	3872264	.	-	.	gene_id "FBgn0075986"; transcript_id "FBtr0284280"; exon_number "3"; FPKM "0.0"; parent_feature "mRNA";
2	FlyBase	exon	3874491	3874730	.	+	.	gene_id "FBgn0071930"; transcript_id "FBtr0284865"; exon_number "2"; FPKM "0.0"; parent_feature "mRNA";
2	FlyBase	exon	3874965	3875313	.	+	.	gene_id "FBgn0071930"; transcript_id "FBtr0284865"; exon_number "3"; FPKM "0.0"; parent_feature "mRNA";
2	FlyBase	exon	3876492	3876878	.	+	.	gene_id "FBgn0071930"; transcript_id "FBtr0284865"; exon_number "4"; FPKM "0.0"; parent_feature "mRNA";
2	FlyBase	exon	3880560	3880569	.	+	.	gene_id "FBgn0071925"; transcript_id "FBtr0284866"; exon_number "1"; FPKM "0.0"; parent_feature "mRNA";
2	FlyBase	exon	3880665	3880900	.	+	.	gene_id "FBgn0071925"; transcript_id "FBtr0284866"; exon_number "2"; FPKM "0.0"; parent_feature "mRNA";
2	FlyBase	exon	3881107	3881225	.	+	.	gene_id "FBgn0071925"; transcript_id "FBtr0284866"; exon_number "3"; FPKM "0.0"; parent_feature "mRNA";
2	FlyBase	exon	3881306	3881587	.	+	.	gene_id "FBgn0071925"; transcript_id "FBtr0284866"; exon_number "4"; FPKM "0.0"; parent_feature "mRNA";
2	FlyBase	exon	3881647	3883242	.	+	.	gene_id "FBgn0071925"; transcript_id "FBtr0284866"; exon_number "5"; FPKM "0.0"; parent_feature "mRNA";
2	FlyBase	exon	3883311	3883505	.	+	.	gene_id "FBgn0071925"; transcript_id "FBtr0284866"; exon_number "6"; FPKM "0.0"; parent_feature "mRNA";
2	FlyBase	exon	3883567	3883905	.	+	.	gene_id "FBgn0071925"; transcript_id "FBtr0284866"; exon_number "7"; FPKM "0.0"; parent_feature "mRNA";
2	FlyBase	exon	3883904	3885100	.	-	.	gene_id "FBgn0071928"; transcript_id "FBtr0284279"; exon_number "1"; FPKM "0.0"; parent_feature "mRNA";
2	FlyBase	exon	3885460	3888170	.	+	.	gene_id "FBgn0071927"; transcript_id "FBtr0284867"; exon_number "1"; FPKM "0.0"; parent_feature "mRNA";
2	FlyBase	exon	3900121	3900393	.	+	.	gene_id "FBgn0248370"; transcript_id "FBtr0284872"; exon_number "1"; FPKM "0.0"; parent_feature "mRNA";
2	FlyBase	exon	3959481	3959892	.	-	.	gene_id "FBgn0262499"; transcript_id "FBtr0305448"; exon_number "1"; FPKM "0.0"; parent_feature "mRNA";
2	FlyBase	exon	3962174	3962420	.	-	.	gene_id "FBgn0262499"; transcript_id "FBtr0305448"; exon_number "2"; FPKM "0.0"; parent_feature "mRNA";
2	FlyBase	exon	3965060	3966319	.	+	.	gene_id "FBgn0248373"; transcript_id "FBtr0284875"; exon_number "1"; FPKM "0.0"; parent_feature "mRNA";
2	FlyBase	exon	3970287	3970388	.	-	.	gene_id "FBgn0262499"; transcript_id "FBtr0305448"; exon_number "3"; FPKM "0.0"; parent_feature "mRNA";
2	FlyBase	exon	3971085	3971216	.	-	.	gene_id "FBgn0262499"; transcript_id "FBtr0305448"; exon_number "4"; FPKM "0.0"; parent_feature "mRNA";
2	FlyBase	exon	3971920	3972060	.	-	.	gene_id "FBgn0262499"; transcript_id "FBtr0305448"; exon_number "5"; FPKM "0.0"; parent_feature "mRNA";
2	FlyBase	exon	3978674	3978874	.	-	.	gene_id "FBgn0262499"; transcript_id "FBtr0305448"; exon_number "6"; FPKM "0.0"; parent_feature "mRNA";
2	FlyBase	exon	3985499	3985595	.	-	.	gene_id "FBgn0262499"; transcript_id "FBtr0305448"; exon_number "7"; FPKM "0.0"; parent_feature "mRNA";
2	FlyBase	exon	4032231	4032991	.	+	.	gene_id "FBgn0078956"; transcript_id "FBtr0284876"; exon_number "1"; FPKM "0.0"; parent_feature "mRNA";
2	FlyBase	exon	4033052	4033409	.	+	.	gene_id "FBgn0078956"; transcript_id "FBtr0284876"; exon_number "2"; FPKM "0.0"; parent_feature "mRNA";
2	FlyBase	exon	4033462	4033524	.	+	.	gene_id "FBgn0078956"; transcript_id "FBtr0284876"; exon_number "3"; FPKM "0.0"; parent_feature "mRNA";
2	FlyBase	exon	4100613	4101637	.	-	.	gene_id "FBgn0078587"; transcript_id "FBtr0305454"; exon_number "1"; FPKM "0.0"; parent_feature "mRNA";
2	FlyBase	exon	4101701	4102108	.	-	.	gene_id "FBgn0078587"; transcript_id "FBtr0305454"; exon_number "2"; FPKM "0.0"; parent_feature "mRNA";
2	FlyBase	exon	4102157	4102401	.	-	.	gene_id "FBgn0078587"; transcript_id "FBtr0305454"; exon_number "3"; FPKM "0.0"; parent_feature "mRNA";
2	FlyBase	exon	4102464	4102625	.	-	.	gene_id "FBgn0078587"; transcript_id "FBtr0305454"; exon_number "4"; FPKM "0.0"; parent_feature "mRNA";
2	FlyBase	exon	4102685	4102807	.	-	.	gene_id "FBgn0078587"; transcript_id "FBtr0305454"; exon_number "5"; FPKM "0.0"; parent_feature "mRNA";
2	FlyBase	exon	4102867	4103140	.	-	.	gene_id "FBgn0078587"; transcript_id "FBtr0305454"; exon_number "6"; FPKM "0.0"; parent_feature "mRNA";
2	FlyBase	exon	4103200	4103486	.	-	.	gene_id "FBgn0078587"; transcript_id "FBtr0305454"; exon_number "7"; FPKM "0.0"; parent_feature "mRNA";
2	FlyBase	exon	4103924	4105105	.	+	.	gene_id "FBgn0071566"; transcript_id "FBtr0284878"; exon_number "1"; FPKM "0.0"; parent_feature "mRNA";
2	FlyBase	exon	4105149	4106123	.	-	.	gene_id "FBgn0077386"; transcript_id "FBtr0284269"; exon_number "1"; FPKM "0.0"; parent_feature "mRNA";
2	FlyBase	exon	4106189	4106221	.	-	.	gene_id "FBgn0077386"; transcript_id "FBtr0284269"; exon_number "2"; FPKM "0.0"; parent_feature "mRNA";
2	FlyBase	exon	4106443	4107134	.	+	.	gene_id "FBgn0248375"; transcript_id "FBtr0284879"; exon_number "1"; FPKM "0.0"; parent_feature "mRNA";
2	FlyBase	exon	4107227	4107968	.	-	.	gene_id "FBgn0079433"; transcript_id "FBtr0284268"; exon_number "1"; FPKM "0.0"; parent_feature "mRNA";
2	FlyBase	exon	4107227	4107968	.	-	.	gene_id "FBgn0079433"; transcript_id "FBtr0305453"; exon_number "1"; FPKM "0.0"; parent_feature "mRNA";
2	FlyBase	exon	4108036	4108446	.	-	.	gene_id "FBgn0079433"; transcript_id "FBtr0284268"; exon_number "2"; FPKM "0.0"; parent_feature "mRNA";
2	FlyBase	exon	4108036	4108446	.	-	.	gene_id "FBgn0079433"; transcript_id "FBtr0305453"; exon_number "2"; FPKM "0.0"; parent_feature "mRNA";
2	FlyBase	exon	4108514	4108777	.	-	.	gene_id "FBgn0079433"; transcript_id "FBtr0284268"; exon_number "3"; FPKM "0.0"; parent_feature "mRNA";
2	FlyBase	exon	4108514	4108777	.	-	.	gene_id "FBgn0079433"; transcript_id "FBtr0305453"; exon_number "3"; FPKM "0.0"; parent_feature "mRNA";
2	FlyBase	exon	4109644	4109890	.	-	.	gene_id "FBgn0079433"; transcript_id "FBtr0284268"; exon_number "5"; FPKM "0.0"; parent_feature "mRNA";
2	FlyBase	exon	4109644	4109755	.	-	.	gene_id "FBgn0079433"; transcript_id "FBtr0305453"; exon_number "4"; FPKM "0.0"; parent_feature "mRNA";
2	FlyBase	exon	4109824	4109874	.	-	.	gene_id "FBgn0079433"; transcript_id "FBtr0305453"; exon_number "6"; FPKM "0.0"; parent_feature "mRNA";
2	FlyBase	exon	4112845	4113277	.	+	.	gene_id "FBgn0076178"; transcript_id "FBtr0284881"; exon_number "1"; FPKM "0.0"; parent_feature "mRNA";
2	FlyBase	exon	4113393	4113766	.	+	.	gene_id "FBgn0076178"; transcript_id "FBtr0284881"; exon_number "2"; FPKM "0.0"; parent_feature "mRNA";
2	FlyBase	exon	4113825	4114021	.	+	.	gene_id "FBgn0076178"; transcript_id "FBtr0284881"; exon_number "3"; FPKM "0.0"; parent_feature "mRNA";
2	FlyBase	exon	4114084	4114248	.	+	.	gene_id "FBgn0076178"; transcript_id "FBtr0284881"; exon_number "4"; FPKM "0.0"; parent_feature "mRNA";
2	FlyBase	exon	4114438	4114660	.	+	.	gene_id "FBgn0076178"; transcript_id "FBtr0284881"; exon_number "5"; FPKM "0.0"; parent_feature "mRNA";
2	FlyBase	exon	4116556	4117203	.	+	.	gene_id "FBgn0262501"; transcript_id "FBtr0305450"; exon_number "1"; FPKM "0.0"; parent_feature "mRNA";
2	FlyBase	exon	4118195	4120318	.	+	.	gene_id "FBgn0078615"; transcript_id "FBtr0284884"; exon_number "1"; FPKM "0.0"; parent_feature "mRNA";
2	FlyBase	exon	4121043	4121357	.	-	.	gene_id "FBgn0079426"; transcript_id "FBtr0305452"; exon_number "1"; FPKM "0.0"; parent_feature "mRNA";
2	FlyBase	exon	4121418	4121899	.	-	.	gene_id "FBgn0079426"; transcript_id "FBtr0305452"; exon_number "2"; FPKM "0.0"; parent_feature "mRNA";
2	FlyBase	exon	4122070	4122146	.	-	.	gene_id "FBgn0079426"; transcript_id "FBtr0305452"; exon_number "3"; FPKM "0.0"; parent_feature "mRNA";
2	FlyBase	exon	4122211	4122406	.	-	.	gene_id "FBgn0079426"; transcript_id "FBtr0305452"; exon_number "4"; FPKM "0.0"; parent_feature "mRNA";
2	FlyBase	exon	4122466	4123426	.	-	.	gene_id "FBgn0079426"; transcript_id "FBtr0305452"; exon_number "5"; FPKM "0.0"; parent_feature "mRNA";
2	FlyBase	exon	4125916	4126383	.	-	.	gene_id "FBgn0079410"; transcript_id "FBtr0284264"; exon_number "1"; FPKM "0.0"; parent_feature "mRNA";
2	FlyBase	exon	4126449	4127134	.	-	.	gene_id "FBgn0079410"; transcript_id "FBtr0284264"; exon_number "2"; FPKM "0.0"; parent_feature "mRNA";
2	FlyBase	exon	4127190	4128260	.	-	.	gene_id "FBgn0079410"; transcript_id "FBtr0284264"; exon_number "3"; FPKM "0.0"; parent_feature "mRNA";
2	FlyBase	exon	4128317	4128409	.	-	.	gene_id "FBgn0079410"; transcript_id "FBtr0284264"; exon_number "4"; FPKM "0.0"; parent_feature "mRNA";
2	FlyBase	exon	4131836	4133986	.	+	.	gene_id "FBgn0262037"; transcript_id "FBtr0305464"; exon_number "1"; FPKM "0.0"; parent_feature "mRNA";
[truncated: 282,239 more rows]
